# Supplementary material for: Cell periphery-related proteins as major genomic targets behind the adaptive evolution of an industrial Saccharomyces cerevisiae strain to combined heat and hydrolysate stress
Source: BMC Genomics. 2015 Jul 9;16(1):514. doi: 10.1186/s12864-015-1737-4 (PMC4496855; doi:10.1186/s12864-015-1737-4)
Supplement: Supplementary file 2 — Synonymous and non-synonymous variants in Ethanol Red. This file contains a list of the synonymous and non-synonymous SNPs and INDELs that were found to be unique to Ethanol Red compared to ISO12 (with a S288c background). The analysis was performed using the Variant Annotation Integrator the UCSC Genome Browser. [file 12864_2015_1737_MOESM2_ESM.xlsx]

## Sheet: Description
	This file contains the complete list of the predicted protein-level effects for the variants that were identified as unique to Ethanol Red
	The prediction results were generated by the Variant Annotation Integrator at UCSC Genome Browser.
	A custom Perl script was written to add the zygosity and read coverage data from the variant calling to the output file generated by VAI
	A decription of the column headings (see yellow field below) was compiled from http://www.ensembl.org/info/docs/tools/vep/vep_formats.html and from the CLC Genomics workbench 6.5.1 Manual
	Uploaded variation
	As chromosome_start_reference-allele_variant-allele
	Location
	In standard coordinate format (chr:start or chr:start-end)
	Variant Zygosity
	The zygosity of the variant called, as determined by the variant caller. This will be either 'Homozygous', where there is only one variant called at that position or 'Heterozygous' where more than one variant was called at that position.
	Variant Count
	The number of 'countable' reads supporting the allele. The 'countable' reads are those that are used by the variant caller when calling the variant.
	Coverage
	The read coverage at this position. Only 'countable' reads are considered (see under 'Count' above for an explanation of 'countable' reads.
	Frequency
	The number of 'countable' reads supporting the allele divided by the number of 'countable' reads covering the position of the variant ('see under 'Count' above for an explanation of 'countable' reads).
	Forward/reverse balance
	The minimum of the fraction of 'countable' forward reads and 'countable' reverse reads carrying the variant among all 'countable' reads carrying the variant (see under 'Count' above for an explanation of 'countable' reads).
	Average quality
	The average read quality score of the bases supporting a variant (PHRED). For deletions, the quality scores of the two surrounding bases are taken into account, and the lowest value of these two is reported.
	Allele
	The variant allele used to calculate the consequence
	Gene
	Ensembl stable ID of affected gene
	Feature
	Feature - Ensembl stable ID of feature
	ORF
	Saccharomyces Genome Database (SGD) standard name of feature
	Feature type
	Type of feature. Currently one of Transcript, RegulatoryFeature, MotifFeature.
	Consequence
	Consequence type of this variation, see http://www.ensembl.org/info/genome/variation/predicted_data.html
	Position in cDNA
	Relative position of base pair in cDNA sequence
	Position in CDS
	Relative position of base pair in coding sequence
	Position in protein
	Relative position of amino acid in protein
	Amino acid change
	Only given if the variation affects the protein-coding sequence
	Codon change
	The alternative codons with the variant base in upper case
	Co-located Variation
	Known identifier of existing variation
	Extra
	This column contains extra information as key=value pairs separated by ";". The keys are as follows: EXON - the exon number (out of total number)

## Sheet: ER Syn & Non-syn
Uploaded Variation	Location	Variant zygosity	Variant count	Coverage	Frequency	Forward/reverse balance	Average quality	Allele	Gene	Feature	ORF	Feature type	Consequence	Position in cDNA	Position in CDS	Position in protein	Amino acid change	Codon change	Co-located Variation	Extra
chrI_183859_A/T	chrI:183859	Heterozygous	66	253	26.087	0.475	38.515	T	P39547	YAR027W	UIP3	Transcript	synonymous_variant	90	90	30	P/P	ccA/ccT	-	EXON=1/1
chrI_183871_CA/TC	chrI:183871-183872	Heterozygous	63	251	25.1	0.483	38.677	TC	P39547	YAR027W	UIP3	Transcript	missense_variant	102	102	34	F/F	ttC/ttT	-	EXON=1/1
chrI_1855_G/A	chrI:1855	Heterozygous	54	170	31.765	0.49	38.519	A	P0CE93	YAL068C	PAU8	Transcript	synonymous_variant	315	315	105	A/A	gcC/gcT	-	EXON=1/1
chrI_2017_G/A	chrI:2017	Heterozygous	23	80	28.75	0.389	37.609	A	P0CE93	YAL068C	PAU8	Transcript	synonymous_variant	153	153	51	Y/Y	taC/taT	-	EXON=1/1
chrI_203922_A/G	chrI:203922	Homozygous	44	44	100	0.143	37.227	G	P32768	YAR050W	FLO1	Transcript	missense_variant	520	520	174	N/D	Aac/Gac	-	EXON=1/1
chrI_205190_G/A	chrI:205190	Heterozygous	7	21	33.333	0.222	36.571	A	P32768	YAR050W	FLO1	Transcript	synonymous_variant	1788	1788	596	E/E	gaG/gaA	-	EXON=1/1
chrI_205271_CA/TG	chrI:205271-205272	Heterozygous	6	20	30	0.25	37.667	TG	P32768	YAR050W	FLO1	Transcript	missense_variant	1869	1869	623	T/T	acC/acT	-	EXON=1/1
chrI_205285_G/A	chrI:205285	Heterozygous	7	21	33.333	0.25	38	A	P32768	YAR050W	FLO1	Transcript	missense_variant	1883	1883	628	R/K	aGa/aAa	-	EXON=1/1
chrI_205298_A/T	chrI:205298	Heterozygous	5	19	26.316	0.167	37.8	T	P32768	YAR050W	FLO1	Transcript	synonymous_variant	1896	1896	632	T/T	acA/acT	-	EXON=1/1
chrI_205709_T/C	chrI:205709	Homozygous	18	18	100	0.469	38.167	C	P32768	YAR050W	FLO1	Transcript	synonymous_variant	2307	2307	769	G/G	ggT/ggC	-	EXON=1/1
chrI_205970_C/T	chrI:205970	Homozygous	12	12	100	0.444	37.583	T	P32768	YAR050W	FLO1	Transcript	synonymous_variant	2568	2568	856	T/T	acC/acT	-	EXON=1/1
chrI_206057_C/T	chrI:206057	Homozygous	8	10	80	0.467	38	T	P32768	YAR050W	FLO1	Transcript	synonymous_variant	2655	2655	885	T/T	acC/acT	-	EXON=1/1
chrI_206132_G/T	chrI:206132	Homozygous	7	10	70	0.364	37.286	T	P32768	YAR050W	FLO1	Transcript	synonymous_variant	2730	2730	910	T/T	acG/acT	-	EXON=1/1
chrI_206144_C/T	chrI:206144	Homozygous	13	13	100	0.455	37.615	T	P32768	YAR050W	FLO1	Transcript	synonymous_variant	2742	2742	914	T/T	acC/acT	-	EXON=1/1
chrI_206147_T/C	chrI:206147	Heterozygous	4	14	28.571	0.429	38	C	P32768	YAR050W	FLO1	Transcript	synonymous_variant	2745	2745	915	G/G	ggT/ggC	-	EXON=1/1
chrI_206156_T/C	chrI:206156	Heterozygous	5	15	33.333	0.429	35.8	C	P32768	YAR050W	FLO1	Transcript	synonymous_variant	2754	2754	918	T/T	acT/acC	-	EXON=1/1
chrI_206162_A/G	chrI:206162	Heterozygous	5	15	33.333	0.375	37.4	G	P32768	YAR050W	FLO1	Transcript	synonymous_variant	2760	2760	920	T/T	acA/acG	-	EXON=1/1
chrI_206171_A/G	chrI:206171	Heterozygous	7	17	41.176	0.417	38.286	G	P32768	YAR050W	FLO1	Transcript	synonymous_variant	2769	2769	923	E/E	gaA/gaG	-	EXON=1/1
chrI_206177_G/-	chrI:206177	Homozygous	14	14	100	0.409	37.143	-	P32768	YAR050W	FLO1	Transcript	frameshift_variant	2775-2775	2775-2775	925	THVTG...LAII*(614 aa)/TTSPV...PVKV*(26 aa)	acGcacgtcacc...gcaattatttaa(1842 nt)/accacgtcaccg...gtgaaggtctaa(78 nt)	-	EXON=1/1
chrI_206180_-/C	chrI:206179-206180	Homozygous	14	14	100	0.409	38.071	C	P32768	YAR050W	FLO1	Transcript	frameshift_variant	2777-2778	2777-2778	926	HVTGT...LAII*(613 aa)/HRHRYQRRSN*	cacgtcaccggt...gcaattatttaa(1839 nt)/caCcgtcaccggtaccaacggcgttccaactga	-	EXON=1/1
chrI_206181_G/A	chrI:206181	Heterozygous	7	14	50	0.4	38	A	P32768	YAR050W	FLO1	Transcript	missense_variant	2779	2779	927	V/I	Gtc/Atc	-	EXON=1/1
chrI_206186_C/T	chrI:206186	Homozygous	13	13	100	0.381	38.769	T	P32768	YAR050W	FLO1	Transcript	synonymous_variant	2784	2784	928	T/T	acC/acT	-	EXON=1/1
chrI_206189_T/A	chrI:206189	Homozygous	16	16	100	0.44	37.875	A	P32768	YAR050W	FLO1	Transcript	synonymous_variant	2787	2787	929	G/G	ggT/ggA	-	EXON=1/1
chrI_206198_CGTT/TCAA	chrI:206198-206201	Homozygous	18	18	100	0.407	37.529	TCAA	P32768	YAR050W	FLO1	Transcript	missense_variant	2796	2796	932	GV/GQ	ggCGTT/ggTCAA	-	EXON=1/1
chrI_206216_C/T	chrI:206216	Homozygous	18	18	100	0.414	38.278	T	P32768	YAR050W	FLO1	Transcript	synonymous_variant	2814	2814	938	T/T	acC/acT	-	EXON=1/1
chrI_206306_GG/AA	chrI:206306-206307	Heterozygous	12	45	26.667	0.5	38.667	AA	P32768	YAR050W	FLO1	Transcript	missense_variant	2904	2904	968	E/E	gaG/gaA	-	EXON=1/1
chrI_206417_T/C	chrI:206417	Heterozygous	9	17	52.941	0.5	38.333	C	P32768	YAR050W	FLO1	Transcript	synonymous_variant	3015	3015	1005	G/G	ggT/ggC	-	EXON=1/1
chrI_206423_C/T	chrI:206423	Heterozygous	7	16	43.75	0.5	37.571	T	P32768	YAR050W	FLO1	Transcript	synonymous_variant	3021	3021	1007	F/F	ttC/ttT	-	EXON=1/1
chrI_206432_A/T	chrI:206432	Heterozygous	7	18	38.889	0.462	38.429	T	P32768	YAR050W	FLO1	Transcript	synonymous_variant	3030	3030	1010	T/T	acA/acT	-	EXON=1/1
chrI_206469_CA/TT	chrI:206469-206470	Heterozygous	4	13	30.769	0.2	38.875	TT	P32768	YAR050W	FLO1	Transcript	missense_variant	3067	3067	1023	Q/L	CAa/TTa	-	EXON=1/1
chrI_206487_G/A	chrI:206487	Heterozygous	9	23	39.13	0.4	38	A	P32768	YAR050W	FLO1	Transcript	missense_variant	3085	3085	1029	V/M	Gtg/Atg	-	EXON=1/1
chrI_206573_T/A	chrI:206573	Heterozygous	33	123	26.829	0.467	38.515	A	P32768	YAR050W	FLO1	Transcript	synonymous_variant	3171	3171	1057	T/T	acT/acA	-	EXON=1/1
chrI_206585_T/A	chrI:206585	Heterozygous	36	142	25.352	0.493	38.361	A	P32768	YAR050W	FLO1	Transcript	synonymous_variant	3183	3183	1061	T/T	acT/acA	-	EXON=1/1
chrI_206675_A/T	chrI:206675	Heterozygous	43	164	26.22	0.476	38.466	T	P32768	YAR050W	FLO1	Transcript	synonymous_variant	3273	3273	1091	S/S	tcA/tcT	-	EXON=1/1
chrI_207299_G/A	chrI:207299	Heterozygous	22	76	28.947	0.5	38.318	A	P32768	YAR050W	FLO1	Transcript	synonymous_variant	3897	3897	1299	T/T	acG/acA	-	EXON=1/1
chrI_225534_A/G	chrI:225534	Heterozygous	6	21	28.571	0.455	37	G	P35842	YAR071W	PHO11	Transcript	synonymous_variant	75	75	25	L/L	ttA/ttG	-	EXON=1/1
chrI_226311_G/A	chrI:226311	Homozygous	11	11	100	0.353	38	A	P35842	YAR071W	PHO11	Transcript	synonymous_variant	852	852	284	L/L	ttG/ttA	-	EXON=1/1
chrI_24814_G/A	chrI:24814	Homozygous	28	28	100	0.489	37.571	A	P39712	YAL063C	FLO9	Transcript	missense_variant	3155	3155	1052	A/V	gCc/gTc	-	EXON=1/1
chrI_24816_A/G	chrI:24816	Homozygous	28	28	100	0.5	37.25	G	P39712	YAL063C	FLO9	Transcript	synonymous_variant	3153	3153	1051	G/G	ggT/ggC	-	EXON=1/1
chrI_24834_G/A	chrI:24834	Homozygous	24	25	96	0.487	38.542	A	P39712	YAL063C	FLO9	Transcript	synonymous_variant	3135	3135	1045	A/A	gcC/gcT	-	EXON=1/1
chrI_24837_C/T	chrI:24837	Homozygous	24	26	92.308	0.475	38.542	T	P39712	YAL063C	FLO9	Transcript	synonymous_variant	3132	3132	1044	T/T	acG/acA	-	EXON=1/1
chrI_24854_A/G	chrI:24854	Homozygous	20	22	90.909	0.5	37.25	G	P39712	YAL063C	FLO9	Transcript	missense_variant	3115	3115	1039	S/P	Tct/Cct	-	EXON=1/1
chrI_24861_A/G	chrI:24861	Homozygous	21	21	100	0.452	38.286	G	P39712	YAL063C	FLO9	Transcript	synonymous_variant	3108	3108	1036	S/S	tcT/tcC	-	EXON=1/1
chrI_24882_T/C	chrI:24882	Homozygous	9	10	90	0.417	37.222	C	P39712	YAL063C	FLO9	Transcript	synonymous_variant	3087	3087	1029	E/E	gaA/gaG	-	EXON=1/1
chrI_25411_T/C	chrI:25411	Heterozygous	4	13	30.769	0.5	37	C	P39712	YAL063C	FLO9	Transcript	missense_variant	2558	2558	853	K/R	aAa/aGa	-	EXON=1/1
chrI_25418_T/C	chrI:25418	Homozygous	11	14	78.571	0.476	37.364	C	P39712	YAL063C	FLO9	Transcript	missense_variant	2551	2551	851	I/V	Att/Gtt	-	EXON=1/1
chrI_25424_C/T	chrI:25424	Heterozygous	5	20	25	0.444	38.085	T	P39712	YAL063C	FLO9	Transcript	missense_variant	2545	2545	849	V/I	Gtc/Atc	-	EXON=1/1
chrI_25452_T/A	chrI:25452	Heterozygous	8	31	25.806	0.429	37.625	A	P39712	YAL063C	FLO9	Transcript	synonymous_variant	2517	2517	839	G/G	ggA/ggT	-	EXON=1/1
chrI_25470_C/T	chrI:25470	Heterozygous	10	40	25	0.474	38.9	T	P39712	YAL063C	FLO9	Transcript	synonymous_variant	2499	2499	833	E/E	gaG/gaA	-	EXON=1/1
chrI_25576_TG/AA	chrI:25576-25577	Heterozygous	4	13	30.769	0.4	38.375	AA	P39712	YAL063C	FLO9	Transcript	missense_variant	2392	2392	798	Q/L	CAa/TTa	-	EXON=1/1
chrI_25581_G/A	chrI:25581	Heterozygous	4	13	30.769	0.2	36.75	A	P39712	YAL063C	FLO9	Transcript	synonymous_variant	2388	2388	796	N/N	aaC/aaT	-	EXON=1/1
chrI_25596_G/T	chrI:25596	Heterozygous	6	20	30	0.444	37.333	T	P39712	YAL063C	FLO9	Transcript	synonymous_variant	2373	2373	791	T/T	acC/acA	-	EXON=1/1
chrI_25605_C/T	chrI:25605	Heterozygous	6	24	25	0.444	39	T	P39712	YAL063C	FLO9	Transcript	synonymous_variant	2364	2364	788	E/E	gaG/gaA	-	EXON=1/1
chrI_26883_T/A	chrI:26883	Homozygous	11	11	100	0.091	36.091	A	P39712	YAL063C	FLO9	Transcript	synonymous_variant	1086	1086	362	T/T	acA/acT	-	EXON=1/1
chrI_27276_A/C	chrI:27276	Heterozygous	35	109	32.11	0.483	37.829	C	P39712	YAL063C	FLO9	Transcript	synonymous_variant	693	693	231	L/L	ctT/ctG	-	EXON=1/1
chrI_27288_G/A	chrI:27288	Heterozygous	25	97	25.773	0.452	38.16	A	P39712	YAL063C	FLO9	Transcript	synonymous_variant	681	681	227	A/A	gcC/gcT	-	EXON=1/1
chrI_27294_G/A	chrI:27294	Heterozygous	24	94	25.532	0.476	38.25	A	P39712	YAL063C	FLO9	Transcript	synonymous_variant	675	675	225	A/A	gcC/gcT	-	EXON=1/1
chrI_27297_A/G	chrI:27297	Heterozygous	24	94	25.532	0.476	38.333	G	P39712	YAL063C	FLO9	Transcript	synonymous_variant	672	672	224	N/N	aaT/aaC	-	EXON=1/1
chrI_27558_G/A	chrI:27558	Homozygous	10	10	100	0.462	38.4	A	P39712	YAL063C	FLO9	Transcript	synonymous_variant	411	411	137	T/T	acC/acT	-	EXON=1/1
chrI_27561_T/A	chrI:27561	Homozygous	10	10	100	0.462	38.6	A	P39712	YAL063C	FLO9	Transcript	synonymous_variant	408	408	136	V/V	gtA/gtT	-	EXON=1/1
chrI_27563_CG/TA	chrI:27563-27564	Homozygous	10	10	100	0.462	38.8	TA	P39712	YAL063C	FLO9	Transcript	missense_variant	405	405	135	N/N	aaC/aaT	-	EXON=1/1
chrI_27579_A/G	chrI:27579	Homozygous	15	15	100	0.478	38.333	G	P39712	YAL063C	FLO9	Transcript	synonymous_variant	390	390	130	Y/Y	taT/taC	-	EXON=1/1
chrI_27606_G/A	chrI:27606	Homozygous	16	16	100	0.5	38.438	A	P39712	YAL063C	FLO9	Transcript	synonymous_variant	363	363	121	Y/Y	taC/taT	-	EXON=1/1
chrI_27609_T/G	chrI:27609	Homozygous	17	17	100	0.48	37.765	G	P39712	YAL063C	FLO9	Transcript	synonymous_variant	360	360	120	A/A	gcA/gcC	-	EXON=1/1
chrI_27613_A/C	chrI:27613	Homozygous	17	17	100	0.48	38.235	C	P39712	YAL063C	FLO9	Transcript	missense_variant	356	356	119	I/S	aTt/aGt	-	EXON=1/1
chrI_27615_TAT/GCC	chrI:27615-27617	Homozygous	17	17	100	0.48	38.82	GCC	P39712	YAL063C	FLO9	Transcript	missense_variant	352	352	118	II/GI	ATAatt/GGCatt	-	EXON=1/1
chrI_27621_AT/C	chrI:27621-27622	Homozygous	17	17	100	0.48	37.939	C	P39712	YAL063C	FLO9	Transcript	frameshift_variant	347	347	116	NPIIA...LAII*(1208 aa)/SQ*	aATccaataatt...gcaattatttaa(3624 nt)/aGccaataa	-	EXON=1/1
chrI_27627_A/T	chrI:27627	Homozygous	17	17	100	0.48	39	T	P39712	YAL063C	FLO9	Transcript	synonymous_variant	342	342	114	S/S	tcT/tcA	-	EXON=1/1
chrI_27630_A/G	chrI:27630	Homozygous	17	17	100	0.48	38.353	G	P39712	YAL063C	FLO9	Transcript	synonymous_variant	339	339	113	C/C	tgT/tgC	-	EXON=1/1
chrI_27633_AGCA/TCTC	chrI:27633-27636	Homozygous	17	17	100	0.48	38.059	TCTC	P39712	YAL063C	FLO9	Transcript	missense_variant	333	333	111	GA/GR	ggTGCT/ggGAGA	-	EXON=1/1
chrI_27639_AA/CT	chrI:27639-27640	Homozygous	17	17	100	0.44	38.265	CT	P39712	YAL063C	FLO9	Transcript	missense_variant	329	329	110	I/K	aTT/aAG	-	EXON=1/1
chrI_34182_C/A	chrI:34182	Heterozygous	49	92	53.261	0.489	38.286	A	P39713	YAL061W	BDH2	Transcript	synonymous_variant	735	735	245	A/A	gcC/gcA	-	EXON=1/1
chrI_37521_A/G	chrI:37521	Heterozygous	68	125	54.4	0.488	37.897	G	P27825	YAL058W	CNE1	Transcript	missense_variant	58	58	20	T/A	Act/Gct	-	EXON=1/1
chrI_37682_T/C	chrI:37682	Heterozygous	49	128	38.281	0.5	36.837	C	P27825	YAL058W	CNE1	Transcript	synonymous_variant	219	219	73	G/G	ggT/ggC	-	EXON=1/1
chrI_37976_C/A	chrI:37976	Heterozygous	42	97	43.299	0.481	38.619	A	P27825	YAL058W	CNE1	Transcript	synonymous_variant	513	513	171	A/A	gcC/gcA	-	EXON=1/1
chrI_38034_C/T	chrI:38034	Heterozygous	43	95	45.263	0.494	38.023	T	P27825	YAL058W	CNE1	Transcript	missense_variant	571	571	191	P/S	Ccc/Tcc	-	EXON=1/1
chrI_38120_A/T	chrI:38120	Heterozygous	32	79	40.506	0.492	37.906	T	P27825	YAL058W	CNE1	Transcript	synonymous_variant	657	657	219	I/I	atA/atT	-	EXON=1/1
chrI_38361_C/T	chrI:38361	Heterozygous	36	79	45.57	0.455	37	T	P27825	YAL058W	CNE1	Transcript	missense_variant	898	898	300	P/S	Ccc/Tcc	-	EXON=1/1
chrI_40602_T/C	chrI:40602	Heterozygous	58	105	55.238	0.491	38.655	C	P39717	YAL056W	GPB2	Transcript	synonymous_variant	1344	1344	448	S/S	tcT/tcC	-	EXON=1/1
chrI_40802_G/A	chrI:40802	Heterozygous	63	121	52.066	0.496	38.079	A	P39717	YAL056W	GPB2	Transcript	missense_variant	1544	1544	515	R/H	cGt/cAt	-	EXON=1/1
chrI_41271_A/C	chrI:41271	Heterozygous	41	87	47.126	0.486	37.927	C	P39717	YAL056W	GPB2	Transcript	synonymous_variant	2013	2013	671	P/P	ccA/ccC	-	EXON=1/1
chrI_45019_A/G	chrI:45019	Heterozygous	34	83	40.964	0.47	37.941	G	Q01574	YAL054C	ACS1	Transcript	missense_variant	4	4	2	S/P	Tcg/Ccg	-	EXON=1/1
chrI_52979_T/A	chrI:52979	Heterozygous	28	62	45.161	0.5	38.5	A	P39722	YAL048C	GEM1	Transcript	missense_variant	1811	1811	604	K/I	aAa/aTa	-	EXON=1/1
chrI_52984_A/G	chrI:52984	Heterozygous	29	64	45.312	0.481	38.621	G	P39722	YAL048C	GEM1	Transcript	synonymous_variant	1806	1806	602	F/F	ttT/ttC	-	EXON=1/1
chrI_53203_G/A	chrI:53203	Heterozygous	34	68	50	0.492	38.382	A	P39722	YAL048C	GEM1	Transcript	synonymous_variant	1587	1587	529	Y/Y	taC/taT	-	EXON=1/1
chrI_53425_T/C	chrI:53425	Heterozygous	47	87	54.023	0.477	38.234	C	P39722	YAL048C	GEM1	Transcript	synonymous_variant	1365	1365	455	G/G	ggA/ggG	-	EXON=1/1
chrI_53836_A/G	chrI:53836	Heterozygous	40	82	48.78	0.493	37.5	G	P39722	YAL048C	GEM1	Transcript	synonymous_variant	954	954	318	V/V	gtT/gtC	-	EXON=1/1
chrI_53851_G/A	chrI:53851	Heterozygous	39	79	49.367	0.5	38.641	A	P39722	YAL048C	GEM1	Transcript	synonymous_variant	939	939	313	L/L	ctC/ctT	-	EXON=1/1
chrI_53884_G/A	chrI:53884	Heterozygous	47	87	54.023	0.494	38.149	A	P39722	YAL048C	GEM1	Transcript	synonymous_variant	906	906	302	Y/Y	taC/taT	-	EXON=1/1
chrI_55583_A/T	chrI:55583	Homozygous	26	34	76.471	0.435	37.654	T	P39723	YAL047C	SPC72	Transcript	synonymous_variant	1275	1275	425	L/L	ctT/ctA	-	EXON=1/1
chrI_55721_C/T	chrI:55721	Heterozygous	31	54	57.407	0.492	38.548	T	P39723	YAL047C	SPC72	Transcript	synonymous_variant	1137	1137	379	L/L	ttG/ttA	-	EXON=1/1
chrI_61927_A/T	chrI:61927	Heterozygous	42	82	51.22	0.488	38.238	T	P39727	YAL042W	ERV46	Transcript	missense_variant	612	612	204	E/D	gaA/gaT	-	EXON=1/1
chrI_66117_G/T	chrI:66117	Heterozygous	49	88	55.682	0.484	37.531	T	P13365	YAL040C	CLN3	Transcript	synonymous_variant	1404	1404	468	S/S	tcC/tcA	-	EXON=1/1
chrI_68725_G/C	chrI:68725	Heterozygous	46	99	46.465	0.47	37.457	C	P06182	YAL039C	CYC3	Transcript	synonymous_variant	801	801	267	S/S	tcC/tcG	-	EXON=1/1
chrI_68739_A/G	chrI:68739	Heterozygous	42	98	42.857	0.486	37.262	G	P06182	YAL039C	CYC3	Transcript	missense_variant	787	787	263	S/P	Tcc/Ccc	-	EXON=1/1
chrI_68869_A/G	chrI:68869	Heterozygous	42	88	47.727	0.494	38.5	G	P06182	YAL039C	CYC3	Transcript	synonymous_variant	657	657	219	D/D	gaT/gaC	-	EXON=1/1
chrI_69112_T/C	chrI:69112	Heterozygous	33	68	48.529	0.482	37.152	C	P06182	YAL039C	CYC3	Transcript	synonymous_variant	414	414	138	E/E	gaA/gaG	-	EXON=1/1
chrI_69280_G/A	chrI:69280	Heterozygous	35	70	50	0.492	38.4	A	P06182	YAL039C	CYC3	Transcript	synonymous_variant	246	246	82	I/I	atC/atT	-	EXON=1/1
chrI_69403_C/T	chrI:69403	Heterozygous	37	80	46.25	0.492	38.054	T	P06182	YAL039C	CYC3	Transcript	synonymous_variant	123	123	41	E/E	gaG/gaA	-	EXON=1/1
chrI_77570_-/A	chrI:77569-77570	Heterozygous	11	44	25	0.476	38.096	A	P39730	YAL035W	FUN12	Transcript	frameshift_variant	1143-1144	1143-1144	382	TPAAT...FGIE*(622 aa)/NTSSY...CRYR*(37 aa)	acaccagcagct...ggcatcgaatga(1866 nt)/Aacaccagcagc...cgataccggtaa(111 nt)	-	EXON=1/1
chrI_77593_T/A	chrI:77593	Heterozygous	13	46	28.261	0.435	37	A	P39730	YAL035W	FUN12	Transcript	synonymous_variant	1167	1167	389	A/A	gcT/gcA	-	EXON=1/1
chrI_77596_T/A	chrI:77596	Heterozygous	13	51	25.49	0.458	36.308	A	P39730	YAL035W	FUN12	Transcript	synonymous_variant	1170	1170	390	T/T	acT/acA	-	EXON=1/1
chrII_1704_C/T	chrII:1704	Homozygous	19	19	100	0.448	36.474	T	Q7M4S9	YBL113C	YBL113C	Transcript	missense_variant	955	955	319	D/N	Gac/Aac	-	EXON=1/1
chrII_1750_A/G	chrII:1750	Heterozygous	8	24	33.333	0.462	37.125	G	Q7M4S9	YBL113C	YBL113C	Transcript	synonymous_variant	909	909	303	T/T	acT/acC	-	EXON=1/1
chrII_1771_A/G	chrII:1771	Homozygous	15	15	100	0.458	35.933	G	Q7M4S9	YBL113C	YBL113C	Transcript	synonymous_variant	888	888	296	S/S	tcT/tcC	-	EXON=1/1
chrII_1778_A/G	chrII:1778	Homozygous	13	13	100	0.381	37.615	G	Q7M4S9	YBL113C	YBL113C	Transcript	missense_variant	881	881	294	I/T	aTc/aCc	-	EXON=1/1
chrII_1813_G/A	chrII:1813	Homozygous	10	11	90.909	0.333	37.2	A	Q7M4S9	YBL113C	YBL113C	Transcript	synonymous_variant	846	846	282	I/I	atC/atT	-	EXON=1/1
chrII_1831_A/C	chrII:1831	Homozygous	10	11	90.909	0.375	37	C	Q7M4S9	YBL113C	YBL113C	Transcript	synonymous_variant	828	828	276	A/A	gcT/gcG	-	EXON=1/1
chrII_1871_C/T	chrII:1871	Homozygous	9	10	90	0.438	37.667	T	Q7M4S9	YBL113C	YBL113C	Transcript	missense_variant	788	788	263	S/N	aGt/aAt	-	EXON=1/1
chrII_1886_G/A	chrII:1886	Homozygous	9	10	90	0.308	35.556	A	Q7M4S9	YBL113C	YBL113C	Transcript	missense_variant	773	773	258	T/I	aCc/aTc	-	EXON=1/1
chrII_221362_G/-	chrII:221362	Heterozygous	6	20	30	0.429	34.5	-	Q12490	YBL005W-B	YBL005W-B	Transcript	frameshift_variant	33-33	33-33	11	PIFHG...KWIH*(1746 aa)/PFFMV...LKIR*(23 aa)	ccGatttttcat...tggattcattag(5238 nt)/ccatttttcatg...aagatccgttag(69 nt)	-	EXON=1/2
chrII_221362_G/-	chrII:221362	Heterozygous	6	20	30	0.429	34.5	-	Q12266	YBL005W-A	YBL005W-A	Transcript	frameshift_variant	33-33	33-33	11	PIFHG...PGTY*(431 aa)/PFFMV...LKIR*(23 aa)	ccGatttttcat...ggaacttactga(1293 nt)/ccatttttcatg...aagatccgttag(69 nt)	-	EXON=1/1
chrII_240866_C/T	chrII:240866	Heterozygous	49	93	52.688	0.5	37.714	T	P35172	YBR001C	NTH2	Transcript	missense_variant	418	418	140	A/T	Gct/Act	-	EXON=1/1
chrII_241221_T/C	chrII:241221	Heterozygous	46	94	48.936	0.471	38.217	C	P35172	YBR001C	NTH2	Transcript	synonymous_variant	63	63	21	E/E	gaA/gaG	-	EXON=1/1
chrII_301239_T/C	chrII:301239	Heterozygous	16	61	26.23	0.484	38.812	C	P10664	YBR031W	RPL4A	Transcript	synonymous_variant	1074	1074	358	T/T	acT/acC	-	EXON=1/1
chrII_301245_A/G	chrII:301245	Heterozygous	16	60	26.667	0.484	38.438	G	P10664	YBR031W	RPL4A	Transcript	synonymous_variant	1080	1080	360	K/K	aaA/aaG	-	EXON=1/1
chrII_301248_C/T	chrII:301248	Heterozygous	16	61	26.23	0.484	38	T	P10664	YBR031W	RPL4A	Transcript	synonymous_variant	1083	1083	361	H/H	caC/caT	-	EXON=1/1
chrII_301251_T/C	chrII:301251	Heterozygous	16	61	26.23	0.484	38.188	C	P10664	YBR031W	RPL4A	Transcript	synonymous_variant	1086	1086	362	D/D	gaT/gaC	-	EXON=1/1
chrII_357670_T/C	chrII:357670	Heterozygous	29	63	46.032	0.222	37.621	C	P38080	YBR059C	AKL1	Transcript	missense_variant	2518	2518	840	N/D	Aat/Gat	-	EXON=1/1
chrII_357976_G/A	chrII:357976	Heterozygous	32	67	47.761	0.492	38.469	A	P38080	YBR059C	AKL1	Transcript	synonymous_variant	2212	2212	738	L/L	Ctg/Ttg	-	EXON=1/1
chrII_429773_G/A	chrII:429773	Heterozygous	26	97	26.804	0.48	37.885	A	P00635	YBR093C	PHO5	Transcript	synonymous_variant	1179	1179	393	Y/Y	taC/taT	-	EXON=1/1
chrII_429921_A/T	chrII:429921	Heterozygous	29	116	25	0.463	38	T	P00635	YBR093C	PHO5	Transcript	missense_variant	1031	1031	344	F/Y	tTt/tAt	-	EXON=1/1
chrII_586057_T/A	chrII:586057	Heterozygous	27	61	44.262	0.5	38.333	A	P38295	YBR177C	EHT1	Transcript	stop_gained	106	106	36	K/*	Aaa/Taa	-	EXON=1/1
chrII_68310_T/A	chrII:68310	Heterozygous	4	10	40	0.429	39	A	P38042	YBL084C	CDC27	Transcript	missense_variant	1136	1136	379	N/I	aAt/aTt	-	EXON=1/1
chrII_72377_A/G	chrII:72377	Heterozygous	17	68	25	0.483	36.471	G	P38180	YBL081W	YBL081W	Transcript	missense_variant	512	512	171	N/S	aAc/aGc	-	EXON=1/1
chrII_762475_G/A	chrII:762475	Heterozygous	14	55	25.455	0.5	38.5	A	P38351	YBR279W	PAF1	Transcript	missense_variant	1219	1219	407	E/K	Gaa/Aaa	-	EXON=1/1
chrII_7725_A/G	chrII:7725	Heterozygous	55	219	25.114	0.464	38.164	G	Q3E770	YBL108C-A	PAU9	Transcript	synonymous_variant	9	9	3	T/T	acT/acC	-	EXON=1/1
chrII_780414_C/G	chrII:780414	Heterozygous	23	65	35.385	0.5	36.913	G	P18480	YBR289W	SNF5	Transcript	missense_variant	748	748	250	Q/E	Cag/Gag	-	EXON=1/1
chrII_802635_T/A	chrII:802635	Heterozygous	76	275	27.636	0.468	37.934	A	P38156	YBR298C	MAL31	Transcript	missense_variant	1841	1841	614	K/I	aAa/aTa	-	EXON=1/1
chrII_802637_G/A	chrII:802637	Heterozygous	77	274	28.102	0.471	38.117	A	P38156	YBR298C	MAL31	Transcript	synonymous_variant	1839	1839	613	N/N	aaC/aaT	-	EXON=1/1
chrII_802934_G/A	chrII:802934	Heterozygous	119	447	26.622	0.466	38.067	A	P38156	YBR298C	MAL31	Transcript	synonymous_variant	1542	1542	514	Y/Y	taC/taT	-	EXON=1/1
chrII_803532_G/A	chrII:803532	Heterozygous	184	551	33.394	0.496	38.277	A	P38156	YBR298C	MAL31	Transcript	missense_variant	944	944	315	T/I	aCa/aTa	-	EXON=1/1
chrII_803935_G/A	chrII:803935	Heterozygous	136	507	26.824	0.492	38.368	A	P38156	YBR298C	MAL31	Transcript	synonymous_variant	541	541	181	L/L	Ctg/Ttg	-	EXON=1/1
chrII_809320_G/C	chrII:809320	Heterozygous	78	299	26.087	0.497	37.872	C	P38155	YBR301W	PAU24	Transcript	synonymous_variant	264	264	88	V/V	gtG/gtC	-	EXON=1/1
chrII_810340_C/T	chrII:810340	Homozygous	10	10	100	0.444	37.8	T	P38363	YBR302C	COS2	Transcript	stop_retained_variant	1140	1140	380	*/*	taG/taA	-	EXON=1/1
chrIII_10935_C/T	chrIII:10935	Heterozygous	26	49	53.061	0.5	38.615	T	P25594	YCL069W	VBA3	Transcript	synonymous_variant	1230	1230	410	N/N	aaC/aaT	-	EXON=1/1
chrIII_153392_A/T	chrIII:153392	Heterozygous	39	81	48.148	0.479	38.385	T	P23060	YCR019W	MAK32	Transcript	missense_variant	556	556	186	N/Y	Aat/Tat	-	EXON=1/1
chrIII_154645_A/G	chrIII:154645	Heterozygous	41	91	45.055	0.494	37.463	G	P25362	YCR020C	PET18	Transcript	synonymous_variant	15	15	5	T/T	acT/acC	-	EXON=1/1
chrIII_229344_AT/GG	chrIII:229344-229345	Heterozygous	48	99	48.485	0.489	37.875	GG	P25364	YCR065W	HCM1	Transcript	missense_variant	35	35	12	H/R	cAT/cGG	-	EXON=1/1
chrIII_230158_A/G	chrIII:230158	Heterozygous	64	122	52.459	0.496	38.391	G	P25364	YCR065W	HCM1	Transcript	synonymous_variant	849	849	283	L/L	ctA/ctG	-	EXON=1/1
chrIII_231807_C/G	chrIII:231807	Heterozygous	62	125	49.6	0.483	37.823	G	P10862	YCR066W	RAD18	Transcript	missense_variant	308	308	103	P/R	cCt/cGt	-	EXON=1/1
chrIII_233783_G/A	chrIII:233783	Heterozygous	26	89	29.213	0.49	38.615	A	P25365	YCR067C	SED4	Transcript	missense_variant	2540	2540	847	S/L	tCg/tTg	-	EXON=1/1
chrIII_234928_TG/CA	chrIII:234928-234929	Heterozygous	26	64	40.625	0.457	38.442	CA	P25365	YCR067C	SED4	Transcript	missense_variant	1394	1394	465	S/L	tCA/tTG	-	EXON=1/1
chrIII_239573_C/T	chrIII:239573	Heterozygous	43	85	50.588	0.494	38.581	T	P25334	YCR069W	CPR4	Transcript	synonymous_variant	519	519	173	T/T	acC/acT	-	EXON=1/1
chrIII_239672_A/G	chrIII:239672	Heterozygous	33	74	44.595	0.483	37.424	G	P25334	YCR069W	CPR4	Transcript	synonymous_variant	618	618	206	T/T	acA/acG	-	EXON=1/1
chrIII_239889_G/A	chrIII:239889	Heterozygous	42	79	53.165	0.469	37.571	A	P25334	YCR069W	CPR4	Transcript	missense_variant	835	835	279	A/T	Gcc/Acc	-	EXON=1/1
chrIII_241228_A/G	chrIII:241228	Heterozygous	38	86	44.186	0.486	38.526	G	P25382	YCR072C	RSA4	Transcript	synonymous_variant	1125	1125	375	V/V	gtT/gtC	-	EXON=1/1
chrIII_241753_T/C	chrIII:241753	Heterozygous	44	105	41.905	0.476	38.182	C	P25382	YCR072C	RSA4	Transcript	synonymous_variant	600	600	200	V/V	gtA/gtG	-	EXON=1/1
chrIII_241831_G/A	chrIII:241831	Heterozygous	42	97	43.299	0.487	38.071	A	P25382	YCR072C	RSA4	Transcript	synonymous_variant	522	522	174	D/D	gaC/gaT	-	EXON=1/1
chrIII_269962_A/G	chrIII:269962	Heterozygous	47	155	30.323	0.451	38.17	G	P25653	YCR089W	FIG2	Transcript	synonymous_variant	2529	2529	843	Q/Q	caA/caG	-	EXON=1/1
chrIII_314252_T/C	chrIII:314252	Heterozygous	28	110	25.455	0.5	37.786	C	P25612	YCR107W	AAD3	Transcript	synonymous_variant	363	363	121	N/N	aaT/aaC	-	EXON=1/1
chrIII_314282_G/A	chrIII:314282	Heterozygous	33	101	32.673	0.5	38.848	A	P25612	YCR107W	AAD3	Transcript	synonymous_variant	393	393	131	R/R	agG/agA	-	EXON=1/1
chrIII_314321_A/T	chrIII:314321	Heterozygous	33	107	30.841	0.5	38.909	T	P25612	YCR107W	AAD3	Transcript	synonymous_variant	432	432	144	I/I	atA/atT	-	EXON=1/1
chrIII_314702_G/A	chrIII:314702	Homozygous	13	13	100	0.389	38.385	A	P25612	YCR107W	AAD3	Transcript	synonymous_variant	813	813	271	K/K	aaG/aaA	-	EXON=1/1
chrIII_314705_T/C	chrIII:314705	Homozygous	13	13	100	0.389	38.385	C	P25612	YCR107W	AAD3	Transcript	synonymous_variant	816	816	272	I/I	atT/atC	-	EXON=1/1
chrIII_314873_A/G	chrIII:314873	Homozygous	10	10	100	0.385	36.9	G	P25612	YCR107W	AAD3	Transcript	synonymous_variant	984	984	328	P/P	ccA/ccG	-	EXON=1/1
chrIII_314898_A/G	chrIII:314898	Homozygous	13	13	100	0.375	37.538	G	P25612	YCR107W	AAD3	Transcript	missense_variant	1009	1009	337	I/V	Ata/Gta	-	EXON=1/1
chrIII_314927_T/C	chrIII:314927	Homozygous	11	11	100	0.375	38.364	C	P25612	YCR107W	AAD3	Transcript	synonymous_variant	1038	1038	346	N/N	aaT/aaC	-	EXON=1/1
chrIII_314929_A/C	chrIII:314929	Homozygous	11	11	100	0.375	38.727	C	P25612	YCR107W	AAD3	Transcript	missense_variant	1040	1040	347	N/T	aAt/aCt	-	EXON=1/1
chrIII_316056_G/A	chrIII:316056	Heterozygous	57	122	46.721	0.474	38.351	A	Q3E819	YCR108C	YCR108C	Transcript	missense_variant	133	133	45	P/S	Cca/Tca	-	EXON=1/1
chrIII_316065_G/-	chrIII:316065	Heterozygous	40	120	33.333	0.449	38.475	-	Q3E819	YCR108C	YCR108C	Transcript	frameshift_variant	124-124	124-124	42	QMHPH...AIYP*(23 aa)/KCTHI...PFTHX(23 aa)	Caaatgcaccca...atttacccataa(69 nt)/aaatgcacccac...atttacccataa(68 nt)	-	EXON=1/1
chrIII_316074_TT/GA	chrIII:316074-316075	Heterozygous	31	120	25.833	0.468	38.355	GA	Q3E819	YCR108C	YCR108C	Transcript	missense_variant	114	114	38	L/L	ctA/ctT	-	EXON=1/1
chrIII_316117_C/G	chrIII:316117	Heterozygous	28	87	32.184	0.476	38.107	G	Q3E819	YCR108C	YCR108C	Transcript	missense_variant	72	72	24	K/N	aaG/aaC	-	EXON=1/1
chrIII_62254_A/G	chrIII:62254	Heterozygous	33	66	50	0.5	37.848	G	P25369	YCL034W	LSB5	Transcript	synonymous_variant	597	597	199	R/R	agA/agG	-	EXON=1/1
chrIII_6489_A/G	chrIII:6489	Homozygous	14	14	100	0.421	35.5	G	P25596	YCL073C	GEX1	Transcript	missense_variant	1838	1838	613	L/S	tTa/tCa	-	EXON=1/1
chrIII_6493_T/C	chrIII:6493	Homozygous	14	14	100	0.4	37.143	C	P25596	YCL073C	GEX1	Transcript	missense_variant	1834	1834	612	K/E	Aaa/Gaa	-	EXON=1/1
chrIII_6499_T/C	chrIII:6499	Homozygous	15	15	100	0.429	37.933	C	P25596	YCL073C	GEX1	Transcript	missense_variant	1828	1828	610	N/D	Aac/Gac	-	EXON=1/1
chrIII_6633_G/T	chrIII:6633	Heterozygous	34	78	43.59	0.492	38.088	T	P25596	YCL073C	GEX1	Transcript	missense_variant	1694	1694	565	T/K	aCa/aAa	-	EXON=1/1
chrIII_6726_G/A	chrIII:6726	Heterozygous	50	103	48.544	0.495	37.62	A	P25596	YCL073C	GEX1	Transcript	missense_variant	1601	1601	534	P/L	cCc/cTc	-	EXON=1/1
chrIII_73479_A/G	chrIII:73479	Heterozygous	65	213	30.516	0.492	38.446	G	Q96VH4	YCL026C-B	HBN1	Transcript	synonymous_variant	508	508	170	L/L	Tta/Cta	-	EXON=1/1
chrIII_87999_T/-	chrIII:87999	Heterozygous	28	85	32.941	0.491	36.429	-	P25384	YCL019W	YCL019W	Transcript	frameshift_variant	2897-2897	2897-2897	966	VQKVR...KWIH*(806 aa)/AKKYV...VPMI*(70 aa)	gTccaaaaagta...tggattcattag(2418 nt)/gccaaaaagtac...ccaatgatatga(210 nt)	-	EXON=2/2
chrIV_1014716_G/C	chrIV:1014716	Heterozygous	38	78	48.718	0.493	38.605	C	P35198	YDR277C	MTH1	Transcript	missense_variant	987	987	329	C/W	tgC/tgG	-	EXON=1/1
chrIV_1154405_A/G	chrIV:1154405	Homozygous	29	29	100	0.482	38.379	G	P39004	YDR342C	HXT7	Transcript	synonymous_variant	1524	1524	508	Y/Y	taT/taC	-	EXON=1/1
chrIV_1154468_A/G	chrIV:1154468	Homozygous	12	12	100	0.478	37.75	G	P39004	YDR342C	HXT7	Transcript	synonymous_variant	1461	1461	487	T/T	acT/acC	-	EXON=1/1
chrIV_1159689_A/G	chrIV:1159689	Heterozygous	27	80	33.75	0.468	37.815	G	P39003	YDR343C	HXT6	Transcript	synonymous_variant	1632	1632	544	S/S	tcT/tcC	-	EXON=1/1
chrIV_1159713_C/T	chrIV:1159713	Heterozygous	19	68	27.941	0.438	38	T	P39003	YDR343C	HXT6	Transcript	synonymous_variant	1608	1608	536	K/K	aaG/aaA	-	EXON=1/1
chrIV_1163413_A/G	chrIV:1163413	Heterozygous	42	166	25.301	0.5	38.238	G	P32466	YDR345C	HXT3	Transcript	synonymous_variant	1248	1248	416	N/N	aaT/aaC	-	EXON=1/1
chrIV_11657_TC/CT	chrIV:11657-11658	Homozygous	15	15	100	0.444	38.533	CT	P54854	YDL245C	HXT15	Transcript	stop_retained_variant	1703	1703	568	*/*	tGA/tAG	-	EXON=1/1
chrIV_11664_A/G	chrIV:11664	Homozygous	21	21	100	0.432	38	G	P54854	YDL245C	HXT15	Transcript	missense_variant	1697	1697	566	F/S	tTt/tCt	-	EXON=1/1
chrIV_11696_G/A	chrIV:11696	Homozygous	27	27	100	0.479	38.111	A	P54854	YDL245C	HXT15	Transcript	synonymous_variant	1665	1665	555	S/S	agC/agT	-	EXON=1/1
chrIV_1230507_A/T	chrIV:1230507	Heterozygous	43	93	46.237	0.475	37.814	T	Q06407	YDR379W	RGA2	Transcript	missense_variant	341	341	114	K/I	aAa/aTa	-	EXON=1/1
chrIV_1261950_G/A	chrIV:1261950	Heterozygous	68	127	53.543	0.492	38.044	A	P33298	YDR394W	RPT3	Transcript	synonymous_variant	270	270	90	Q/Q	caG/caA	-	EXON=1/1
chrIV_1504277_A/T	chrIV:1504277	Homozygous	14	15	93.333	0.5	38	T	Q04433	YDR534C	FIT1	Transcript	synonymous_variant	624	624	208	A/A	gcT/gcA	-	EXON=1/1
chrIV_1504286_T/G	chrIV:1504286	Homozygous	17	20	85	0.48	38.118	G	Q04433	YDR534C	FIT1	Transcript	synonymous_variant	615	615	205	S/S	tcA/tcC	-	EXON=1/1
chrIV_1504290_A/G	chrIV:1504290	Homozygous	19	19	100	0.5	37.842	G	Q04433	YDR534C	FIT1	Transcript	missense_variant	611	611	204	V/A	gTc/gCc	-	EXON=1/1
chrIV_1523563_C/T	chrIV:1523563	Heterozygous	15	49	30.612	0.4	38.667	T	Q03050	YDR542W	PAU10	Transcript	synonymous_variant	315	315	105	A/A	gcC/gcT	-	EXON=1/1
chrIV_1523571_GT/AG	chrIV:1523571-1523572	Heterozygous	14	47	29.787	0.368	38.393	AG	Q03050	YDR542W	PAU10	Transcript	missense_variant	323	323	108	S/K	aGT/aAG	-	EXON=1/1
chrIV_2920_G/A	chrIV:2920	Homozygous	10	10	100	0.471	38.2	A	Q07788	YDL248W	COS7	Transcript	synonymous_variant	1119	1119	373	L/L	ttG/ttA	-	EXON=1/1
chrIV_350980_T/A	chrIV:350980	Heterozygous	23	84	27.381	0.465	37.826	A	P25386	YDL058W	USO1	Transcript	missense_variant	5316	5316	1772	D/E	gaT/gaA	-	EXON=1/1
chrIV_351019_A/T	chrIV:351019	Heterozygous	22	74	29.73	0.476	38.591	T	P25386	YDL058W	USO1	Transcript	missense_variant	5355	5355	1785	E/D	gaA/gaT	-	EXON=1/1
chrIV_390432_A/G	chrIV:390432	Heterozygous	4	13	30.769	0.5	38	G	Q12361	YDL035C	GPR1	Transcript	synonymous_variant	1626	1626	542	N/N	aaT/aaC	-	EXON=1/1
chrIV_390462_A/G	chrIV:390462	Heterozygous	5	10	50	0.444	38.8	G	Q12361	YDL035C	GPR1	Transcript	synonymous_variant	1596	1596	532	N/N	aaT/aaC	-	EXON=1/1
chrIV_390465_A/G	chrIV:390465	Heterozygous	5	12	41.667	0.444	38.4	G	Q12361	YDL035C	GPR1	Transcript	synonymous_variant	1593	1593	531	N/N	aaT/aaC	-	EXON=1/1
chrIV_44199_T/C	chrIV:44199	Homozygous	20	20	100	0.424	38.15	C	P11484	YDL229W	SSB1	Transcript	synonymous_variant	135	135	45	A/A	gcT/gcC	-	EXON=1/1
chrIV_44205_T/C	chrIV:44205	Homozygous	19	19	100	0.448	38.211	C	P11484	YDL229W	SSB1	Transcript	synonymous_variant	141	141	47	T/T	acT/acC	-	EXON=1/1
chrIV_44211_A/G	chrIV:44211	Homozygous	19	19	100	0.5	37.947	G	P11484	YDL229W	SSB1	Transcript	synonymous_variant	147	147	49	E/E	gaA/gaG	-	EXON=1/1
chrIV_44223_T/C	chrIV:44223	Homozygous	12	12	100	0.444	37.583	C	P11484	YDL229W	SSB1	Transcript	synonymous_variant	159	159	53	I/I	atT/atC	-	EXON=1/1
chrIV_45700_T/C	chrIV:45700	Homozygous	14	14	100	0.125	37.857	C	P11484	YDL229W	SSB1	Transcript	synonymous_variant	1636	1636	546	L/L	Ttg/Ctg	-	EXON=1/1
chrIV_45700_T/C	chrIV:45700	Homozygous	14	14	100	0.125	37.857	C	n/a	YDL228C	YDL228C	Transcript	synonymous_variant	219	219	73	Q/Q	caA/caG	-	EXON=1/1
chrIV_45702_G/A	chrIV:45702	Homozygous	14	14	100	0.125	38.071	A	n/a	YDL228C	YDL228C	Transcript	stop_gained	217	217	73	Q/*	Caa/Taa	-	EXON=1/1
chrIV_45702_G/A	chrIV:45702	Homozygous	14	14	100	0.125	38.071	A	P11484	YDL229W	SSB1	Transcript	synonymous_variant	1638	1638	546	L/L	ttG/ttA	-	EXON=1/1
chrIV_45714_T/C	chrIV:45714	Homozygous	20	20	100	0.333	37.3	C	n/a	YDL228C	YDL228C	Transcript	missense_variant	205	205	69	N/D	Aac/Gac	-	EXON=1/1
chrIV_45714_T/C	chrIV:45714	Homozygous	20	20	100	0.333	37.3	C	P11484	YDL229W	SSB1	Transcript	synonymous_variant	1650	1650	550	V/V	gtT/gtC	-	EXON=1/1
chrIV_45717_C/T	chrIV:45717	Homozygous	21	21	100	0.321	38.333	T	n/a	YDL228C	YDL228C	Transcript	missense_variant	202	202	68	G/S	Ggc/Agc	-	EXON=1/1
chrIV_45717_C/T	chrIV:45717	Homozygous	21	21	100	0.321	38.333	T	P11484	YDL229W	SSB1	Transcript	synonymous_variant	1653	1653	551	A/A	gcC/gcT	-	EXON=1/1
chrIV_472821_T/C	chrIV:472821	Heterozygous	26	95	27.368	0.467	38.538	C	P49626	YDR012W	RPL4B	Transcript	synonymous_variant	969	969	323	V/V	gtT/gtC	-	EXON=1/1
chrIV_472827_G/A	chrIV:472827	Heterozygous	26	91	28.571	0.455	38.615	A	P49626	YDR012W	RPL4B	Transcript	synonymous_variant	975	975	325	L/L	ttG/ttA	-	EXON=1/1
chrIV_519320_G/A	chrIV:519320	Heterozygous	7	12	58.333	0.5	38.714	A	Q12472	YDR034C-D	YDR034C-D	Transcript	missense_variant	37	37	13	L/F	Ctt/Ttt	-	EXON=1/2
chrIV_519320_G/A	chrIV:519320	Heterozygous	7	12	58.333	0.5	38.714	A	Q12392	YDR034C-C	YDR034C-C	Transcript	missense_variant	37	37	13	L/F	Ctt/Ttt	-	EXON=1/1
chrIV_519322_TTGG/GAAT	chrIV:519322-519325	Heterozygous	4	12	33.333	0.5	38.375	GAAT	Q12472	YDR034C-D	YDR034C-D	Transcript	missense_variant	32	32	11	PN/HS	cCCAAt/cATTCt	-	EXON=1/2
chrIV_519322_TTGG/GAAT	chrIV:519322-519325	Heterozygous	4	12	33.333	0.5	38.375	GAAT	Q12392	YDR034C-C	YDR034C-C	Transcript	missense_variant	32	32	11	PN/HS	cCCAAt/cATTCt	-	EXON=1/1
chrIV_527628_C/G	chrIV:527628	Homozygous	18	18	100	0.423	38.222	G	Q12691	YDR038C	ENA5	Transcript	missense_variant	3070	3070	1024	A/P	Gct/Cct	-	EXON=1/1
chrIV_538009_C/T	chrIV:538009	Homozygous	13	13	100	0.35	38.538	T	P13587	YDR040C	ENA1	Transcript	synonymous_variant	459	459	153	L/L	ctG/ctA	-	EXON=1/1
chrIV_592553_G/A	chrIV:592553	Heterozygous	21	79	26.582	0.5	38.048	A	P38956	YDR073W	SNF11	Transcript	missense_variant	115	115	39	A/T	Gca/Aca	-	EXON=1/1
chrIV_601041_A/G	chrIV:601041	Heterozygous	26	100	26	0.366	36.846	G	Q01589	YDR077W	SED1	Transcript	synonymous_variant	249	249	83	E/E	gaA/gaG	-	EXON=1/1
chrIV_604283_G/C	chrIV:604283	Heterozygous	18	71	25.352	0.455	38.778	C	P38959	YDR080W	VPS41	Transcript	missense_variant	276	276	92	E/D	gaG/gaC	-	EXON=1/1
chrIV_627083_G/A	chrIV:627083	Heterozygous	37	86	43.023	0.5	38.378	A	Q03195	YDR091C	RLI1	Transcript	synonymous_variant	1452	1452	484	I/I	atC/atT	-	EXON=1/1
chrIV_643196_A/T	chrIV:643196	Heterozygous	33	75	44	0.492	38.394	T	Q03834	YDR097C	MSH6	Transcript	synonymous_variant	642	642	214	T/T	acT/acA	-	EXON=1/1
chrIV_659657_A/G	chrIV:659657	Heterozygous	48	91	52.747	0.477	37.979	G	P32917	YDR103W	STE5	Transcript	synonymous_variant	1308	1308	436	A/A	gcA/gcG	-	EXON=1/1
chrIV_681986_C/T	chrIV:681986	Heterozygous	12	39	30.769	0.429	38.167	T	Q04597	YDR114C	YDR114C	Transcript	missense_variant	241	241	81	V/I	Gta/Ata	-	EXON=1/1
chrIV_757550_G/T	chrIV:757550	Homozygous	10	12	83.333	0.438	37.4	T	Q00402	YDR150W	NUM1	Transcript	synonymous_variant	1923	1923	641	V/V	gtG/gtT	-	EXON=1/1
chrIV_757601_A/T	chrIV:757601	Heterozygous	5	11	45.455	0.444	39	T	Q00402	YDR150W	NUM1	Transcript	synonymous_variant	1974	1974	658	S/S	tcA/tcT	-	EXON=1/1
chrIV_757715_G/A	chrIV:757715	Heterozygous	42	133	31.579	0.48	38.548	A	Q00402	YDR150W	NUM1	Transcript	synonymous_variant	2088	2088	696	E/E	gaG/gaA	-	EXON=1/1
chrIV_757724_C/T	chrIV:757724	Heterozygous	58	148	39.189	0.485	38.19	T	Q00402	YDR150W	NUM1	Transcript	synonymous_variant	2097	2097	699	A/A	gcC/gcT	-	EXON=1/1
chrIV_757730_A/G	chrIV:757730	Heterozygous	64	160	40	0.491	37.844	G	Q00402	YDR150W	NUM1	Transcript	synonymous_variant	2103	2103	701	L/L	ctA/ctG	-	EXON=1/1
chrIV_757750_A/G	chrIV:757750	Heterozygous	66	251	26.295	0.44	37.455	G	Q00402	YDR150W	NUM1	Transcript	missense_variant	2123	2123	708	N/S	aAc/aGc	-	EXON=1/1
chrIV_757756_C/A	chrIV:757756	Heterozygous	69	259	26.641	0.458	37.696	A	Q00402	YDR150W	NUM1	Transcript	missense_variant	2129	2129	710	A/E	gCa/gAa	-	EXON=1/1
chrIV_759132_T/C	chrIV:759132	Homozygous	21	22	95.455	0.486	35.333	C	Q00402	YDR150W	NUM1	Transcript	missense_variant	3505	3505	1169	S/P	Tcc/Ccc	-	EXON=1/1
chrIV_759254_C/A	chrIV:759254	Heterozygous	85	290	29.31	0.481	38.553	A	Q00402	YDR150W	NUM1	Transcript	synonymous_variant	3627	3627	1209	V/V	gtC/gtA	-	EXON=1/1
chrIV_759526_C/A	chrIV:759526	Homozygous	16	17	94.118	0.476	37.438	A	Q00402	YDR150W	NUM1	Transcript	missense_variant	3899	3899	1300	A/E	gCa/gAa	-	EXON=1/1
chrIV_759566_G/A	chrIV:759566	Homozygous	20	20	100	0.452	37.35	A	Q00402	YDR150W	NUM1	Transcript	synonymous_variant	3939	3939	1313	L/L	ctG/ctA	-	EXON=1/1
chrIV_759714_A/G	chrIV:759714	Heterozygous	32	122	26.23	0.475	37.438	G	Q00402	YDR150W	NUM1	Transcript	missense_variant	4087	4087	1363	K/E	Aag/Gag	-	EXON=1/1
chrIV_822269_AA/GC	chrIV:822269-822270	Heterozygous	31	109	28.44	0.492	37.817	GC	Q04002	YDR180W	SCC2	Transcript	missense_variant	975	975	325	T/T	acA/acG	-	EXON=1/1
chrIV_822278_TGG/AAA	chrIV:822278-822280	Heterozygous	29	101	28.713	0.491	38.506	AAA	Q04002	YDR180W	SCC2	Transcript	stop_gained	984	984	328	YG/*	taTGGt/taA	-	EXON=1/1
chrIV_822284_T/-	chrIV:822284	Heterozygous	29	93	31.183	0.491	37	-	Q04002	YDR180W	SCC2	Transcript	frameshift_variant	990-990	990-990	330	SLKIE...VKDT*(1165 aa)/S*	tcTttgaagata...aaggatacgtaa(3495 nt)/tcttga	-	EXON=1/1
chrIV_822288_A/T	chrIV:822288	Heterozygous	28	93	30.108	0.482	38.679	T	Q04002	YDR180W	SCC2	Transcript	stop_gained	994	994	332	K/*	Aag/Tag	-	EXON=1/1
chrIV_822290_G/A	chrIV:822290	Heterozygous	29	93	31.183	0.481	38.448	A	Q04002	YDR180W	SCC2	Transcript	synonymous_variant	996	996	332	K/K	aaG/aaA	-	EXON=1/1
chrIV_822296_A/C	chrIV:822296	Heterozygous	27	92	29.348	0.5	38.704	C	Q04002	YDR180W	SCC2	Transcript	missense_variant	1002	1002	334	E/D	gaA/gaC	-	EXON=1/1
chrIV_822308_C/T	chrIV:822308	Heterozygous	26	97	26.804	0.49	38.692	T	Q04002	YDR180W	SCC2	Transcript	synonymous_variant	1014	1014	338	F/F	ttC/ttT	-	EXON=1/1
chrIV_854513_A/G	chrIV:854513	Heterozygous	36	71	50.704	0.493	37.583	G	n/a	YDR199W	YDR199W	Transcript	synonymous_variant	339	339	113	K/K	aaA/aaG	-	EXON=1/1
chrIV_854513_A/G	chrIV:854513	Heterozygous	36	71	50.704	0.493	37.583	G	Q03944	YDR200C	VPS64	Transcript	synonymous_variant	1581	1581	527	N/N	aaT/aaC	-	EXON=1/1
chrIX_137111_T/C	chrIX:137111	Heterozygous	6	22	27.273	0.455	38.667	C	P23250	YIL119C	RPI1	Transcript	missense_variant	767	767	256	N/S	aAt/aGt	-	EXON=1/1
chrIX_137116_G/A	chrIX:137116	Heterozygous	7	20	35	0.5	38	A	P23250	YIL119C	RPI1	Transcript	synonymous_variant	762	762	254	N/N	aaC/aaT	-	EXON=1/1
chrIX_137119_GC/AT	chrIX:137119-137120	Heterozygous	7	19	36.842	0.5	37.143	AT	P23250	YIL119C	RPI1	Transcript	missense_variant	758	758	253	S/N	aGC/aAT	-	EXON=1/1
chrIX_169465_C/T	chrIX:169465	Heterozygous	24	79	30.38	0.489	38.083	T	P40485	YIL105C	SLM1	Transcript	synonymous_variant	177	177	59	Q/Q	caG/caA	-	EXON=1/1
chrIX_169477_C/T	chrIX:169477	Heterozygous	20	78	25.641	0.5	36.75	T	P40485	YIL105C	SLM1	Transcript	synonymous_variant	165	165	55	Q/Q	caG/caA	-	EXON=1/1
chrIX_204360_A/G	chrIX:204360	Heterozygous	64	115	55.652	0.488	38.656	G	P40506	YIL083C	CAB2	Transcript	synonymous_variant	294	294	98	F/F	ttT/ttC	-	EXON=1/1
chrIX_209340_T/C	chrIX:209340	Heterozygous	16	52	30.769	0.458	36.875	C	Q7LHG5	YIL082W-A	YIL082W-A	Transcript	synonymous_variant	3705	3705	1235	T/T	acT/acC	-	EXON=2/2
chrIX_209570_T/C	chrIX:209570	Homozygous	13	13	100	0.368	37.308	C	Q7LHG5	YIL082W-A	YIL082W-A	Transcript	missense_variant	3935	3935	1312	V/A	gTt/gCt	-	EXON=2/2
chrIX_211502_G/A	chrIX:211502	Heterozygous	45	104	43.269	0.477	38.711	A	P40507	YIL079C	AIR1	Transcript	synonymous_variant	504	504	168	F/F	ttC/ttT	-	EXON=1/1
chrIX_211982_T/C	chrIX:211982	Heterozygous	44	93	47.312	0.494	38.364	C	P40507	YIL079C	AIR1	Transcript	synonymous_variant	24	24	8	V/V	gtA/gtG	-	EXON=1/1
chrIX_217890_A/T	chrIX:217890	Heterozygous	52	100	52	0.49	38.115	T	P32565	YIL075C	RPN2	Transcript	missense_variant	2811	2811	937	D/E	gaT/gaA	-	EXON=1/1
chrIX_220366_T/C	chrIX:220366	Heterozygous	47	99	47.475	0.477	38.255	C	P32565	YIL075C	RPN2	Transcript	missense_variant	335	335	112	E/G	gAg/gGg	-	EXON=1/1
chrIX_222120_A/G	chrIX:222120	Heterozygous	49	82	59.756	0.5	38.673	G	P40510	YIL074C	SER33	Transcript	missense_variant	371	371	124	V/A	gTt/gCt	-	EXON=1/1
chrIX_23638_G/A	chrIX:23638	Heterozygous	38	143	26.573	0.453	37.237	A	P40442	YIL169C	YIL169C	Transcript	synonymous_variant	2469	2469	823	A/A	gcC/gcT	-	EXON=1/1
chrIX_248343_T/C	chrIX:248343	Heterozygous	35	81	43.21	0.478	37.714	C	P40188	YIL057C	RGI2	Transcript	synonymous_variant	54	54	18	T/T	acA/acG	-	EXON=1/1
chrIX_25551_T/G	chrIX:25551	Heterozygous	8	15	53.333	0.417	37.125	G	P40442	YIL169C	YIL169C	Transcript	missense_variant	556	556	186	T/P	Act/Cct	-	EXON=1/1
chrIX_25553_G/-	chrIX:25553	Heterozygous	8	14	57.143	0.417	37.875	-	P40442	YIL169C	YIL169C	Transcript	frameshift_variant	554-554	554-554	185	STSDV...KQPH*(812 aa)/LLLMS...LPIP*(98 aa)	tCtacttctgat...caacctcattga(2436 nt)/ttacttctgatg...ccaattccttga(294 nt)	-	EXON=1/1
chrIX_25555_GGA/T	chrIX:25555-25557	Heterozygous	5	14	35.714	0.4	36.8	T	P40442	YIL169C	YIL169C	Transcript	frameshift_variant	550	550	184	SSTSD...KQPH*(813 aa)/IYF*	TCCtctacttct...caacctcattga(2439 nt)/Atctacttctga	-	EXON=1/1
chrIX_25560_CT/-	chrIX:25560-25561	Heterozygous	8	12	66.667	0.417	37.75	-	P40442	YIL169C	YIL169C	Transcript	frameshift_variant	546-547	546-547	182	SASST...KQPH*(815 aa)/SFLYF*	tcAGcttcctct...caacctcattga(2445 nt)/tccttcctctacttctga	-	EXON=1/1
chrIX_25565_T/G	chrIX:25565	Heterozygous	8	12	66.667	0.417	38	G	P40442	YIL169C	YIL169C	Transcript	missense_variant	542	542	181	Q/P	cAa/cCa	-	EXON=1/1
chrIX_25569_T/C	chrIX:25569	Homozygous	8	11	72.727	0.417	37.5	C	P40442	YIL169C	YIL169C	Transcript	missense_variant	538	538	180	S/G	Agt/Ggt	-	EXON=1/1
chrIX_25586_T/C	chrIX:25586	Homozygous	8	10	80	0.417	38.625	C	P40442	YIL169C	YIL169C	Transcript	missense_variant	521	521	174	D/G	gAt/gGt	-	EXON=1/1
chrIX_25765_A/G	chrIX:25765	Homozygous	23	23	100	0.4	37.13	G	P40442	YIL169C	YIL169C	Transcript	synonymous_variant	342	342	114	S/S	tcT/tcC	-	EXON=1/1
chrIX_267153_T/C	chrIX:267153	Heterozygous	35	79	44.304	0.493	37.514	C	P40528	YIL047C	SYG1	Transcript	missense_variant	671	671	224	Q/R	cAg/cGg	-	EXON=1/1
chrIX_271273_TT/CG	chrIX:271273-271274	Heterozygous	54	124	43.548	0.5	37.83	CG	P40187	YIL045W	PIG2	Transcript	missense_variant	113	113	38	F/S	tTT/tCG	-	EXON=1/1
chrIX_272449_A/T	chrIX:272449	Heterozygous	38	72	52.778	0.5	38.342	T	P40187	YIL045W	PIG2	Transcript	missense_variant	1289	1289	430	D/V	gAt/gTt	-	EXON=1/1
chrIX_272989_T/A	chrIX:272989	Heterozygous	43	83	51.807	0.481	38.628	A	P40529	YIL044C	AGE2	Transcript	synonymous_variant	858	858	286	S/S	tcA/tcT	-	EXON=1/1
chrIX_273154_GGA/TTT	chrIX:273154-273156	Heterozygous	37	82	45.122	0.493	37.982	TTT	P40529	YIL044C	AGE2	Transcript	missense_variant	691	691	231	SI/KI	TCCatt/AAAatt	-	EXON=1/1
chrIX_274299_C/A	chrIX:274299	Heterozygous	48	100	48	0.471	38.375	A	P38626	YIL043C	CBR1	Transcript	missense_variant	628	628	210	V/F	Gtt/Ttt	-	EXON=1/1
chrIX_276223_C/G	chrIX:276223	Heterozygous	51	100	51	0.495	37.216	G	P40530	YIL042C	PKP1	Transcript	missense_variant	70	70	24	E/Q	Gag/Cag	-	EXON=1/1
chrIX_284105_C/T	chrIX:284105	Heterozygous	38	79	48.101	0.5	38.289	T	P40534	YIL037C	PRM2	Transcript	missense_variant	895	895	299	E/K	Gag/Aag	-	EXON=1/1
chrIX_287226_A/G	chrIX:287226	Heterozygous	43	85	50.588	0.458	37.093	G	P40535	YIL036W	CST6	Transcript	missense_variant	1561	1561	521	K/E	Aag/Gag	-	EXON=1/1
chrIX_287991_T/G	chrIX:287991	Heterozygous	42	91	46.154	0.468	36.81	G	P15790	YIL035C	CKA1	Transcript	missense_variant	918	918	306	R/S	agA/agC	-	EXON=1/1
chrIX_288527_T/C	chrIX:288527	Heterozygous	45	92	48.913	0.488	37.822	C	P15790	YIL035C	CKA1	Transcript	missense_variant	382	382	128	N/D	Aat/Gat	-	EXON=1/1
chrIX_288567_A/G	chrIX:288567	Heterozygous	43	85	50.588	0.487	37.837	G	P15790	YIL035C	CKA1	Transcript	synonymous_variant	342	342	114	V/V	gtT/gtC	-	EXON=1/1
chrIX_294955_G/A	chrIX:294955	Heterozygous	27	63	42.857	0.458	37.741	A	P40537	YIL031W	ULP2	Transcript	missense_variant	2323	2323	775	E/K	Gaa/Aaa	-	EXON=1/1
chrIX_298912_T/C	chrIX:298912	Heterozygous	42	87	48.276	0.494	37.762	C	P40318	YIL030C	SSM4	Transcript	synonymous_variant	1098	1098	366	A/A	gcA/gcG	-	EXON=1/1
chrIX_299400_A/G	chrIX:299400	Heterozygous	53	112	47.321	0.485	38.585	G	P40318	YIL030C	SSM4	Transcript	synonymous_variant	610	610	204	L/L	Tta/Cta	-	EXON=1/1
chrIX_334321_T/G	chrIX:334321	Heterozygous	20	63	31.746	0.487	38.3	G	P40552	YIL011W	TIR3	Transcript	missense_variant	595	595	199	S/A	Tct/Gct	-	EXON=1/1
chrIX_334325_GC/CT	chrIX:334325-334326	Heterozygous	20	62	32.258	0.487	37.95	CT	P40552	YIL011W	TIR3	Transcript	missense_variant	599	599	200	G/A	gGC/gCT	-	EXON=1/1
chrIX_334329_T/A	chrIX:334329	Heterozygous	24	65	36.923	0.489	38.417	A	P40552	YIL011W	TIR3	Transcript	synonymous_variant	603	603	201	S/S	tcT/tcA	-	EXON=1/1
chrIX_334381_GCTT/AAGG	chrIX:334381-334384	Heterozygous	21	82	25.61	0.474	38.296	AAGG	P40552	YIL011W	TIR3	Transcript	missense_variant	655	655	219	AS/KA	GCTTcc/AAGGcc	-	EXON=1/1
chrIX_368705_G/C	chrIX:368705	Heterozygous	38	92	41.304	0.5	38.421	C	P32521	YIR006C	PAN1	Transcript	missense_variant	1204	1204	402	P/A	Cct/Gct	-	EXON=1/1
chrIX_371441_A/G	chrIX:371441	Heterozygous	51	90	56.667	0.49	38.373	G	P40566	YIR007W	YIR007W	Transcript	synonymous_variant	738	738	246	E/E	gaA/gaG	-	EXON=1/1
chrIX_371957_C/T	chrIX:371957	Homozygous	54	54	100	0.056	38.278	T	P40566	YIR007W	YIR007W	Transcript	synonymous_variant	1254	1254	418	I/I	atC/atT	-	EXON=1/1
chrIX_376534_T/C	chrIX:376534	Heterozygous	33	53	62.264	0.476	38.182	C	P40568	YIR010W	DSN1	Transcript	synonymous_variant	1104	1104	368	Y/Y	taT/taC	-	EXON=1/1
chrIX_376614_-/ACG	chrIX:376613-376614	Heterozygous	28	54	51.852	0.49	37.643	ACG	P40568	YIR010W	DSN1	Transcript	inframe_insertion	1183-1184	1183-1184	395	N/ND	aac/aACGac	-	EXON=1/1
chrIX_390850_C/A	chrIX:390850	Heterozygous	60	121	49.587	0.473	38.017	A	P08640	YIR019C	FLO11	Transcript	synonymous_variant	2826	2826	942	T/T	acG/acT	-	EXON=1/1
chrIX_391282_T/G	chrIX:391282	Homozygous	28	39	71.795	0.476	37.714	G	P08640	YIR019C	FLO11	Transcript	synonymous_variant	2394	2394	798	S/S	tcA/tcC	-	EXON=1/1
chrIX_391288_G/A	chrIX:391288	Homozygous	30	34	88.235	0.488	37.133	A	P08640	YIR019C	FLO11	Transcript	synonymous_variant	2388	2388	796	T/T	acC/acT	-	EXON=1/1
chrIX_391315_G/A	chrIX:391315	Heterozygous	26	42	61.905	0.429	37.923	A	P08640	YIR019C	FLO11	Transcript	synonymous_variant	2361	2361	787	T/T	acC/acT	-	EXON=1/1
chrIX_391318_A/G	chrIX:391318	Heterozygous	19	41	46.341	0.483	37.053	G	P08640	YIR019C	FLO11	Transcript	synonymous_variant	2358	2358	786	T/T	acT/acC	-	EXON=1/1
chrIX_391321_A/G	chrIX:391321	Heterozygous	18	44	40.909	0.481	36.944	G	P08640	YIR019C	FLO11	Transcript	synonymous_variant	2355	2355	785	S/S	tcT/tcC	-	EXON=1/1
chrIX_391329_A/-	chrIX:391329	Heterozygous	10	34	29.412	0.438	37	-	P08640	YIR019C	FLO11	Transcript	frameshift_variant	2347-2347	2347-2347	783	SSSTT...PVVF*(586 aa)/PALLP...LKAL*(24 aa)	Tccagctctact...gttgtattctaa(1758 nt)/ccagctctacta...aaagctctgtag(72 nt)	-	EXON=1/1
chrIX_391351_A/G	chrIX:391351	Heterozygous	11	40	27.5	0.4	37.818	G	P08640	YIR019C	FLO11	Transcript	synonymous_variant	2325	2325	775	S/S	tcT/tcC	-	EXON=1/1
chrIX_391555_TA/AG	chrIX:391555-391556	Heterozygous	15	40	37.5	0.25	37.815	AG	P08640	YIR019C	FLO11	Transcript	missense_variant	2120	2120	707	V/A	gTA/gCT	-	EXON=1/1
chrIX_391582_A/G	chrIX:391582	Heterozygous	14	39	35.897	0.3	36.5	G	P08640	YIR019C	FLO11	Transcript	synonymous_variant	2094	2094	698	S/S	tcT/tcC	-	EXON=1/1
chrIX_391725_C/T	chrIX:391725	Heterozygous	12	42	28.571	0.45	37.667	T	P08640	YIR019C	FLO11	Transcript	missense_variant	1951	1951	651	A/T	Gct/Act	-	EXON=1/1
chrIX_391984_G/A	chrIX:391984	Heterozygous	34	102	33.333	0.396	35.382	A	P08640	YIR019C	FLO11	Transcript	synonymous_variant	1692	1692	564	S/S	agC/agT	-	EXON=1/1
chrIX_392002_G/T	chrIX:392002	Heterozygous	38	91	41.758	0.4	37.421	T	P08640	YIR019C	FLO11	Transcript	synonymous_variant	1674	1674	558	S/S	tcC/tcA	-	EXON=1/1
chrIX_392188_A/G	chrIX:392188	Heterozygous	17	62	27.419	0.485	38.647	G	P08640	YIR019C	FLO11	Transcript	synonymous_variant	1488	1488	496	S/S	tcT/tcC	-	EXON=1/1
chrIX_392209_G/T	chrIX:392209	Heterozygous	24	57	42.105	0.378	37.958	T	P08640	YIR019C	FLO11	Transcript	synonymous_variant	1467	1467	489	S/S	tcC/tcA	-	EXON=1/1
chrIX_392269_A/G	chrIX:392269	Heterozygous	23	45	51.111	0.475	37.261	G	P08640	YIR019C	FLO11	Transcript	synonymous_variant	1407	1407	469	S/S	tcT/tcC	-	EXON=1/1
chrIX_392302_TA/AG	chrIX:392302-392303	Heterozygous	12	31	38.71	0.5	36.8	AG	P08640	YIR019C	FLO11	Transcript	missense_variant	1373	1373	458	V/A	gTA/gCT	-	EXON=1/1
chrIX_392326_G/A	chrIX:392326	Heterozygous	9	22	40.909	0.462	36	A	P08640	YIR019C	FLO11	Transcript	synonymous_variant	1350	1350	450	T/T	acC/acT	-	EXON=1/1
chrIX_392609_-/A	chrIX:392608-392609	Heterozygous	5	14	35.714	0.429	38.2	A	P08640	YIR019C	FLO11	Transcript	frameshift_variant	1067-1068	1067-1068	356	VPTPS...PVVF*(1013 aa)/VTNPIKLYY*	gtaccaacccca...gttgtattctaa(3039 nt)/gtTaccaaccccatcaagctctactactga	-	EXON=1/1
chrIX_392620_A/G	chrIX:392620	Heterozygous	7	12	58.333	0.4	37.857	G	P08640	YIR019C	FLO11	Transcript	synonymous_variant	1056	1056	352	S/S	tcT/tcC	-	EXON=1/1
chrIX_392632_G/A	chrIX:392632	Homozygous	11	12	91.667	0.438	35.364	A	P08640	YIR019C	FLO11	Transcript	synonymous_variant	1044	1044	348	T/T	acC/acT	-	EXON=1/1
chrIX_392643_T/A	chrIX:392643	Homozygous	12	13	92.308	0.421	38.083	A	P08640	YIR019C	FLO11	Transcript	missense_variant	1033	1033	345	T/S	Acc/Tcc	-	EXON=1/1
chrIX_430670_A/T	chrIX:430670	Heterozygous	49	151	32.45	0.477	37.531	T	P40583	YIR039C	YPS6	Transcript	missense_variant	1442	1442	481	F/Y	tTt/tAt	-	EXON=1/1
chrIX_430672_T/G	chrIX:430672	Heterozygous	48	149	32.215	0.483	38.458	G	P40583	YIR039C	YPS6	Transcript	missense_variant	1440	1440	480	E/D	gaA/gaC	-	EXON=1/1
chrIX_431164_A/C	chrIX:431164	Heterozygous	28	105	26.667	0.488	38.393	C	P40583	YIR039C	YPS6	Transcript	missense_variant	948	948	316	D/E	gaT/gaG	-	EXON=1/1
chrIX_431167_C/A	chrIX:431167	Heterozygous	28	108	25.926	0.488	38.429	A	P40583	YIR039C	YPS6	Transcript	synonymous_variant	945	945	315	S/S	tcG/tcT	-	EXON=1/1
chrIX_431179_A/G	chrIX:431179	Heterozygous	30	108	27.778	0.465	38.833	G	P40583	YIR039C	YPS6	Transcript	synonymous_variant	933	933	311	N/N	aaT/aaC	-	EXON=1/1
chrIX_431182_G/T	chrIX:431182	Heterozygous	30	101	29.703	0.465	38.367	T	P40583	YIR039C	YPS6	Transcript	synonymous_variant	930	930	310	G/G	ggC/ggA	-	EXON=1/1
chrIX_431188_TTC/AAA	chrIX:431188-431190	Heterozygous	29	108	26.852	0.476	38.363	AAA	P40583	YIR039C	YPS6	Transcript	missense_variant	922	922	308	ES/FS	GAAtct/TTTtct	-	EXON=1/1
chrIX_431193_T/C	chrIX:431193	Heterozygous	30	108	27.778	0.465	37.867	C	P40583	YIR039C	YPS6	Transcript	missense_variant	919	919	307	S/G	Agt/Ggt	-	EXON=1/1
chrIX_431198_A/G	chrIX:431198	Heterozygous	30	112	26.786	0.465	38.167	G	P40583	YIR039C	YPS6	Transcript	missense_variant	914	914	305	L/S	tTg/tCg	-	EXON=1/1
chrIX_431206_C/A	chrIX:431206	Heterozygous	30	109	27.523	0.452	38.167	A	P40583	YIR039C	YPS6	Transcript	synonymous_variant	906	906	302	V/V	gtG/gtT	-	EXON=1/1
chrIX_431209_A/G	chrIX:431209	Heterozygous	30	112	26.786	0.465	38	G	P40583	YIR039C	YPS6	Transcript	synonymous_variant	903	903	301	S/S	agT/agC	-	EXON=1/1
chrIX_431212_T/C	chrIX:431212	Heterozygous	30	116	25.862	0.465	37.567	C	P40583	YIR039C	YPS6	Transcript	synonymous_variant	900	900	300	Q/Q	caA/caG	-	EXON=1/1
chrIX_431223_T/C	chrIX:431223	Heterozygous	30	117	25.641	0.476	38.567	C	P40583	YIR039C	YPS6	Transcript	missense_variant	889	889	297	I/V	Att/Gtt	-	EXON=1/1
chrIX_431226_T/A	chrIX:431226	Heterozygous	30	118	25.424	0.476	38.3	A	P40583	YIR039C	YPS6	Transcript	missense_variant	886	886	296	I/F	Att/Ttt	-	EXON=1/1
chrIX_431230_C/T	chrIX:431230	Heterozygous	30	115	26.087	0.476	38.5	T	P40583	YIR039C	YPS6	Transcript	synonymous_variant	882	882	294	G/G	ggG/ggA	-	EXON=1/1
chrIX_431233_A/T	chrIX:431233	Heterozygous	30	114	26.316	0.476	38.733	T	P40583	YIR039C	YPS6	Transcript	synonymous_variant	879	879	293	P/P	ccT/ccA	-	EXON=1/1
chrIX_431236_ATTT/TCCCAGA	chrIX:431236-431239	Heterozygous	30	117	25.641	0.476	38.383	TCCCAGA	P40583	YIR039C	YPS6	Transcript	inframe_insertion	873	873	291	S/SL	tcA/tcTCTG	-	EXON=1/1
chrIX_49641_T/G	chrIX:49641	Homozygous	70	71	98.592	0.106	36.543	G	P40453	YIL156W	UBP7	Transcript	synonymous_variant	1551	1551	517	P/P	ccT/ccG	-	EXON=1/1
chrM_74569_T/-	chrM:74569	Heterozygous	80	318	25.157	0.365	38.425	-	P03881	Q0255	Q0255	Transcript	coding_sequence_variant	75-75	75-75	1	-/-	-/-	-	EXON=1/3
chrM_74572_TT/A	chrM:74572-74573	Heterozygous	81	316	25.633	0.367	38.665	A	P03881	Q0255	Q0255	Transcript	coding_sequence_variant	78	78	1	-/-	-/-	-	EXON=1/3
chrM_74583_T/A	chrM:74583	Heterozygous	73	289	25.26	0.357	38.397	A	P03881	Q0255	Q0255	Transcript	coding_sequence_variant	89	89	1	-/-	-/-	-	EXON=1/3
chrM_74585_CT/AA	chrM:74585-74586	Heterozygous	73	287	25.436	0.357	38.411	AA	P03881	Q0255	Q0255	Transcript	coding_sequence_variant	91	91	1	-/-	-/-	-	EXON=1/3
chrV_142931_A/G	chrV:142931	Heterozygous	5	14	35.714	0.375	36.8	G	P40002	YEL007W	MIT1	Transcript	missense_variant	1040	1040	347	N/S	aAt/aGt	-	EXON=1/1
chrV_22572_T/C	chrV:22572	Heterozygous	41	141	29.078	0.493	38.439	C	P39924	YEL069C	HXT13	Transcript	synonymous_variant	660	660	220	R/R	agA/agG	-	EXON=1/1
chrV_22575_C/T	chrV:22575	Heterozygous	44	139	31.655	0.486	38.318	T	P39924	YEL069C	HXT13	Transcript	synonymous_variant	657	657	219	T/T	acG/acA	-	EXON=1/1
chrV_22578_A/T	chrV:22578	Heterozygous	44	137	32.117	0.486	38.5	T	P39924	YEL069C	HXT13	Transcript	synonymous_variant	654	654	218	G/G	ggT/ggA	-	EXON=1/1
chrV_226861_C/T	chrV:226861	Heterozygous	26	44	59.091	0.5	38.654	T	P40026	YER038C	KRE29	Transcript	synonymous_variant	1392	1392	464	R/R	agG/agA	-	EXON=1/1
chrV_275997_C/A	chrV:275997	Heterozygous	34	126	26.984	0.47	38.324	A	P40039	YER060W	FCY21	Transcript	synonymous_variant	1431	1431	477	G/G	ggC/ggA	-	EXON=1/1
chrV_55246_C/A	chrV:55246	Heterozygous	39	85	45.882	0.5	38.333	A	Q02197	YEL053C	MAK10	Transcript	missense_variant	857	857	286	R/M	aGg/aTg	-	EXON=1/1
chrV_569712_G/T	chrV:569712	Heterozygous	62	233	26.609	0.45	37.468	T	P0C0V2	YER188C-A	YER188C-A	Transcript	missense_variant	196	196	66	L/I	Cta/Ata	-	EXON=1/1
chrV_569838_A/G	chrV:569838	Heterozygous	149	540	27.593	0.498	37.456	G	P0C0V2	YER188C-A	YER188C-A	Transcript	synonymous_variant	70	70	24	L/L	Tta/Cta	-	EXON=1/1
chrVI_1076_G/A	chrVI:1076	Homozygous	16	16	100	0.364	37.188	A	P43537	YFL067W	YFL067W	Transcript	missense_variant	241	241	81	G/S	Ggt/Agt	-	EXON=1/1
chrVI_1079_G/A	chrVI:1079	Homozygous	12	12	100	0.368	38.083	A	P43537	YFL067W	YFL067W	Transcript	missense_variant	244	244	82	A/T	Gct/Act	-	EXON=1/1
chrVI_12937_A/C	chrVI:12937	Homozygous	9	12	75	0.357	38.444	C	P43534	YFL058W	THI5	Transcript	synonymous_variant	9	9	3	T/T	acA/acC	-	EXON=1/1
chrVI_12940_C/T	chrVI:12940	Homozygous	8	11	72.727	0.385	37.75	T	P43534	YFL058W	THI5	Transcript	synonymous_variant	12	12	4	D/D	gaC/gaT	-	EXON=1/1
chrVI_12961_C/T	chrVI:12961	Homozygous	9	12	75	0.4	38.667	T	P43534	YFL058W	THI5	Transcript	synonymous_variant	33	33	11	N/N	aaC/aaT	-	EXON=1/1
chrVI_12982_T/C	chrVI:12982	Homozygous	8	11	72.727	0.357	39	C	P43534	YFL058W	THI5	Transcript	synonymous_variant	54	54	18	H/H	caT/caC	-	EXON=1/1
chrVI_13066_C/G	chrVI:13066	Homozygous	13	13	100	0.476	38.692	G	P43534	YFL058W	THI5	Transcript	synonymous_variant	138	138	46	S/S	tcC/tcG	-	EXON=1/1
chrVI_13087_A/G	chrVI:13087	Homozygous	13	13	100	0.5	37.769	G	P43534	YFL058W	THI5	Transcript	synonymous_variant	159	159	53	G/G	ggA/ggG	-	EXON=1/1
chrVI_13192_T/C	chrVI:13192	Homozygous	16	16	100	0.48	36.312	C	P43534	YFL058W	THI5	Transcript	synonymous_variant	264	264	88	F/F	ttT/ttC	-	EXON=1/1
chrVI_13792_CT/TC	chrVI:13792-13793	Heterozygous	32	111	28.829	0.476	37.922	TC	P43534	YFL058W	THI5	Transcript	synonymous_variant	864	864	288	I/I	atC/atT	-	EXON=1/1
chrVI_190531_C/T	chrVI:190531	Heterozygous	32	64	50	0.467	38.094	T	P34756	YFR019W	FAB1	Transcript	synonymous_variant	6030	6030	2010	F/F	ttC/ttT	-	EXON=1/1
chrVI_28929_AC/TT	chrVI:28929-28930	Heterozygous	29	96	30.208	0.415	38.621	TT	P43551	YFL052W	ZNF1	Transcript	missense_variant	698	698	233	Y/F	tAC/tTT	-	EXON=1/1
chrVI_28932_TTT/ACG	chrVI:28932-28934	Heterozygous	29	97	29.897	0.415	38.299	ACG	P43551	YFL052W	ZNF1	Transcript	missense_variant	701	701	234	FS/YA	tTTTct/tACGct	-	EXON=1/1
chrVI_28939_G/A	chrVI:28939	Heterozygous	29	91	31.868	0.415	38.621	A	P43551	YFL052W	ZNF1	Transcript	synonymous_variant	708	708	236	V/V	gtG/gtA	-	EXON=1/1
chrVI_28944_CGC/TTA	chrVI:28944-28946	Heterozygous	29	111	26.126	0.415	38.931	TTA	P43551	YFL052W	ZNF1	Transcript	missense_variant	713	713	238	TH/IN	aCGCat/aTTAat	-	EXON=1/1
chrVI_28948_T/G	chrVI:28948	Heterozygous	29	99	29.293	0.415	38.207	G	P43551	YFL052W	ZNF1	Transcript	missense_variant	717	717	239	H/Q	caT/caG	-	EXON=1/1
chrVI_28951_C/T	chrVI:28951	Heterozygous	29	96	30.208	0.415	38.414	T	P43551	YFL052W	ZNF1	Transcript	synonymous_variant	720	720	240	C/C	tgC/tgT	-	EXON=1/1
chrVI_28953_C/T	chrVI:28953	Heterozygous	29	96	30.208	0.415	38.345	T	P43551	YFL052W	ZNF1	Transcript	missense_variant	722	722	241	A/V	gCc/gTc	-	EXON=1/1
chrVI_28963_G/A	chrVI:28963	Heterozygous	29	105	27.619	0.415	38.241	A	P43551	YFL052W	ZNF1	Transcript	synonymous_variant	732	732	244	L/L	ctG/ctA	-	EXON=1/1
chrVI_28969_C/A	chrVI:28969	Heterozygous	29	108	26.852	0.415	38.483	A	P43551	YFL052W	ZNF1	Transcript	synonymous_variant	738	738	246	T/T	acC/acA	-	EXON=1/1
chrVI_28972_G/A	chrVI:28972	Heterozygous	29	110	26.364	0.415	38.448	A	P43551	YFL052W	ZNF1	Transcript	synonymous_variant	741	741	247	T/T	acG/acA	-	EXON=1/1
chrVI_28975_T/A	chrVI:28975	Heterozygous	29	109	26.606	0.4	37.828	A	P43551	YFL052W	ZNF1	Transcript	synonymous_variant	744	744	248	I/I	atT/atA	-	EXON=1/1
chrVI_28978_T/G	chrVI:28978	Heterozygous	28	106	26.415	0.425	37.464	G	P43551	YFL052W	ZNF1	Transcript	synonymous_variant	747	747	249	A/A	gcT/gcG	-	EXON=1/1
chrVI_28986_A/T	chrVI:28986	Heterozygous	29	111	26.126	0.436	37.897	T	P43551	YFL052W	ZNF1	Transcript	missense_variant	755	755	252	Q/L	cAa/cTa	-	EXON=1/1
chrVI_28990_G/A	chrVI:28990	Heterozygous	28	111	25.225	0.486	37.714	A	P43551	YFL052W	ZNF1	Transcript	synonymous_variant	759	759	253	P/P	ccG/ccA	-	EXON=1/1
chrVI_29230_T/G	chrVI:29230	Heterozygous	40	157	25.478	0.486	37.875	G	P43551	YFL052W	ZNF1	Transcript	synonymous_variant	999	999	333	A/A	gcT/gcG	-	EXON=1/1
chrVI_29236_G/A	chrVI:29236	Heterozygous	40	155	25.806	0.493	38.325	A	P43551	YFL052W	ZNF1	Transcript	synonymous_variant	1005	1005	335	K/K	aaG/aaA	-	EXON=1/1
chrVI_29242_G/A	chrVI:29242	Heterozygous	50	165	30.303	0.495	38.5	A	P43551	YFL052W	ZNF1	Transcript	synonymous_variant	1011	1011	337	V/V	gtG/gtA	-	EXON=1/1
chrVI_29248_A/T	chrVI:29248	Heterozygous	50	164	30.488	0.5	38.56	T	P43551	YFL052W	ZNF1	Transcript	missense_variant	1017	1017	339	Q/H	caA/caT	-	EXON=1/1
chrVI_29251_A/G	chrVI:29251	Heterozygous	50	164	30.488	0.495	38.7	G	P43551	YFL052W	ZNF1	Transcript	missense_variant	1020	1020	340	I/M	atA/atG	-	EXON=1/1
chrVI_29253_GC/AA	chrVI:29253-29254	Heterozygous	50	168	29.762	0.495	38.677	AA	P43551	YFL052W	ZNF1	Transcript	missense_variant	1022	1022	341	S/K	aGC/aAA	-	EXON=1/1
chrVI_6540_T/C	chrVI:6540	Homozygous	50	51	98.039	0.495	38.52	C	P43542	YFL062W	COS4	Transcript	missense_variant	115	115	39	F/L	Ttt/Ctt	-	EXON=1/1
chrVI_6568_C/T	chrVI:6568	Homozygous	65	65	100	0.5	38.062	T	P43542	YFL062W	COS4	Transcript	missense_variant	143	143	48	A/V	gCg/gTg	-	EXON=1/1
chrVI_6981_G/A	chrVI:6981	Heterozygous	17	64	26.562	0.444	38.235	A	P43542	YFL062W	COS4	Transcript	missense_variant	556	556	186	A/T	Gca/Aca	-	EXON=1/1
chrVI_7364_G/A	chrVI:7364	Heterozygous	11	33	33.333	0.478	38.455	A	P43542	YFL062W	COS4	Transcript	missense_variant	939	939	313	M/I	atG/atA	-	EXON=1/1
chrVI_92382_AA/GG	chrVI:92382-92383	Heterozygous	24	89	26.966	0.476	37.104	GG	P43573	YFL023W	BUD27	Transcript	missense_variant	1397	1397	466	K/R	aAA/aGG	-	EXON=1/1
chrVI_92455_GGGG/CAAC	chrVI:92455-92458	Heterozygous	24	94	25.532	0.478	38.386	CAAC	P43573	YFL023W	BUD27	Transcript	missense_variant	1470	1470	490	VG/VN	gtGGGG/gtCAAC	-	EXON=1/1
chrVI_92735_T/A	chrVI:92735	Heterozygous	12	48	25	0.478	36.583	A	P43573	YFL023W	BUD27	Transcript	missense_variant	1750	1750	584	Y/N	Tat/Aat	-	EXON=1/1
chrVI_99259_G/A	chrVI:99259	Heterozygous	23	85	27.059	0.488	37.348	A	P43575	YFL020C	PAU5	Transcript	missense_variant	341	341	114	A/V	gCa/gTa	-	EXON=1/1
chrVII_1071321_A/G	chrVII:1071321	Heterozygous	18	68	26.471	0.486	37.667	G	P53338	YGR288W	MAL13	Transcript	synonymous_variant	1029	1029	343	A/A	gcA/gcG	-	EXON=1/1
chrVII_1071543_A/T	chrVII:1071543	Heterozygous	8	30	26.667	0.467	38.5	T	P53338	YGR288W	MAL13	Transcript	synonymous_variant	1251	1251	417	A/A	gcA/gcT	-	EXON=1/1
chrVII_224851_G/A	chrVII:224851	Heterozygous	11	40	27.5	0.476	38.273	A	P53115	YGL150C	INO80	Transcript	synonymous_variant	723	723	241	N/N	aaC/aaT	-	EXON=1/1
chrVII_224854_G/T	chrVII:224854	Heterozygous	11	40	27.5	0.476	37.364	T	P53115	YGL150C	INO80	Transcript	missense_variant	720	720	240	D/E	gaC/gaA	-	EXON=1/1
chrVII_402648_AT/TC	chrVII:402648-402649	Heterozygous	16	61	26.23	0.467	38.129	TC	P53174	YGL053W	PRM8	Transcript	missense_variant	60	60	20	A/A	gcA/gcT	-	EXON=1/1
chrVII_402684_C/A	chrVII:402684	Heterozygous	22	77	28.571	0.432	38.455	A	P53174	YGL053W	PRM8	Transcript	missense_variant	96	96	32	D/E	gaC/gaA	-	EXON=1/1
chrVII_402745_C/A	chrVII:402745	Heterozygous	13	52	25	0.5	38.692	A	P53174	YGL053W	PRM8	Transcript	missense_variant	157	157	53	L/I	Ctt/Att	-	EXON=1/1
chrVII_402892_A/T	chrVII:402892	Heterozygous	18	67	26.866	0.471	38.778	T	P53174	YGL053W	PRM8	Transcript	missense_variant	304	304	102	S/C	Agt/Tgt	-	EXON=1/1
chrVII_402939_G/T	chrVII:402939	Heterozygous	18	61	29.508	0.483	37.833	T	P53174	YGL053W	PRM8	Transcript	synonymous_variant	351	351	117	R/R	cgG/cgT	-	EXON=1/1
chrVII_402946_A/G	chrVII:402946	Heterozygous	18	60	30	0.464	38.611	G	P53174	YGL053W	PRM8	Transcript	missense_variant	358	358	120	T/A	Acg/Gcg	-	EXON=1/1
chrVII_402948_G/T	chrVII:402948	Heterozygous	18	58	31.034	0.483	38.778	T	P53174	YGL053W	PRM8	Transcript	synonymous_variant	360	360	120	T/T	acG/acT	-	EXON=1/1
chrVII_402954_G/A	chrVII:402954	Heterozygous	21	61	34.426	0.486	38.238	A	P53174	YGL053W	PRM8	Transcript	synonymous_variant	366	366	122	K/K	aaG/aaA	-	EXON=1/1
chrVII_402960_A/G	chrVII:402960	Heterozygous	22	61	36.066	0.472	37.727	G	P53174	YGL053W	PRM8	Transcript	synonymous_variant	372	372	124	K/K	aaA/aaG	-	EXON=1/1
chrVII_403107_AT/TC	chrVII:403107-403108	Heterozygous	7	27	25.926	0.462	37.429	TC	P53174	YGL053W	PRM8	Transcript	missense_variant	519	519	173	E/D	gaA/gaT	-	EXON=1/1
chrVII_6651_A/G	chrVII:6651	Heterozygous	26	101	25.743	0.381	38.462	G	P0CE93	YGL261C	PAU11	Transcript	initiator_codon_variant	2	2	1	M/T	aTg/aCg	-	EXON=1/1
chrVII_6899_C/G	chrVII:6899	Heterozygous	133	427	31.148	0.494	38.594	G	P53056	YGL260W	YGL260W	Transcript	missense_variant	40	40	14	H/D	Cat/Gat	-	EXON=1/1
chrVII_6933_A/G	chrVII:6933	Heterozygous	78	246	31.707	0.496	38	G	P53056	YGL260W	YGL260W	Transcript	missense_variant	74	74	25	H/R	cAc/cGc	-	EXON=1/1
chrVII_8613_C/T	chrVII:8613	Heterozygous	9	22	40.909	0.467	38.222	T	P53057	YGL259W	YPS5	Transcript	synonymous_variant	144	144	48	T/T	acC/acT	-	EXON=1/1
chrVII_8619_C/A	chrVII:8619	Heterozygous	5	17	29.412	0.429	37.8	A	P53057	YGL259W	YPS5	Transcript	missense_variant	150	150	50	F/L	ttC/ttA	-	EXON=1/1
chrVII_8624_G/A	chrVII:8624	Heterozygous	4	16	25	0.5	38.25	A	P53057	YGL259W	YPS5	Transcript	missense_variant	155	155	52	R/K	aGa/aAa	-	EXON=1/1
chrVII_957467_-/TTA	chrVII:957466-957467	Heterozygous	8	28	28.571	0.467	38.917	TTA	P17442	YGR233C	PHO81	Transcript	stop_gained	744-745	744-745	249	-/*	-/TAA	-	EXON=1/1
chrVII_957482_G/A	chrVII:957482	Heterozygous	8	27	29.63	0.385	38.875	A	P17442	YGR233C	PHO81	Transcript	synonymous_variant	729	729	243	N/N	aaC/aaT	-	EXON=1/1
chrVIII_12262_G/A	chrVIII:12262	Heterozygous	5	10	50	0.429	36.2	A	P38725	YHL046C	PAU13	Transcript	synonymous_variant	24	24	8	A/A	gcC/gcT	-	EXON=1/1
chrVIII_1496_G/C	chrVIII:1496	Homozygous	8	11	72.727	0.111	38	C	P38721	YHL050C	YHL050C	Transcript	missense_variant	1043	1043	348	S/C	tCc/tGc	-	EXON=2/2
chrVIII_288003_A/G	chrVIII:288003	Heterozygous	31	111	27.928	0.462	38.355	G	P32467	YHR092C	HXT4	Transcript	missense_variant	809	809	270	V/A	gTt/gCt	-	EXON=1/1
chrVIII_288005_T/C	chrVIII:288005	Heterozygous	31	113	27.434	0.462	38.387	C	P32467	YHR092C	HXT4	Transcript	synonymous_variant	807	807	269	L/L	ttA/ttG	-	EXON=1/1
chrVIII_288008_A/G	chrVIII:288008	Heterozygous	31	118	26.271	0.491	37.613	G	P32467	YHR092C	HXT4	Transcript	synonymous_variant	804	804	268	Y/Y	taT/taC	-	EXON=1/1
chrVIII_288020_T/C	chrVIII:288020	Heterozygous	51	131	38.931	0.488	37.333	C	P32467	YHR092C	HXT4	Transcript	synonymous_variant	792	792	264	E/E	gaA/gaG	-	EXON=1/1
chrVIII_288388_A/T	chrVIII:288388	Heterozygous	85	255	33.333	0.487	38.494	T	P32467	YHR092C	HXT4	Transcript	missense_variant	424	424	142	L/I	Tta/Ata	-	EXON=1/1
chrVIII_52026_-/CAGCAGCAGCAG	chrVIII:52025-52026	Heterozygous	29	100	29	0.491	38.67	CAGCAGCAGCAG	P33400	YHL027W	RIM101	Transcript	inframe_insertion	915-916	915-916	306	-/QQQQ	-/CAGCAGCAGCAG	-	EXON=1/1
chrVIII_525400_TG/GC	chrVIII:525400-525401	Homozygous	17	17	100	0.5	38.147	GC	P38894	YHR211W	FLO5	Transcript	missense_variant	9	9	3	I/M	atT/atG	-	EXON=1/1
chrVIII_525403_A/T	chrVIII:525403	Homozygous	16	16	100	0.481	38.5	T	P38894	YHR211W	FLO5	Transcript	synonymous_variant	12	12	4	A/A	gcA/gcT	-	EXON=1/1
chrVIII_525406_C/T	chrVIII:525406	Homozygous	17	17	100	0.5	37.647	T	P38894	YHR211W	FLO5	Transcript	synonymous_variant	15	15	5	H/H	caC/caT	-	EXON=1/1
chrVIII_525408_A/G	chrVIII:525408	Homozygous	17	17	100	0.5	38.941	G	P38894	YHR211W	FLO5	Transcript	missense_variant	17	17	6	H/R	cAc/cGc	-	EXON=1/1
chrVIII_525411_GC/AT	chrVIII:525411-525412	Homozygous	17	17	100	0.5	38.471	AT	P38894	YHR211W	FLO5	Transcript	missense_variant	20	20	7	C/Y	tGC/tAT	-	EXON=1/1
chrVIII_526114_TA/AG	chrVIII:526114-526115	Heterozygous	5	19	26.316	0.5	38.3	AG	P38894	YHR211W	FLO5	Transcript	missense_variant	723	723	241	T/T	acT/acA	-	EXON=1/1
chrVIII_526183_T/C	chrVIII:526183	Homozygous	21	21	100	0.488	38.143	C	P38894	YHR211W	FLO5	Transcript	synonymous_variant	792	792	264	T/T	acT/acC	-	EXON=1/1
chrVIII_526186_C/T	chrVIII:526186	Homozygous	20	20	100	0.5	38.25	T	P38894	YHR211W	FLO5	Transcript	synonymous_variant	795	795	265	I/I	atC/atT	-	EXON=1/1
chrVIII_526189_T/A	chrVIII:526189	Homozygous	20	20	100	0.5	37.85	A	P38894	YHR211W	FLO5	Transcript	synonymous_variant	798	798	266	P/P	ccT/ccA	-	EXON=1/1
chrVIII_526192_T/C	chrVIII:526192	Heterozygous	11	16	68.75	0.5	37.182	C	P38894	YHR211W	FLO5	Transcript	synonymous_variant	801	801	267	D/D	gaT/gaC	-	EXON=1/1
chrVIII_526195_T/C	chrVIII:526195	Heterozygous	11	16	68.75	0.5	36.455	C	P38894	YHR211W	FLO5	Transcript	synonymous_variant	804	804	268	P/P	ccT/ccC	-	EXON=1/1
chrVIII_526225_T/C	chrVIII:526225	Heterozygous	5	11	45.455	0.5	36.8	C	P38894	YHR211W	FLO5	Transcript	synonymous_variant	834	834	278	T/T	acT/acC	-	EXON=1/1
chrVIII_526228_C/A	chrVIII:526228	Heterozygous	6	12	50	0.444	37.667	A	P38894	YHR211W	FLO5	Transcript	synonymous_variant	837	837	279	T/T	acC/acA	-	EXON=1/1
chrVIII_526231_C/T	chrVIII:526231	Homozygous	11	11	100	0.5	37.364	T	P38894	YHR211W	FLO5	Transcript	synonymous_variant	840	840	280	T/T	acC/acT	-	EXON=1/1
chrVIII_526234_G/A	chrVIII:526234	Heterozygous	5	10	50	0.455	37.4	A	P38894	YHR211W	FLO5	Transcript	synonymous_variant	843	843	281	E/E	gaG/gaA	-	EXON=1/1
chrVIII_526242_C/A	chrVIII:526242	Heterozygous	5	14	35.714	0.375	36.2	A	P38894	YHR211W	FLO5	Transcript	missense_variant	851	851	284	T/N	aCc/aAc	-	EXON=1/1
chrVIII_526243_C/T	chrVIII:526243	Heterozygous	7	14	50	0.462	38.429	T	P38894	YHR211W	FLO5	Transcript	synonymous_variant	852	852	284	T/T	acC/acT	-	EXON=1/1
chrVIII_526246_T/C	chrVIII:526246	Heterozygous	7	14	50	0.455	37.286	C	P38894	YHR211W	FLO5	Transcript	synonymous_variant	855	855	285	G/G	ggT/ggC	-	EXON=1/1
chrVIII_526255_T/A	chrVIII:526255	Heterozygous	8	17	47.059	0.385	38.5	A	P38894	YHR211W	FLO5	Transcript	synonymous_variant	864	864	288	T/T	acT/acA	-	EXON=1/1
chrVIII_526267_T/A	chrVIII:526267	Heterozygous	6	21	28.571	0.455	37.833	A	P38894	YHR211W	FLO5	Transcript	synonymous_variant	876	876	292	T/T	acT/acA	-	EXON=1/1
chrVIII_526270_G/A	chrVIII:526270	Homozygous	11	22	50	0.45	38.455	A	P38894	YHR211W	FLO5	Transcript	synonymous_variant	879	879	293	E/E	gaG/gaA	-	EXON=1/1
chrVIII_526276_C/T	chrVIII:526276	Heterozygous	10	20	50	0.45	38.2	T	P38894	YHR211W	FLO5	Transcript	synonymous_variant	885	885	295	T/T	acC/acT	-	EXON=1/1
chrVIII_526279_CA/AG	chrVIII:526279-526280	Heterozygous	10	22	45.455	0.5	38.03	AG	P38894	YHR211W	FLO5	Transcript	missense_variant	888	888	296	T/T	acC/acA	-	EXON=1/1
chrVIII_526285_C/T	chrVIII:526285	Heterozygous	14	19	73.684	0.5	38.5	T	P38894	YHR211W	FLO5	Transcript	synonymous_variant	894	894	298	T/T	acC/acT	-	EXON=1/1
chrVIII_526287_A/G	chrVIII:526287	Homozygous	18	18	100	0.467	37.944	G	P38894	YHR211W	FLO5	Transcript	missense_variant	896	896	299	D/G	gAt/gGt	-	EXON=1/1
chrVIII_526291_T/C	chrVIII:526291	Heterozygous	16	30	53.333	0.462	37.312	C	P38894	YHR211W	FLO5	Transcript	synonymous_variant	900	900	300	T/T	acT/acC	-	EXON=1/1
chrVIII_526294_C/T	chrVIII:526294	Heterozygous	19	30	63.333	0.485	38.105	T	P38894	YHR211W	FLO5	Transcript	synonymous_variant	903	903	301	N/N	aaC/aaT	-	EXON=1/1
chrVIII_526298_CA/TT	chrVIII:526298-526299	Heterozygous	19	31	61.29	0.485	37.816	TT	P38894	YHR211W	FLO5	Transcript	missense_variant	907	907	303	Q/L	CAa/TTa	-	EXON=1/1
chrVIII_526301_TT/CC	chrVIII:526301-526302	Homozygous	31	31	100	0.481	37.742	CC	P38894	YHR211W	FLO5	Transcript	missense_variant	910	910	304	L/P	TTa/CCa	-	EXON=1/1
chrVIII_526306_T/C	chrVIII:526306	Heterozygous	17	36	47.222	0.485	37.294	C	P38894	YHR211W	FLO5	Transcript	synonymous_variant	915	915	305	T/T	acT/acC	-	EXON=1/1
chrVIII_526315_TG/CA	chrVIII:526315-526316	Heterozygous	10	40	25	0.5	38.3	CA	P38894	YHR211W	FLO5	Transcript	missense_variant	924	924	308	T/T	acT/acC	-	EXON=1/1
chrVIII_526322_G/A	chrVIII:526322	Heterozygous	19	41	46.341	0.486	37.947	A	P38894	YHR211W	FLO5	Transcript	missense_variant	931	931	311	V/I	Gtc/Atc	-	EXON=1/1
chrVIII_526324_CA/TG	chrVIII:526324-526325	Heterozygous	22	41	53.659	0.5	38.238	TG	P38894	YHR211W	FLO5	Transcript	missense_variant	933	933	311	V/V	gtC/gtT	-	EXON=1/1
chrVIII_526329_G/A	chrVIII:526329	Heterozygous	29	42	69.048	0.482	38.483	A	P38894	YHR211W	FLO5	Transcript	missense_variant	938	938	313	R/K	aGa/aAa	-	EXON=1/1
chrVIII_526333_T/A	chrVIII:526333	Homozygous	41	41	100	0.493	36.634	A	P38894	YHR211W	FLO5	Transcript	synonymous_variant	942	942	314	T/T	acT/acA	-	EXON=1/1
chrVIII_526336_A/T	chrVIII:526336	Heterozygous	30	45	66.667	0.475	38.233	T	P38894	YHR211W	FLO5	Transcript	synonymous_variant	945	945	315	P/P	ccA/ccT	-	EXON=1/1
chrVIII_526342_A/T	chrVIII:526342	Heterozygous	26	48	54.167	0.489	38.577	T	P38894	YHR211W	FLO5	Transcript	synonymous_variant	951	951	317	T/T	acA/acT	-	EXON=1/1
chrVIII_526356_C/T	chrVIII:526356	Homozygous	54	54	100	0.49	38.241	T	P38894	YHR211W	FLO5	Transcript	missense_variant	965	965	322	T/I	aCa/aTa	-	EXON=1/1
chrVIII_526363_C/A	chrVIII:526363	Heterozygous	41	56	73.214	0.5	37.854	A	P38894	YHR211W	FLO5	Transcript	synonymous_variant	972	972	324	T/T	acC/acA	-	EXON=1/1
chrVIII_526366_C/T	chrVIII:526366	Heterozygous	41	56	73.214	0.479	37.951	T	P38894	YHR211W	FLO5	Transcript	synonymous_variant	975	975	325	T/T	acC/acT	-	EXON=1/1
chrVIII_526369_G/A	chrVIII:526369	Heterozygous	13	52	25	0.5	36.615	A	P38894	YHR211W	FLO5	Transcript	synonymous_variant	978	978	326	E/E	gaG/gaA	-	EXON=1/1
chrVIII_526377_C/A	chrVIII:526377	Heterozygous	22	56	39.286	0.488	37.227	A	P38894	YHR211W	FLO5	Transcript	missense_variant	986	986	329	T/N	aCc/aAc	-	EXON=1/1
chrVIII_526378_C/T	chrVIII:526378	Heterozygous	19	59	32.203	0.484	38.158	T	P38894	YHR211W	FLO5	Transcript	synonymous_variant	987	987	329	T/T	acC/acT	-	EXON=1/1
chrVIII_526381_T/C	chrVIII:526381	Heterozygous	39	62	62.903	0.473	36.872	C	P38894	YHR211W	FLO5	Transcript	synonymous_variant	990	990	330	G/G	ggT/ggC	-	EXON=1/1
chrVIII_526390_C/A	chrVIII:526390	Heterozygous	25	66	37.879	0.49	37.24	A	P38894	YHR211W	FLO5	Transcript	synonymous_variant	999	999	333	T/T	acC/acA	-	EXON=1/1
chrVIII_526402_T/A	chrVIII:526402	Homozygous	51	66	77.273	0.5	38.627	A	P38894	YHR211W	FLO5	Transcript	synonymous_variant	1011	1011	337	T/T	acT/acA	-	EXON=1/1
chrVIII_526405_G/A	chrVIII:526405	Homozygous	66	67	98.507	0.492	38.5	A	P38894	YHR211W	FLO5	Transcript	synonymous_variant	1014	1014	338	E/E	gaG/gaA	-	EXON=1/1
chrVIII_526420_C/T	chrVIII:526420	Heterozygous	29	66	43.939	0.5	38.793	T	P38894	YHR211W	FLO5	Transcript	synonymous_variant	1029	1029	343	T/T	acC/acT	-	EXON=1/1
chrVIII_526438_A/G	chrVIII:526438	Heterozygous	23	56	41.071	0.5	36.957	G	P38894	YHR211W	FLO5	Transcript	synonymous_variant	1047	1047	349	P/P	ccA/ccG	-	EXON=1/1
chrVIII_526441_T/C	chrVIII:526441	Heterozygous	22	55	40	0.474	37.318	C	P38894	YHR211W	FLO5	Transcript	synonymous_variant	1050	1050	350	T/T	acT/acC	-	EXON=1/1
chrVIII_526444_C/T	chrVIII:526444	Heterozygous	24	55	43.636	0.488	37.542	T	P38894	YHR211W	FLO5	Transcript	synonymous_variant	1053	1053	351	D/D	gaC/gaT	-	EXON=1/1
chrVIII_526450_T/C	chrVIII:526450	Heterozygous	21	51	41.176	0.5	37.286	C	P38894	YHR211W	FLO5	Transcript	synonymous_variant	1059	1059	353	T/T	acT/acC	-	EXON=1/1
chrVIII_526451_G/T	chrVIII:526451	Heterozygous	26	50	52	0.5	38.308	T	P38894	YHR211W	FLO5	Transcript	missense_variant	1060	1060	354	V/F	Gtt/Ttt	-	EXON=1/1
chrVIII_526453_T/C	chrVIII:526453	Heterozygous	30	49	61.224	0.5	38.467	C	P38894	YHR211W	FLO5	Transcript	synonymous_variant	1062	1062	354	V/V	gtT/gtC	-	EXON=1/1
chrVIII_526459_CA/TG	chrVIII:526459-526460	Heterozygous	8	29	27.586	0.429	38.625	TG	P38894	YHR211W	FLO5	Transcript	missense_variant	1068	1068	356	V/V	gtC/gtT	-	EXON=1/1
chrVIII_526462_T/C	chrVIII:526462	Heterozygous	8	28	28.571	0.429	38.5	C	P38894	YHR211W	FLO5	Transcript	synonymous_variant	1071	1071	357	I/I	atT/atC	-	EXON=1/1
chrVIII_526464_G/A	chrVIII:526464	Homozygous	27	28	96.429	0.489	37.815	A	P38894	YHR211W	FLO5	Transcript	missense_variant	1073	1073	358	R/K	aGa/aAa	-	EXON=1/1
chrVIII_526468_T/A	chrVIII:526468	Heterozygous	8	23	34.783	0.462	35.875	A	P38894	YHR211W	FLO5	Transcript	synonymous_variant	1077	1077	359	T/T	acT/acA	-	EXON=1/1
chrVIII_526474_T/C	chrVIII:526474	Heterozygous	14	20	70	0.478	37.357	C	P38894	YHR211W	FLO5	Transcript	synonymous_variant	1083	1083	361	T/T	acT/acC	-	EXON=1/1
chrVIII_526476_G/C	chrVIII:526476	Heterozygous	6	20	30	0.4	38.833	C	P38894	YHR211W	FLO5	Transcript	missense_variant	1085	1085	362	S/T	aGt/aCt	-	EXON=1/1
chrVIII_526479_AGGGTTTG/CTAACACC	chrVIII:526479-526486	Heterozygous	6	20	30	0.4	38.604	CTAACACC	P38894	YHR211W	FLO5	Transcript	missense_variant	1088	1088	363	EGL/ANT	gAGGGTTTG/gCTAACACC	-	EXON=1/1
chrVIII_526489_T/C	chrVIII:526489	Homozygous	11	11	100	0.5	38.545	C	P38894	YHR211W	FLO5	Transcript	synonymous_variant	1098	1098	366	I/I	atT/atC	-	EXON=1/1
chrVIII_526491_CT/TA	chrVIII:526491-526492	Heterozygous	6	11	54.545	0.4	39	TA	P38894	YHR211W	FLO5	Transcript	missense_variant	1100	1100	367	T/I	aCT/aTA	-	EXON=1/1
chrVIII_526495_A/C	chrVIII:526495	Heterozygous	6	12	50	0.429	36.167	C	P38894	YHR211W	FLO5	Transcript	synonymous_variant	1104	1104	368	T/T	acA/acC	-	EXON=1/1
chrVIII_526498_T/C	chrVIII:526498	Heterozygous	5	11	45.455	0.333	34.2	C	P38894	YHR211W	FLO5	Transcript	synonymous_variant	1107	1107	369	T/T	acT/acC	-	EXON=1/1
chrVIII_526501_C/T	chrVIII:526501	Heterozygous	6	12	50	0.429	37.5	T	P38894	YHR211W	FLO5	Transcript	synonymous_variant	1110	1110	370	T/T	acC/acT	-	EXON=1/1
chrVIII_526516_T/C	chrVIII:526516	Heterozygous	4	12	33.333	0.429	38.5	C	P38894	YHR211W	FLO5	Transcript	synonymous_variant	1125	1125	375	G/G	ggT/ggC	-	EXON=1/1
chrVIII_526525_C/A	chrVIII:526525	Heterozygous	6	10	60	0.429	36.667	A	P38894	YHR211W	FLO5	Transcript	synonymous_variant	1134	1134	378	T/T	acC/acA	-	EXON=1/1
chrVIII_526648_C/T	chrVIII:526648	Homozygous	9	10	90	0.333	37.556	T	P38894	YHR211W	FLO5	Transcript	synonymous_variant	1257	1257	419	T/T	acC/acT	-	EXON=1/1
chrVIII_526869_G/A	chrVIII:526869	Heterozygous	16	63	25.397	0.464	38.375	A	P38894	YHR211W	FLO5	Transcript	missense_variant	1478	1478	493	R/K	aGa/aAa	-	EXON=1/1
chrVIII_526948_T/G	chrVIII:526948	Heterozygous	15	53	28.302	0.5	38.4	G	P38894	YHR211W	FLO5	Transcript	synonymous_variant	1557	1557	519	V/V	gtT/gtG	-	EXON=1/1
chrVIII_527675_A/G	chrVIII:527675	Homozygous	15	15	100	0.481	37.733	G	P38894	YHR211W	FLO5	Transcript	missense_variant	2284	2284	762	T/A	Aca/Gca	-	EXON=1/1
chrVIII_527678_G/A	chrVIII:527678	Homozygous	15	15	100	0.481	38.267	A	P38894	YHR211W	FLO5	Transcript	missense_variant	2287	2287	763	G/S	Ggc/Agc	-	EXON=1/1
chrVIII_527691_C/T	chrVIII:527691	Homozygous	16	16	100	0.467	37.75	T	P38894	YHR211W	FLO5	Transcript	missense_variant	2300	2300	767	A/V	gCt/gTt	-	EXON=1/1
chrVIII_527851_G/A	chrVIII:527851	Homozygous	15	15	100	0.464	38.867	A	P38894	YHR211W	FLO5	Transcript	synonymous_variant	2460	2460	820	T/T	acG/acA	-	EXON=1/1
chrVIII_527883_AG/GA	chrVIII:527883-527884	Homozygous	10	12	83.333	0.444	38.45	GA	P38894	YHR211W	FLO5	Transcript	missense_variant	2492	2492	831	K/R	aAG/aGA	-	EXON=1/1
chrVIII_527893_G/A	chrVIII:527893	Homozygous	8	10	80	0.429	38.25	A	P38894	YHR211W	FLO5	Transcript	synonymous_variant	2502	2502	834	K/K	aaG/aaA	-	EXON=1/1
chrVIII_528511_T/A	chrVIII:528511	Homozygous	10	10	100	0.467	36.8	A	P38894	YHR211W	FLO5	Transcript	synonymous_variant	3120	3120	1040	S/S	tcT/tcA	-	EXON=1/1
chrVIII_554827_T/C	chrVIII:554827	Heterozygous	58	129	44.961	0.49	37.017	C	P38697	YHR216W	IMD2	Transcript	synonymous_variant	432	432	144	Y/Y	taT/taC	-	EXON=1/1
chrVIII_554984_T/C	chrVIII:554984	Heterozygous	74	153	48.366	0.485	37.865	C	P38697	YHR216W	IMD2	Transcript	synonymous_variant	589	589	197	L/L	Tta/Cta	-	EXON=1/1
chrVIII_555130_C/T	chrVIII:555130	Heterozygous	102	182	56.044	0.497	38.392	T	P38697	YHR216W	IMD2	Transcript	synonymous_variant	735	735	245	T/T	acC/acT	-	EXON=1/1
chrVIII_555742_A/G	chrVIII:555742	Heterozygous	53	184	28.804	0.489	37.811	G	P38697	YHR216W	IMD2	Transcript	synonymous_variant	1347	1347	449	Q/Q	caA/caG	-	EXON=1/1
chrVIII_555760_C/T	chrVIII:555760	Heterozygous	61	203	30.049	0.486	38.279	T	P38697	YHR216W	IMD2	Transcript	synonymous_variant	1365	1365	455	V/V	gtC/gtT	-	EXON=1/1
chrVIII_6418_CA/TG	chrVIII:6418-6419	Heterozygous	24	49	48.98	0.487	38.292	TG	P38723	YHL048W	COS8	Transcript	missense_variant	18	18	6	V/V	gtC/gtT	-	EXON=1/1
chrVIII_6421_A/G	chrVIII:6421	Heterozygous	23	49	46.939	0.474	38.348	G	P38723	YHL048W	COS8	Transcript	synonymous_variant	21	21	7	K/K	aaA/aaG	-	EXON=1/1
chrVIII_6442_G/A	chrVIII:6442	Heterozygous	38	81	46.914	0.5	38.105	A	P38723	YHL048W	COS8	Transcript	synonymous_variant	42	42	14	V/V	gtG/gtA	-	EXON=1/1
chrVIII_6446_T/C	chrVIII:6446	Heterozygous	41	83	49.398	0.493	36.976	C	P38723	YHL048W	COS8	Transcript	missense_variant	46	46	16	S/P	Tcc/Ccc	-	EXON=1/1
chrVIII_6484_T/C	chrVIII:6484	Heterozygous	59	131	45.038	0.496	38.356	C	P38723	YHL048W	COS8	Transcript	synonymous_variant	84	84	28	P/P	ccT/ccC	-	EXON=1/1
chrVIII_6523_T/C	chrVIII:6523	Heterozygous	67	160	41.875	0.485	38.448	C	P38723	YHL048W	COS8	Transcript	synonymous_variant	123	123	41	Y/Y	taT/taC	-	EXON=1/1
chrVIII_6600_GC/AT	chrVIII:6600-6601	Heterozygous	32	116	27.586	0.492	38.156	AT	P38723	YHL048W	COS8	Transcript	missense_variant	200	200	67	S/N	aGC/aAT	-	EXON=1/1
chrVIII_69180_G/A	chrVIII:69180	Heterozygous	61	113	53.982	0.478	38.508	A	P38700	YHL019C	APM2	Transcript	synonymous_variant	369	369	123	I/I	atC/atT	-	EXON=1/1
chrVIII_87056_A/C	chrVIII:87056	Homozygous	21	21	100	0.486	36.476	C	P0C2J7	YHL009W-B	YHL009W-B	Transcript	missense_variant	1147	1147	383	N/H	Aac/Cac	-	EXON=2/2
chrVIII_87056_A/C	chrVIII:87056	Homozygous	21	21	100	0.486	36.476	C	Q6Q5P6	YHL009W-A	YHL009W-A	Transcript	missense_variant	1148	1148	383	Q/P	cAa/cCa	-	EXON=1/1
chrVIII_89041_A/G	chrVIII:89041	Homozygous	11	11	100	0.471	37.909	G	P0C2J7	YHL009W-B	YHL009W-B	Transcript	synonymous_variant	3132	3132	1044	L/L	ttA/ttG	-	EXON=2/2
chrVIII_89114_G/A	chrVIII:89114	Homozygous	18	18	100	0.471	38.333	A	P0C2J7	YHL009W-B	YHL009W-B	Transcript	missense_variant	3205	3205	1069	A/T	Gca/Aca	-	EXON=2/2
chrVIII_89141_T/C	chrVIII:89141	Homozygous	17	17	100	0.469	37.353	C	P0C2J7	YHL009W-B	YHL009W-B	Transcript	missense_variant	3232	3232	1078	F/L	Ttc/Ctc	-	EXON=2/2
chrVIII_89143_C/T	chrVIII:89143	Homozygous	18	18	100	0.471	38.889	T	P0C2J7	YHL009W-B	YHL009W-B	Transcript	synonymous_variant	3234	3234	1078	F/F	ttC/ttT	-	EXON=2/2
chrVIII_89179_A/G	chrVIII:89179	Homozygous	19	19	100	0.486	37.737	G	P0C2J7	YHL009W-B	YHL009W-B	Transcript	synonymous_variant	3270	3270	1090	E/E	gaA/gaG	-	EXON=2/2
chrVIII_89216_G/A	chrVIII:89216	Homozygous	10	10	100	0.438	38.8	A	P0C2J7	YHL009W-B	YHL009W-B	Transcript	missense_variant	3307	3307	1103	D/N	Gac/Aac	-	EXON=2/2
chrX_120982_C/T	chrX:120982	Heterozygous	8	28	28.571	0.5	37.5	T	P32478	YJL159W	HSP150	Transcript	synonymous_variant	534	534	178	T/T	acC/acT	-	EXON=1/1
chrX_198773_T/C	chrX:198773	Homozygous	12	12	100	0.476	38.583	C	P47024	YJL113W	YJL113W	Transcript	synonymous_variant	96	96	32	A/A	gcT/gcC	-	EXON=1/2
chrX_201368_A/G	chrX:201368	Homozygous	13	13	100	0.478	37.077	G	P47024	YJL113W	YJL113W	Transcript	missense_variant	2690	2690	897	D/G	gAc/gGc	-	EXON=2/2
chrX_20810_C/T	chrX:20810	Heterozygous	23	83	27.711	0.452	37.826	T	P40885	YJL219W	HXT9	Transcript	synonymous_variant	1314	1314	438	F/F	ttC/ttT	-	EXON=1/1
chrX_20819_T/C	chrX:20819	Heterozygous	24	90	26.667	0.478	37.792	C	P40885	YJL219W	HXT9	Transcript	synonymous_variant	1323	1323	441	T/T	acT/acC	-	EXON=1/1
chrX_20999_T/A	chrX:20999	Heterozygous	74	289	25.606	0.493	38.284	A	P40885	YJL219W	HXT9	Transcript	synonymous_variant	1503	1503	501	V/V	gtT/gtA	-	EXON=1/1
chrX_293096_A/T	chrX:293096	Heterozygous	34	136	25	0.431	36.794	T	P47033	YJL078C	PRY3	Transcript	missense_variant	886	886	296	S/T	Tct/Act	-	EXON=1/1
chrX_367300_G/A	chrX:367300	Heterozygous	11	36	30.556	0.368	37.273	A	P14907	YJL041W	NSP1	Transcript	missense_variant	1399	1399	467	G/S	Ggc/Agc	-	EXON=2/2
chrX_367325_C/T	chrX:367325	Heterozygous	10	39	25.641	0.471	38.8	T	P14907	YJL041W	NSP1	Transcript	missense_variant	1424	1424	475	S/L	tCa/tTa	-	EXON=2/2
chrX_367330_G/A	chrX:367330	Heterozygous	12	43	27.907	0.45	36.75	A	P14907	YJL041W	NSP1	Transcript	missense_variant	1429	1429	477	G/S	Ggt/Agt	-	EXON=2/2
chrX_367334_C/T	chrX:367334	Heterozygous	12	43	27.907	0.45	36.667	T	P14907	YJL041W	NSP1	Transcript	missense_variant	1433	1433	478	A/V	gCt/gTt	-	EXON=2/2
chrX_367353_G/A	chrX:367353	Heterozygous	12	41	29.268	0.45	38.75	A	P14907	YJL041W	NSP1	Transcript	synonymous_variant	1452	1452	484	K/K	aaG/aaA	-	EXON=2/2
chrX_367357_AGTGA/GTAG	chrX:367357-367361	Heterozygous	12	40	30	0.45	38.028	GTAG	P14907	YJL041W	NSP1	Transcript	frameshift_variant	1456	1456	486	SDSSK...SIKK*(339 aa)/VVLRS...QVIA*(133 aa)	AGTGAttcttcg...ataaagaaatga(1017 nt)/GTAGttcttcga...gtgatagcttga(399 nt)	-	EXON=2/2
chrX_400163_G/A	chrX:400163	Heterozygous	19	66	28.788	0.375	38.579	A	P47068	YJL020C	BBC1	Transcript	missense_variant	2248	2248	750	P/S	Cca/Tca	-	EXON=1/1
chrX_400235_AA/GT	chrX:400235-400236	Heterozygous	18	70	25.714	0.385	36.856	GT	P47068	YJL020C	BBC1	Transcript	missense_variant	2175	2175	725	P/P	ccT/ccA	-	EXON=1/1
chrX_400254_A/T	chrX:400254	Heterozygous	26	104	25	0.375	36.577	T	P47068	YJL020C	BBC1	Transcript	synonymous_variant	2157	2157	719	P/P	ccT/ccA	-	EXON=1/1
chrX_400323_A/T	chrX:400323	Heterozygous	43	125	34.4	0.448	37.302	T	P47068	YJL020C	BBC1	Transcript	synonymous_variant	2088	2088	696	S/S	tcT/tcA	-	EXON=1/1
chrX_494352_A/G	chrX:494352	Heterozygous	50	98	51.02	0.472	37.62	G	P47104	YJR033C	RAV1	Transcript	synonymous_variant	2100	2100	700	G/G	ggT/ggC	-	EXON=1/1
chrX_494983_T/C	chrX:494983	Heterozygous	39	76	51.316	0.493	37.821	C	P47104	YJR033C	RAV1	Transcript	missense_variant	1469	1469	490	H/R	cAt/cGt	-	EXON=1/1
chrX_494994_C/G	chrX:494994	Heterozygous	44	77	57.143	0.5	37.932	G	P47104	YJR033C	RAV1	Transcript	missense_variant	1458	1458	486	E/D	gaG/gaC	-	EXON=1/1
chrX_495112_T/A	chrX:495112	Heterozygous	45	88	51.136	0.494	38.311	A	P47104	YJR033C	RAV1	Transcript	missense_variant	1340	1340	447	Q/L	cAg/cTg	-	EXON=1/1
chrX_495458_G/A	chrX:495458	Heterozygous	44	98	44.898	0.488	38.091	A	P47104	YJR033C	RAV1	Transcript	missense_variant	994	994	332	L/F	Ctc/Ttc	-	EXON=1/1
chrX_497826_G/A	chrX:497826	Heterozygous	41	91	45.055	0.481	38.317	A	P40352	YJR035W	RAD26	Transcript	missense_variant	472	472	158	A/T	Gct/Act	-	EXON=1/1
chrX_501349_A/G	chrX:501349	Heterozygous	28	67	41.791	0.49	38.571	G	P40985	YJR036C	HUL4	Transcript	synonymous_variant	2043	2043	681	S/S	tcT/tcC	-	EXON=1/1
chrX_502139_G/A	chrX:502139	Heterozygous	47	89	52.809	0.489	38.021	A	P40985	YJR036C	HUL4	Transcript	missense_variant	1253	1253	418	T/I	aCt/aTt	-	EXON=1/1
chrX_502917_C/T	chrX:502917	Heterozygous	43	92	46.739	0.468	38.442	T	P40985	YJR036C	HUL4	Transcript	missense_variant	475	475	159	G/R	Ggg/Agg	-	EXON=1/1
chrX_504537_T/C	chrX:504537	Heterozygous	48	85	56.471	0.489	37.792	C	P47107	YJR039W	YJR039W	Transcript	missense_variant	602	602	201	V/A	gTt/gCt	-	EXON=1/1
chrX_504640_G/A	chrX:504640	Heterozygous	45	88	51.136	0.5	38.756	A	P47107	YJR039W	YJR039W	Transcript	synonymous_variant	705	705	235	T/T	acG/acA	-	EXON=1/1
chrX_504879_G/A	chrX:504879	Heterozygous	44	100	44	0.482	38.114	A	P47107	YJR039W	YJR039W	Transcript	missense_variant	944	944	315	S/N	aGt/aAt	-	EXON=1/1
chrX_505013_G/A	chrX:505013	Heterozygous	51	99	51.515	0.5	38.588	A	P47107	YJR039W	YJR039W	Transcript	missense_variant	1078	1078	360	A/T	Gcg/Acg	-	EXON=1/1
chrX_507301_G/A	chrX:507301	Heterozygous	37	70	52.857	0.5	38.432	A	P47107	YJR039W	YJR039W	Transcript	stop_retained_variant	3366	3366	1122	*/*	taG/taA	-	EXON=1/1
chrX_508327_G/C	chrX:508327	Heterozygous	55	115	47.826	0.5	37.927	C	P37020	YJR040W	GEF1	Transcript	missense_variant	582	582	194	W/C	tgG/tgC	-	EXON=1/1
chrX_509017_G/A	chrX:509017	Heterozygous	35	81	43.21	0.47	38.514	A	P37020	YJR040W	GEF1	Transcript	synonymous_variant	1272	1272	424	R/R	agG/agA	-	EXON=1/1
chrX_512143_T/C	chrX:512143	Heterozygous	35	73	47.945	0.492	38.571	C	P47108	YJR041C	URB2	Transcript	missense_variant	1621	1621	541	K/E	Aaa/Gaa	-	EXON=1/1
chrX_512179_A/G	chrX:512179	Heterozygous	34	73	46.575	0.492	38.735	G	P47108	YJR041C	URB2	Transcript	synonymous_variant	1585	1585	529	L/L	Ttg/Ctg	-	EXON=1/1
chrX_512480_G/A	chrX:512480	Heterozygous	56	101	55.446	0.5	38.571	A	P47108	YJR041C	URB2	Transcript	synonymous_variant	1284	1284	428	D/D	gaC/gaT	-	EXON=1/1
chrX_518880_A/G	chrX:518880	Heterozygous	43	98	43.878	0.488	38.442	G	P47111	YJR044C	VPS55	Transcript	synonymous_variant	306	306	102	I/I	atT/atC	-	EXON=1/1
chrX_519660_T/C	chrX:519660	Heterozygous	31	70	44.286	0.5	37.419	C	P12398	YJR045C	SSC1	Transcript	missense_variant	1943	1943	648	E/G	gAa/gGa	-	EXON=1/1
chrX_535185_G/A	chrX:535185	Heterozygous	40	72	55.556	0.487	38.25	A	P47113	YJR053W	BFA1	Transcript	missense_variant	1159	1159	387	A/T	Gca/Aca	-	EXON=1/1
chrX_538919_G/A	chrX:538919	Heterozygous	69	154	44.805	0.5	38.449	A	P46973	YJR055W	HIT1	Transcript	missense_variant	148	148	50	G/S	Ggt/Agt	-	EXON=1/1
chrX_544735_G/T	chrX:544735	Heterozygous	57	121	47.107	0.486	38.404	T	Q00381	YJR058C	APS2	Transcript	missense_variant	441	441	147	D/E	gaC/gaA	-	EXON=1/1
chrX_549349_G/A	chrX:549349	Heterozygous	31	75	41.333	0.474	38.226	A	P17106	YJR060W	CBF1	Transcript	synonymous_variant	591	591	197	K/K	aaG/aaA	-	EXON=1/1
chrX_549376_T/C	chrX:549376	Heterozygous	31	68	45.588	0.483	37.387	C	P17106	YJR060W	CBF1	Transcript	synonymous_variant	618	618	206	R/R	cgT/cgC	-	EXON=1/1
chrX_549427_A/G	chrX:549427	Heterozygous	29	62	46.774	0.462	38.414	G	P17106	YJR060W	CBF1	Transcript	synonymous_variant	669	669	223	R/R	agA/agG	-	EXON=1/1
chrX_574529_G/A	chrX:574529	Heterozygous	38	92	41.304	0.493	38.658	A	P47124	YJR075W	HOC1	Transcript	synonymous_variant	549	549	183	P/P	ccG/ccA	-	EXON=1/1
chrX_579944_G/A	chrX:579944	Heterozygous	43	95	45.263	0.494	38.209	A	P47125	YJR078W	BNA2	Transcript	missense_variant	1085	1085	362	G/E	gGa/gAa	-	EXON=1/1
chrX_580057_C/T	chrX:580057	Heterozygous	58	103	56.311	0.487	38.414	T	P47125	YJR078W	BNA2	Transcript	synonymous_variant	1198	1198	400	L/L	Cta/Tta	-	EXON=1/1
chrX_580104_T/C	chrX:580104	Heterozygous	59	98	60.204	0.483	38.169	C	P47125	YJR078W	BNA2	Transcript	synonymous_variant	1245	1245	415	H/H	caT/caC	-	EXON=1/1
chrX_580110_T/C	chrX:580110	Heterozygous	60	100	60	0.483	37.867	C	P47125	YJR078W	BNA2	Transcript	synonymous_variant	1251	1251	417	V/V	gtT/gtC	-	EXON=1/1
chrX_580116_A/T	chrX:580116	Heterozygous	60	100	60	0.496	38.733	T	P47125	YJR078W	BNA2	Transcript	synonymous_variant	1257	1257	419	S/S	tcA/tcT	-	EXON=1/1
chrX_581473_A/G	chrX:581473	Heterozygous	40	74	54.054	0.486	37.4	G	P47127	YJR080C	AIM24	Transcript	synonymous_variant	144	144	48	R/R	cgT/cgC	-	EXON=1/1
chrX_581521_T/A	chrX:581521	Heterozygous	21	51	41.176	0.488	38.762	A	P47127	YJR080C	AIM24	Transcript	missense_variant	96	96	32	K/N	aaA/aaT	-	EXON=1/1
chrX_583116_G/A	chrX:583116	Heterozygous	43	88	48.864	0.468	38.628	A	P47129	YJR083C	ACF4	Transcript	missense_variant	422	422	141	T/I	aCt/aTt	-	EXON=1/1
chrX_584125_G/A	chrX:584125	Heterozygous	49	112	43.75	0.495	38.673	A	P47130	YJR084W	YJR084W	Transcript	synonymous_variant	393	393	131	E/E	gaG/gaA	-	EXON=1/1
chrX_584131_T/C	chrX:584131	Heterozygous	49	114	42.982	0.495	37.898	C	P47130	YJR084W	YJR084W	Transcript	synonymous_variant	399	399	133	C/C	tgT/tgC	-	EXON=1/1
chrX_584576_G/A	chrX:584576	Heterozygous	49	107	45.794	0.494	38.694	A	P47130	YJR084W	YJR084W	Transcript	missense_variant	844	844	282	D/N	Gat/Aat	-	EXON=1/1
chrX_584707_T/C	chrX:584707	Heterozygous	50	93	53.763	0.489	38.7	C	P47130	YJR084W	YJR084W	Transcript	synonymous_variant	975	975	325	F/F	ttT/ttC	-	EXON=1/1
chrX_584710_C/T	chrX:584710	Heterozygous	50	92	54.348	0.494	38.48	T	P47130	YJR084W	YJR084W	Transcript	synonymous_variant	978	978	326	F/F	ttC/ttT	-	EXON=1/1
chrX_584812_C/T	chrX:584812	Heterozygous	42	79	53.165	0.48	37.762	T	P47130	YJR084W	YJR084W	Transcript	synonymous_variant	1080	1080	360	I/I	atC/atT	-	EXON=1/1
chrX_584830_T/C	chrX:584830	Heterozygous	35	69	50.725	0.484	38.6	C	P47130	YJR084W	YJR084W	Transcript	synonymous_variant	1098	1098	366	L/L	ctT/ctC	-	EXON=1/1
chrX_585418_G/A	chrX:585418	Heterozygous	64	126	50.794	0.5	38.188	A	P47131	YJR085C	YJR085C	Transcript	missense_variant	20	20	7	T/I	aCa/aTa	-	EXON=1/1
chrX_586561_C/A	chrX:586561	Heterozygous	43	94	45.745	0.474	38.186	A	P47133	YJR088C	EMC2	Transcript	missense_variant	813	813	271	K/N	aaG/aaT	-	EXON=1/1
chrX_586561_C/A	chrX:586561	Heterozygous	43	94	45.745	0.474	38.186	A	n/a	YJR087W	YJR087W	Transcript	synonymous_variant	162	162	54	S/S	tcC/tcA	-	EXON=1/1
chrX_586827_A/G	chrX:586827	Heterozygous	43	84	51.19	0.481	38.093	G	P47133	YJR088C	EMC2	Transcript	missense_variant	547	547	183	C/R	Tgt/Cgt	-	EXON=1/1
chrX_586990_A/G	chrX:586990	Heterozygous	43	88	48.864	0.494	38.512	G	P47133	YJR088C	EMC2	Transcript	synonymous_variant	384	384	128	S/S	tcT/tcC	-	EXON=1/1
chrX_587243_G/C	chrX:587243	Heterozygous	37	82	45.122	0.486	38.189	C	P47133	YJR088C	EMC2	Transcript	missense_variant	131	131	44	A/G	gCa/gGa	-	EXON=1/1
chrX_587843_T/C	chrX:587843	Heterozygous	52	109	47.706	0.478	38.135	C	P47134	YJR089W	BIR1	Transcript	synonymous_variant	126	126	42	I/I	atT/atC	-	EXON=1/1
chrX_588782_T/C	chrX:588782	Heterozygous	37	73	50.685	0.465	38.297	C	P47134	YJR089W	BIR1	Transcript	synonymous_variant	1065	1065	355	V/V	gtT/gtC	-	EXON=1/1
chrX_590545_A/G	chrX:590545	Heterozygous	47	99	47.475	0.483	37.617	G	P47134	YJR089W	BIR1	Transcript	missense_variant	2828	2828	943	Q/R	cAa/cGa	-	EXON=1/1
chrX_595322_G/T	chrX:595322	Heterozygous	62	119	52.101	0.487	37.065	T	P47135	YJR091C	JSN1	Transcript	synonymous_variant	3015	3015	1005	G/G	ggC/ggA	-	EXON=1/1
chrX_595640_G/C	chrX:595640	Heterozygous	50	91	54.945	0.495	37.96	C	P47135	YJR091C	JSN1	Transcript	missense_variant	2697	2697	899	I/M	atC/atG	-	EXON=1/1
chrX_595868_C/T	chrX:595868	Heterozygous	38	89	42.697	0.479	38.5	T	P47135	YJR091C	JSN1	Transcript	synonymous_variant	2469	2469	823	L/L	ttG/ttA	-	EXON=1/1
chrX_596003_A/C	chrX:596003	Heterozygous	51	115	44.348	0.479	37.98	C	P47135	YJR091C	JSN1	Transcript	synonymous_variant	2334	2334	778	G/G	ggT/ggG	-	EXON=1/1
chrX_596318_C/T	chrX:596318	Heterozygous	52	113	46.018	0.5	38.692	T	P47135	YJR091C	JSN1	Transcript	synonymous_variant	2019	2019	673	K/K	aaG/aaA	-	EXON=1/1
chrX_596774_A/G	chrX:596774	Heterozygous	33	64	51.562	0.492	38.242	G	P47135	YJR091C	JSN1	Transcript	synonymous_variant	1563	1563	521	N/N	aaT/aaC	-	EXON=1/1
chrX_599169_A/C	chrX:599169	Heterozygous	30	73	41.096	0.464	38.767	C	P47136	YJR092W	BUD4	Transcript	missense_variant	435	435	145	K/N	aaA/aaC	-	EXON=1/1
chrX_657414_T/C	chrX:657414	Heterozygous	38	81	46.914	0.493	38.237	C	P47161	YJR126C	VPS70	Transcript	missense_variant	1276	1276	426	S/G	Agt/Ggt	-	EXON=1/1
chrX_709417_C/A	chrX:709417	Heterozygous	36	133	27.068	0.468	37	A	P47178	YJR150C	DAN1	Transcript	synonymous_variant	291	291	97	V/V	gtG/gtT	-	EXON=1/1
chrX_709423_G/A	chrX:709423	Heterozygous	38	133	28.571	0.462	38.5	A	P47178	YJR150C	DAN1	Transcript	synonymous_variant	285	285	95	T/T	acC/acT	-	EXON=1/1
chrX_714979_T/A	chrX:714979	Heterozygous	15	53	28.302	0.44	37.533	A	P47179	YJR151C	DAN4	Transcript	synonymous_variant	762	762	254	T/T	acA/acT	-	EXON=1/1
chrX_715117_T/G	chrX:715117	Heterozygous	25	95	26.316	0.5	38.04	G	P47179	YJR151C	DAN4	Transcript	synonymous_variant	624	624	208	T/T	acA/acC	-	EXON=1/1
chrX_715513_A/G	chrX:715513	Heterozygous	36	139	25.899	0.407	37.861	G	P47179	YJR151C	DAN4	Transcript	synonymous_variant	228	228	76	G/G	ggT/ggC	-	EXON=1/1
chrX_726642_G/T	chrX:726642	Heterozygous	30	117	25.641	0.48	38.767	T	P47181	YJR154W	YJR154W	Transcript	missense_variant	859	859	287	V/L	Gtg/Ttg	-	EXON=1/1
chrX_726644_G/C	chrX:726644	Heterozygous	30	118	25.424	0.48	37.267	C	P47181	YJR154W	YJR154W	Transcript	synonymous_variant	861	861	287	V/V	gtG/gtC	-	EXON=1/1
chrX_726665_AG/GA	chrX:726665-726666	Heterozygous	30	115	26.087	0.48	38.467	GA	P47181	YJR154W	YJR154W	Transcript	missense_variant	882	882	294	E/E	gaA/gaG	-	EXON=1/1
chrX_726672_C/A	chrX:726672	Heterozygous	30	118	25.424	0.48	38.733	A	P47181	YJR154W	YJR154W	Transcript	missense_variant	889	889	297	Q/K	Caa/Aaa	-	EXON=1/1
chrX_726677_G/C	chrX:726677	Heterozygous	30	114	26.316	0.48	38.867	C	P47181	YJR154W	YJR154W	Transcript	synonymous_variant	894	894	298	L/L	ctG/ctC	-	EXON=1/1
chrX_726683_GC/AT	chrX:726683-726684	Heterozygous	30	109	27.523	0.48	38.283	AT	P47181	YJR154W	YJR154W	Transcript	missense_variant	900	900	300	G/G	ggG/ggA	-	EXON=1/1
chrX_726686_CGGA/GACG	chrX:726686-726689	Heterozygous	30	116	25.862	0.48	38.058	GACG	P47181	YJR154W	YJR154W	Transcript	missense_variant	903	903	301	LG/LT	ctCGGA/ctGACG	-	EXON=1/1
chrX_726691_TT/CC	chrX:726691-726692	Heterozygous	30	116	25.862	0.48	38.433	CC	P47181	YJR154W	YJR154W	Transcript	missense_variant	908	908	303	I/T	aTT/aCC	-	EXON=1/1
chrX_729142_T/C	chrX:729142	Homozygous	10	10	100	0.286	34.6	C	P47183	YJR156C	THI11	Transcript	missense_variant	455	455	152	D/G	gAt/gGt	-	EXON=1/1
chrX_729186_A/G	chrX:729186	Homozygous	9	10	90	0.25	37.889	G	P47183	YJR156C	THI11	Transcript	synonymous_variant	411	411	137	T/T	acT/acC	-	EXON=1/1
chrX_729438_T/C	chrX:729438	Homozygous	11	11	100	0.474	36.364	C	P47183	YJR156C	THI11	Transcript	synonymous_variant	159	159	53	G/G	ggA/ggG	-	EXON=1/1
chrX_736526_C/T	chrX:736526	Homozygous	13	13	100	0.458	38.077	T	P35497	YJR159W	SOR1	Transcript	synonymous_variant	483	483	161	H/H	caC/caT	-	EXON=1/1
chrX_743248_AC/GT	chrX:743248-743249	Homozygous	17	17	100	0.448	38.324	GT	P47187	YJR161C	COS5	Transcript	missense_variant	751	751	251	V/T	GTg/ACg	-	EXON=1/1
chrX_743251_C/T	chrX:743251	Homozygous	17	17	100	0.5	38.882	T	P47187	YJR161C	COS5	Transcript	missense_variant	749	749	250	C/Y	tGc/tAc	-	EXON=1/1
chrX_743259_G/A	chrX:743259	Homozygous	20	20	100	0.486	38.75	A	P47187	YJR161C	COS5	Transcript	synonymous_variant	741	741	247	N/N	aaC/aaT	-	EXON=1/1
chrX_743262_C/A	chrX:743262	Homozygous	20	20	100	0.486	38.15	A	P47187	YJR161C	COS5	Transcript	missense_variant	738	738	246	L/F	ttG/ttT	-	EXON=1/1
chrX_743274_C/G	chrX:743274	Homozygous	21	21	100	0.472	38.143	G	P47187	YJR161C	COS5	Transcript	missense_variant	726	726	242	W/C	tgG/tgC	-	EXON=1/1
chrX_743283_T/A	chrX:743283	Homozygous	21	21	100	0.486	38.857	A	P47187	YJR161C	COS5	Transcript	synonymous_variant	717	717	239	L/L	ctA/ctT	-	EXON=1/1
chrX_743287_G/A	chrX:743287	Homozygous	23	23	100	0.475	38.87	A	P47187	YJR161C	COS5	Transcript	missense_variant	713	713	238	S/F	tCt/tTt	-	EXON=1/1
chrX_743306_G/T	chrX:743306	Homozygous	24	24	100	0.476	38.708	T	P47187	YJR161C	COS5	Transcript	synonymous_variant	694	694	232	R/R	Cgg/Agg	-	EXON=1/1
chrX_743308_TT/CC	chrX:743308-743309	Homozygous	25	25	100	0.465	38.46	CC	P47187	YJR161C	COS5	Transcript	missense_variant	691	691	231	K/G	AAg/GGg	-	EXON=1/1
chrX_743312_AA/GT	chrX:743312-743313	Homozygous	25	25	100	0.465	38.88	GT	P47187	YJR161C	COS5	Transcript	missense_variant	687	687	229	F/L	ttT/ttA	-	EXON=1/1
chrX_743324_G/A	chrX:743324	Homozygous	25	25	100	0.465	38.72	A	P47187	YJR161C	COS5	Transcript	missense_variant	676	676	226	L/F	Ctt/Ttt	-	EXON=1/1
chrX_743328_G/T	chrX:743328	Homozygous	25	25	100	0.465	38.36	T	P47187	YJR161C	COS5	Transcript	synonymous_variant	672	672	224	S/S	tcC/tcA	-	EXON=1/1
chrX_743338_ATA/GCT	chrX:743338-743340	Homozygous	25	25	100	0.465	38.867	GCT	P47187	YJR161C	COS5	Transcript	missense_variant	660	660	220	DI/EA	gaTATt/gaAGCt	-	EXON=1/1
chrX_743352_C/T	chrX:743352	Homozygous	24	24	100	0.463	38.792	T	P47187	YJR161C	COS5	Transcript	synonymous_variant	648	648	216	Q/Q	caG/caA	-	EXON=1/1
chrX_743354_G/T	chrX:743354	Homozygous	25	25	100	0.452	38.96	T	P47187	YJR161C	COS5	Transcript	missense_variant	646	646	216	Q/K	Cag/Aag	-	EXON=1/1
chrX_743356_A/G	chrX:743356	Homozygous	25	25	100	0.465	38.76	G	P47187	YJR161C	COS5	Transcript	missense_variant	644	644	215	V/A	gTt/gCt	-	EXON=1/1
chrX_743358_G/A	chrX:743358	Homozygous	24	24	100	0.476	38.875	A	P47187	YJR161C	COS5	Transcript	synonymous_variant	642	642	214	D/D	gaC/gaT	-	EXON=1/1
chrXI_126134_G/-	chrXI:126134	Heterozygous	15	59	25.424	0.5	38	-	P36049	YKL172W	EBP2	Transcript	frameshift_variant	376-376	376-376	126	GRLDL...ARRF*(303 aa)/EDWIL...HIIN*(68 aa)	Ggaagactggat...agaagattctaa(909 nt)/gaagactggatc...atcataaactaa(204 nt)	-	EXON=1/1
chrXI_184518_A/T	chrXI:184518	Heterozygous	8	29	27.586	0.429	39	T	Q03957	YKL139W	CTK1	Transcript	missense_variant	1561	1561	521	N/Y	Aat/Tat	-	EXON=1/1
chrXI_235324_ATGGTTACG/-	chrXI:235324-235332	Heterozygous	11	38	28.947	0.421	36	-	P34252	YKL108W	SLD2	Transcript	inframe_deletion	899-907	899-907	300	NGYD/N	aATGGTTACGat/aat	-	EXON=1/1
chrXI_310570_T/C	chrXI:310570	Heterozygous	25	98	25.51	0.478	38.52	C	Q02629	YKL068W	NUP100	Transcript	synonymous_variant	372	372	124	N/N	aaT/aaC	-	EXON=1/1
chrXI_337266_-/TGTGATTGAGGTTGT	chrXI:337265-337266	Heterozygous	26	77	33.766	0.48	38.517	TGTGATTGAGGTTGT	P35732	YKL054C	DEF1	Transcript	inframe_insertion	1488-1489	1488-1489	497	-/TTSIT	-/ACAACCTCAATCACA	-	EXON=1/1
chrXI_337554_C/T	chrXI:337554	Heterozygous	16	57	28.07	0.48	37.125	T	P35732	YKL054C	DEF1	Transcript	synonymous_variant	1200	1200	400	Q/Q	caG/caA	-	EXON=1/1
chrXI_343722_A/G	chrXI:343722	Heterozygous	27	61	44.262	0.491	38.037	G	P35736	YKL050C	YKL050C	Transcript	synonymous_variant	1899	1899	633	L/L	ctT/ctC	-	EXON=1/1
chrXI_350635_T/C	chrXI:350635	Heterozygous	41	81	50.617	0.494	38.122	C	P36090	YKL047W	ANR2	Transcript	synonymous_variant	1173	1173	391	F/F	ttT/ttC	-	EXON=1/1
chrXI_350761_C/A	chrXI:350761	Heterozygous	29	57	50.877	0.479	37.931	A	P36090	YKL047W	ANR2	Transcript	synonymous_variant	1299	1299	433	I/I	atC/atA	-	EXON=1/1
chrXI_353672_A/G	chrXI:353672	Heterozygous	41	75	54.667	0.5	38.244	G	P20457	YKL045W	PRI2	Transcript	synonymous_variant	180	180	60	S/S	tcA/tcG	-	EXON=1/1
chrXI_353705_G/A	chrXI:353705	Heterozygous	37	69	53.623	0.493	38.27	A	P20457	YKL045W	PRI2	Transcript	synonymous_variant	213	213	71	T/T	acG/acA	-	EXON=1/1
chrXI_354293_G/A	chrXI:354293	Heterozygous	30	66	45.455	0.491	38.2	A	P20457	YKL045W	PRI2	Transcript	synonymous_variant	801	801	267	L/L	ttG/ttA	-	EXON=1/1
chrXI_354776_C/T	chrXI:354776	Heterozygous	50	89	56.18	0.489	37.74	T	P20457	YKL045W	PRI2	Transcript	synonymous_variant	1284	1284	428	R/R	cgC/cgT	-	EXON=1/1
chrXI_356359_TG/CC	chrXI:356359-356360	Heterozygous	53	99	53.535	0.48	37.887	CC	n/a	YKL044W	YKL044W	Transcript	missense_variant	38	38	13	M/T	aTG/aCC	-	EXON=1/1
chrXI_356516_T/A	chrXI:356516	Heterozygous	50	79	63.291	0.49	38.58	A	n/a	YKL044W	YKL044W	Transcript	missense_variant	195	195	65	F/L	ttT/ttA	-	EXON=1/1
chrXI_358489_C/T	chrXI:358489	Heterozygous	27	68	39.706	0.386	37.148	T	P36094	YKL042W	SPC42	Transcript	synonymous_variant	15	15	5	P/P	ccC/ccT	-	EXON=1/1
chrXI_361193_G/A	chrXI:361193	Heterozygous	59	119	49.58	0.5	38.153	A	P32860	YKL040C	NFU1	Transcript	synonymous_variant	636	636	212	S/S	tcC/tcT	-	EXON=1/1
chrXI_361480_C/G	chrXI:361480	Heterozygous	62	107	57.944	0.496	38.452	G	P32860	YKL040C	NFU1	Transcript	missense_variant	349	349	117	G/R	Ggt/Cgt	-	EXON=1/1
chrXI_365664_A/T	chrXI:365664	Heterozygous	46	91	50.549	0.489	38	T	P32862	YKL038W	RGT1	Transcript	synonymous_variant	60	60	20	T/T	acA/acT	-	EXON=1/1
chrXI_366092_G/A	chrXI:366092	Heterozygous	55	104	52.885	0.495	38.164	A	P32862	YKL038W	RGT1	Transcript	missense_variant	488	488	163	G/D	gGc/gAc	-	EXON=1/1
chrXI_369450_G/A	chrXI:369450	Heterozygous	49	98	50	0.495	38.122	A	P32858	YKL037W	AIM26	Transcript	missense_variant	86	86	29	G/D	gGc/gAc	-	EXON=1/1
chrXI_372401_C/T	chrXI:372401	Heterozygous	50	81	61.728	0.489	37.5	T	P36096	YKL034W	TUL1	Transcript	synonymous_variant	573	573	191	G/G	ggC/ggT	-	EXON=1/1
chrXI_373793_T/C	chrXI:373793	Heterozygous	61	114	53.509	0.482	38.148	C	P36096	YKL034W	TUL1	Transcript	synonymous_variant	1965	1965	655	S/S	tcT/tcC	-	EXON=1/1
chrXI_373917_G/T	chrXI:373917	Heterozygous	60	130	46.154	0.496	38.25	T	P36096	YKL034W	TUL1	Transcript	missense_variant	2089	2089	697	V/F	Gtt/Ttt	-	EXON=1/1
chrXI_375111_C/A	chrXI:375111	Heterozygous	64	114	56.14	0.48	38.156	A	Q86ZR7	YKL033W-A	YKL033W-A	Transcript	missense_variant	607	607	203	P/T	Cca/Aca	-	EXON=1/1
chrXI_376913_A/C	chrXI:376913	Heterozygous	38	72	52.778	0.5	38.605	C	P36097	YKL033W	TTI1	Transcript	missense_variant	1458	1458	486	K/N	aaA/aaC	-	EXON=1/1
chrXI_377297_T/C	chrXI:377297	Heterozygous	56	119	47.059	0.491	37.607	C	P36097	YKL033W	TTI1	Transcript	synonymous_variant	1842	1842	614	F/F	ttT/ttC	-	EXON=1/1
chrXI_377704_A/G	chrXI:377704	Heterozygous	36	73	49.315	0.493	38.306	G	P36097	YKL033W	TTI1	Transcript	missense_variant	2249	2249	750	K/R	aAa/aGa	-	EXON=1/1
chrXI_378293_T/C	chrXI:378293	Heterozygous	80	149	53.691	0.49	38.475	C	P36097	YKL033W	TTI1	Transcript	synonymous_variant	2838	2838	946	D/D	gaT/gaC	-	EXON=1/1
chrXI_378534_G/A	chrXI:378534	Heterozygous	62	130	47.692	0.492	38.484	A	P36097	YKL033W	TTI1	Transcript	missense_variant	3079	3079	1027	V/M	Gtg/Atg	-	EXON=1/1
chrXI_380626_G/A	chrXI:380626	Heterozygous	32	69	46.377	0.456	38.281	A	P33417	YKL032C	IXR1	Transcript	synonymous_variant	1233	1233	411	Y/Y	taC/taT	-	EXON=1/1
chrXI_381523_-/TGT	chrXI:381522-381523	Heterozygous	17	46	36.957	0.452	38.44	TGT	P33417	YKL032C	IXR1	Transcript	inframe_insertion	336-337	336-337	113	-/T	-/ACA	-	EXON=1/1
chrXI_427643_A/T	chrXI:427643	Heterozygous	28	56	50	0.5	38.536	T	P28496	YKL008C	LAC1	Transcript	synonymous_variant	909	909	303	A/A	gcT/gcA	-	EXON=1/1
chrXI_427808_A/G	chrXI:427808	Heterozygous	44	92	47.826	0.476	38.455	G	P28496	YKL008C	LAC1	Transcript	synonymous_variant	744	744	248	D/D	gaT/gaC	-	EXON=1/1
chrXI_427982_C/T	chrXI:427982	Heterozygous	55	125	44	0.5	37.745	T	P28496	YKL008C	LAC1	Transcript	synonymous_variant	570	570	190	G/G	ggG/ggA	-	EXON=1/1
chrXI_515509_C/T	chrXI:515509	Heterozygous	55	110	50	0.5	38.4	T	P19145	YKR039W	GAP1	Transcript	synonymous_variant	447	447	149	F/F	ttC/ttT	-	EXON=1/1
chrXI_519655_C/T	chrXI:519655	Heterozygous	28	53	52.83	0.447	37.286	T	P36135	YKR042W	UTH1	Transcript	synonymous_variant	129	129	43	N/N	aaC/aaT	-	EXON=1/1
chrXI_519826_T/C	chrXI:519826	Heterozygous	24	46	52.174	0.5	37.833	C	P36135	YKR042W	UTH1	Transcript	synonymous_variant	300	300	100	S/S	tcT/tcC	-	EXON=1/1
chrXI_521709_G/A	chrXI:521709	Heterozygous	42	86	48.837	0.494	38.119	A	P36136	YKR043C	SHB17	Transcript	missense_variant	4	4	2	P/S	Cct/Tct	-	EXON=1/1
chrXI_522018_T/C	chrXI:522018	Heterozygous	62	116	53.448	0.491	37.903	C	P36137	YKR044W	UIP5	Transcript	missense_variant	4	4	2	S/P	Tca/Cca	-	EXON=1/1
chrXI_522153_G/A	chrXI:522153	Heterozygous	58	125	46.4	0.495	38.466	A	P36137	YKR044W	UIP5	Transcript	missense_variant	139	139	47	G/R	Gga/Aga	-	EXON=1/1
chrXI_522545_G/A	chrXI:522545	Heterozygous	54	116	46.552	0.495	38.185	A	P36137	YKR044W	UIP5	Transcript	synonymous_variant	531	531	177	P/P	ccG/ccA	-	EXON=1/1
chrXI_523574_G/A	chrXI:523574	Heterozygous	41	86	47.674	0.472	38	A	P36138	YKR045C	YKR045C	Transcript	synonymous_variant	396	396	132	D/D	gaC/gaT	-	EXON=1/1
chrXI_524433_C/T	chrXI:524433	Heterozygous	32	77	41.558	0.5	38.594	T	P36139	YKR046C	PET10	Transcript	synonymous_variant	642	642	214	Q/Q	caG/caA	-	EXON=1/1
chrXI_524487_G/A	chrXI:524487	Heterozygous	39	78	50	0.486	38.128	A	P36139	YKR046C	PET10	Transcript	synonymous_variant	588	588	196	D/D	gaC/gaT	-	EXON=1/1
chrXI_555214_T/C	chrXI:555214	Homozygous	15	15	100	0.462	38.267	C	P10081	YKR059W	TIF1	Transcript	synonymous_variant	228	228	76	F/F	ttT/ttC	-	EXON=1/1
chrXI_592186_C/T	chrXI:592186	Heterozygous	36	73	49.315	0.47	37.889	T	P36160	YKR081C	RPF2	Transcript	missense_variant	355	355	119	A/T	Gca/Aca	-	EXON=1/1
chrXI_613796_G/A	chrXI:613796	Heterozygous	17	62	27.419	0.448	37.471	A	P32583	YKR092C	SRP40	Transcript	synonymous_variant	90	90	30	S/S	tcC/tcT	-	EXON=1/1
chrXI_661741_C/T	chrXI:661741	Homozygous	39	43	90.698	0.493	38.641	T	P36173	YKR106W	GEX2	Transcript	synonymous_variant	300	300	100	V/V	gtC/gtT	-	EXON=1/1
chrXI_661789_T/C	chrXI:661789	Homozygous	27	27	100	0.48	37.963	C	P36173	YKR106W	GEX2	Transcript	synonymous_variant	348	348	116	S/S	tcT/tcC	-	EXON=1/1
chrXI_661816_A/G	chrXI:661816	Homozygous	16	16	100	0.483	38.75	G	P36173	YKR106W	GEX2	Transcript	synonymous_variant	375	375	125	L/L	ctA/ctG	-	EXON=1/1
chrXI_662872_T/C	chrXI:662872	Homozygous	12	12	100	0.429	38.417	C	P36173	YKR106W	GEX2	Transcript	synonymous_variant	1431	1431	477	I/I	atT/atC	-	EXON=1/1
chrXI_662875_G/A	chrXI:662875	Homozygous	12	12	100	0.429	38.417	A	P36173	YKR106W	GEX2	Transcript	synonymous_variant	1434	1434	478	Q/Q	caG/caA	-	EXON=1/1
chrXII_103706_GA/AG	chrXII:103706-103707	Heterozygous	46	161	28.571	0.489	38.528	AG	P23201	YLL021W	SPA2	Transcript	missense_variant	2760	2760	920	L/L	ttG/ttA	-	EXON=1/1
chrXII_103729_G/A	chrXII:103729	Heterozygous	41	153	26.797	0.453	37.683	A	P23201	YLL021W	SPA2	Transcript	missense_variant	2783	2783	928	G/D	gGc/gAc	-	EXON=1/1
chrXII_103737_G/T	chrXII:103737	Heterozygous	37	144	25.694	0.456	38.324	T	P23201	YLL021W	SPA2	Transcript	missense_variant	2791	2791	931	A/S	Gca/Tca	-	EXON=1/1
chrXII_1066553_G/C	chrXII:1066553	Homozygous	23	23	100	0.5	37.217	C	O13556	YLR462W	YLR462W	Transcript	missense_variant	598	598	200	A/P	Gcc/Ccc	-	EXON=1/1
chrXII_1066553_G/C	chrXII:1066553	Homozygous	23	23	100	0.5	37.217	C	n/a	YLR463C	YLR463C	Transcript	synonymous_variant	264	264	88	G/G	ggC/ggG	-	EXON=1/1
chrXII_1066574_G/C	chrXII:1066574	Homozygous	21	21	100	0.474	37.238	C	P89887	YLR464W	YLR464W	Transcript	initiator_codon_variant	3	3	1	M/I	atG/atC	-	EXON=1/2
chrXII_1066574_G/C	chrXII:1066574	Homozygous	21	21	100	0.474	37.238	C	n/a	YLR463C	YLR463C	Transcript	missense_variant	243	243	81	C/W	tgC/tgG	-	EXON=1/1
chrXII_291720_C/G	chrXII:291720	Heterozygous	50	89	56.18	0.489	38.18	G	P13181	YLR081W	GAL2	Transcript	synonymous_variant	1509	1509	503	V/V	gtC/gtG	-	EXON=1/1
chrXII_293339_T/C	chrXII:293339	Heterozygous	29	61	47.541	0.491	38.586	C	Q12020	YLR082C	SRL2	Transcript	missense_variant	234	234	78	I/M	atA/atG	-	EXON=1/1
chrXII_296603_T/C	chrXII:296603	Heterozygous	60	106	56.604	0.496	38.65	C	Q12465	YLR084C	RAX2	Transcript	missense_variant	3649	3649	1217	M/V	Atg/Gtg	-	EXON=1/1
chrXII_298275_G/A	chrXII:298275	Heterozygous	44	95	46.316	0.5	37.932	A	Q12465	YLR084C	RAX2	Transcript	synonymous_variant	1977	1977	659	N/N	aaC/aaT	-	EXON=1/1
chrXII_5670_C/A	chrXII:5670	Heterozygous	5	11	45.455	0.429	32.8	A	Q8TGJ7	YLL066W-B	YLL066W-B	Transcript	synonymous_variant	66	66	22	T/T	acC/acA	-	EXON=1/1
chrXII_5672_A/C	chrXII:5672	Heterozygous	4	10	40	0.333	37	C	Q8TGJ7	YLL066W-B	YLL066W-B	Transcript	missense_variant	68	68	23	H/P	cAc/cCc	-	EXON=1/1
chrXII_5684_-/A	chrXII:5683-5684	Heterozygous	6	14	42.857	0.375	34.167	A	Q8TGJ7	YLL066W-B	YLL066W-B	Transcript	frameshift_variant	79-80	79-80	27	PHHTH...YPAF*(31 aa)/HTPHP...PGFLX(32 aa)	ccacaccacacc...ccggctttctga(93 nt)/cAcacaccacac...ccggctttctga(94 nt)	-	EXON=1/1
chrXII_5705_-/C	chrXII:5704-5705	Heterozygous	10	19	52.632	0.467	37.1	C	Q8TGJ7	YLL066W-B	YLL066W-B	Transcript	frameshift_variant	100-101	100-101	34	THHTP...YPAF*(24 aa)/TTPHT...PGFLX(25 aa)	acacaccacaca...ccggctttctga(72 nt)/aCcacaccacac...ccggctttctga(73 nt)	-	EXON=1/1
chrXII_5716_C/-	chrXII:5716	Heterozygous	9	16	56.25	0.462	36.222	-	Q8TGJ7	YLL066W-B	YLL066W-B	Transcript	frameshift_variant	112-112	112-112	38	PTHSLTSTFTLAVTPYPAF*/PHTLLHLPLLSLSHLTRLSX	Cccacacactct...ccggctttctga(60 nt)/ccacacactctc...ccggctttctga(59 nt)	-	EXON=1/1
chrXII_5723_A/-	chrXII:5723	Homozygous	11	14	78.571	0.5	37.636	-	Q8TGJ7	YLL066W-B	YLL066W-B	Transcript	frameshift_variant	119-119	119-119	40	HSLTSTFTLAVTPYPAF*/PLLHLPLLSLSHLTRLSX	cActctcttaca...ccggctttctga(54 nt)/cctctcttacat...ccggctttctga(53 nt)	-	EXON=1/1
chrXII_5725_T/-	chrXII:5725	Homozygous	9	12	75	0.462	38.222	-	Q8TGJ7	YLL066W-B	YLL066W-B	Transcript	frameshift_variant	121-121	121-121	41	SLTSTFTLAVTPYPAF*/LLHLPLLSLSHLTRLSX	Tctcttacatct...ccggctttctga(51 nt)/ctcttacatcta...ccggctttctga(50 nt)	-	EXON=1/1
chrXII_5727_TCTT/-	chrXII:5727-5730	Homozygous	9	12	75	0.462	34.222	-	Q8TGJ7	YLL066W-B	YLL066W-B	Transcript	frameshift_variant	123-126	123-126	41	SLTSTFTLAVTPYPAF*/SHLPLLSLSHLTRLSX	tcTCTTacatct...ccggctttctga(51 nt)/tcacatctacct...ccggctttctga(47 nt)	-	EXON=1/1
chrXII_5735_C/T	chrXII:5735	Homozygous	19	20	95	0.469	38.263	T	Q8TGJ7	YLL066W-B	YLL066W-B	Transcript	missense_variant	131	131	44	S/F	tCt/tTt	-	EXON=1/1
chrXII_64236_A/G	chrXII:64236	Heterozygous	30	106	28.302	0.491	38	G	P0CG63	YLL039C	UBI4	Transcript	synonymous_variant	972	972	324	S/S	tcT/tcC	-	EXON=1/1
chrXII_64307_G/A	chrXII:64307	Heterozygous	22	86	25.581	0.488	38.636	A	P0CG63	YLL039C	UBI4	Transcript	synonymous_variant	901	901	301	L/L	Ctg/Ttg	-	EXON=1/1
chrXII_64824_A/G	chrXII:64824	Homozygous	17	17	100	0.448	38.118	G	P0CG63	YLL039C	UBI4	Transcript	synonymous_variant	384	384	128	D/D	gaT/gaC	-	EXON=1/1
chrXII_64854_C/T	chrXII:64854	Homozygous	11	11	100	0.412	38.273	T	P0CG63	YLL039C	UBI4	Transcript	synonymous_variant	354	354	118	R/R	agG/agA	-	EXON=1/1
chrXII_701226_A/G	chrXII:701226	Heterozygous	7	25	28	0.5	36.857	G	Q05854	YLR278C	YLR278C	Transcript	synonymous_variant	2799	2799	933	N/N	aaT/aaC	-	EXON=1/1
chrXII_709141_A/G	chrXII:709141	Heterozygous	28	90	31.111	0.458	37.714	G	P29029	YLR286C	CTS1	Transcript	synonymous_variant	996	996	332	A/A	gcT/gcC	-	EXON=1/1
chrXII_709144_A/T	chrXII:709144	Heterozygous	26	87	29.885	0.467	38.077	T	P29029	YLR286C	CTS1	Transcript	synonymous_variant	993	993	331	S/S	tcT/tcA	-	EXON=1/1
chrXII_709146_A/C	chrXII:709146	Heterozygous	26	90	28.889	0.455	37.846	C	P29029	YLR286C	CTS1	Transcript	missense_variant	991	991	331	S/A	Tct/Gct	-	EXON=1/1
chrXII_709150_A/G	chrXII:709150	Heterozygous	23	89	25.843	0.447	37.609	G	P29029	YLR286C	CTS1	Transcript	synonymous_variant	987	987	329	T/T	acT/acC	-	EXON=1/1
chrXII_808557_A/G	chrXII:808557	Heterozygous	34	62	54.839	0.484	37.706	G	Q06134	YLR341W	SPO77	Transcript	synonymous_variant	1173	1173	391	L/L	ttA/ttG	-	EXON=1/1
chrXII_808607_G/T	chrXII:808607	Heterozygous	44	77	57.143	0.5	37.864	T	Q06134	YLR341W	SPO77	Transcript	missense_variant	1223	1223	408	G/V	gGa/gTa	-	EXON=1/1
chrXII_808708_A/G	chrXII:808708	Heterozygous	43	83	51.807	0.462	38.186	G	Q06134	YLR341W	SPO77	Transcript	missense_variant	1324	1324	442	T/A	Act/Gct	-	EXON=1/1
chrXII_810333_G/C	chrXII:810333	Heterozygous	46	97	47.423	0.446	38	C	P38631	YLR342W	FKS1	Transcript	missense_variant	337	337	113	A/P	Gct/Cct	-	EXON=1/1
chrXII_810702_A/G	chrXII:810702	Heterozygous	37	66	56.061	0.5	37.892	G	P38631	YLR342W	FKS1	Transcript	missense_variant	706	706	236	I/V	Att/Gtt	-	EXON=1/1
chrXII_810731_A/G	chrXII:810731	Heterozygous	35	69	50.725	0.493	38.343	G	P38631	YLR342W	FKS1	Transcript	synonymous_variant	735	735	245	K/K	aaA/aaG	-	EXON=1/1
chrXII_810737_A/C	chrXII:810737	Heterozygous	37	72	51.389	0.5	38.622	C	P38631	YLR342W	FKS1	Transcript	synonymous_variant	741	741	247	S/S	tcA/tcC	-	EXON=1/1
chrXII_810740_G/A	chrXII:810740	Heterozygous	37	72	51.389	0.479	38.703	A	P38631	YLR342W	FKS1	Transcript	synonymous_variant	744	744	248	R/R	agG/agA	-	EXON=1/1
chrXII_810821_A/G	chrXII:810821	Heterozygous	35	68	51.471	0.485	38.371	G	P38631	YLR342W	FKS1	Transcript	synonymous_variant	825	825	275	K/K	aaA/aaG	-	EXON=1/1
chrXII_813128_G/A	chrXII:813128	Heterozygous	27	63	42.857	0.469	38.222	A	P38631	YLR342W	FKS1	Transcript	synonymous_variant	3132	3132	1044	E/E	gaG/gaA	-	EXON=1/1
chrXII_814817_G/A	chrXII:814817	Heterozygous	58	110	52.727	0.491	37.552	A	P38631	YLR342W	FKS1	Transcript	synonymous_variant	4821	4821	1607	L/L	ttG/ttA	-	EXON=1/1
chrXII_821269_A/G	chrXII:821269	Heterozygous	40	84	47.619	0.494	38.675	G	Q06137	YLR345W	YLR345W	Transcript	synonymous_variant	759	759	253	E/E	gaA/gaG	-	EXON=1/1
chrXII_821272_A/G	chrXII:821272	Heterozygous	44	88	50	0.488	38.068	G	Q06137	YLR345W	YLR345W	Transcript	synonymous_variant	762	762	254	L/L	ttA/ttG	-	EXON=1/1
chrXII_821390_G/A	chrXII:821390	Heterozygous	51	95	53.684	0.495	38	A	Q06137	YLR345W	YLR345W	Transcript	missense_variant	880	880	294	V/I	Gta/Ata	-	EXON=1/1
chrXII_825856_C/T	chrXII:825856	Heterozygous	47	93	50.538	0.482	38.255	T	Q06142	YLR347C	KAP95	Transcript	synonymous_variant	558	558	186	Q/Q	caG/caA	-	EXON=1/1
chrXII_96400_T/A	chrXII:96400	Homozygous	10	10	100	0.308	38.2	A	P10592	YLL024C	SSA2	Transcript	synonymous_variant	1086	1086	362	P/P	ccA/ccT	-	EXON=1/1
chrXIII_108347_C/A	chrXIII:108347	Heterozygous	61	111	54.955	0.496	38.607	A	Q04545	YML081W	TDA9	Transcript	missense_variant	3571	3571	1191	H/N	Cat/Aat	-	EXON=1/1
chrXIII_11049_TA/CG	chrXIII:11049-11050	Heterozygous	65	128	50.781	0.492	37.592	CG	Q03102	YML131W	YML131W	Transcript	missense_variant	852	852	284	Y/Y	taT/taC	-	EXON=1/1
chrXIII_11064_T/C	chrXIII:11064	Heterozygous	61	121	50.413	0.466	37.41	C	Q03102	YML131W	YML131W	Transcript	synonymous_variant	867	867	289	T/T	acT/acC	-	EXON=1/1
chrXIII_11136_GG/AA	chrXIII:11136-11137	Heterozygous	59	127	46.457	0.491	38.441	AA	Q03102	YML131W	YML131W	Transcript	missense_variant	939	939	313	L/L	ttG/ttA	-	EXON=1/1
chrXIII_11167_C/A	chrXIII:11167	Heterozygous	63	130	48.462	0.492	38.286	A	Q03102	YML131W	YML131W	Transcript	missense_variant	970	970	324	L/I	Ctc/Atc	-	EXON=1/1
chrXIII_115321_G/A	chrXIII:115321	Heterozygous	56	114	49.123	0.5	37.929	A	Q03631	YML076C	WAR1	Transcript	synonymous_variant	27	27	9	G/G	ggC/ggT	-	EXON=1/1
chrXIII_115325_G/A	chrXIII:115325	Heterozygous	59	118	50	0.491	38.373	A	Q03631	YML076C	WAR1	Transcript	missense_variant	23	23	8	T/I	aCt/aTt	-	EXON=1/1
chrXIII_117766_C/T	chrXIII:117766	Heterozygous	42	98	42.857	0.462	37.643	T	P12683	YML075C	HMG1	Transcript	missense_variant	1133	1133	378	G/D	gGt/gAt	-	EXON=1/1
chrXIII_118322_T/C	chrXIII:118322	Heterozygous	45	97	46.392	0.476	38.089	C	P12683	YML075C	HMG1	Transcript	missense_variant	577	577	193	M/V	Atg/Gtg	-	EXON=1/1
chrXIII_124158_T/G	chrXIII:124158	Heterozygous	32	66	48.485	0.483	38.094	G	Q02326	YML073C	RPL6A	Transcript	missense_variant	15	15	5	K/N	aaA/aaC	-	EXON=1/2
chrXIII_124159_T/C	chrXIII:124159	Heterozygous	55	129	42.636	0.495	38.818	C	Q02326	YML073C	RPL6A	Transcript	missense_variant	14	14	5	K/R	aAa/aGa	-	EXON=1/2
chrXIII_126625_C/T	chrXIII:126625	Heterozygous	19	48	39.583	0.486	38.842	T	Q03640	YML072C	TCB3	Transcript	missense_variant	2743	2743	915	E/K	Gaa/Aaa	-	EXON=1/1
chrXIII_126663_C/T	chrXIII:126663	Heterozygous	17	45	37.778	0.484	38.294	T	Q03640	YML072C	TCB3	Transcript	missense_variant	2705	2705	902	G/D	gGc/gAc	-	EXON=1/1
chrXIII_126804_A/G	chrXIII:126804	Heterozygous	34	80	42.5	0.463	38.059	G	Q03640	YML072C	TCB3	Transcript	missense_variant	2564	2564	855	F/S	tTc/tCc	-	EXON=1/1
chrXIII_127491_T/A	chrXIII:127491	Heterozygous	43	83	51.807	0.481	38.651	A	Q03640	YML072C	TCB3	Transcript	missense_variant	1877	1877	626	K/I	aAa/aTa	-	EXON=1/1
chrXIII_128877_A/G	chrXIII:128877	Heterozygous	30	61	49.18	0.474	38.833	G	Q03640	YML072C	TCB3	Transcript	missense_variant	491	491	164	L/P	cTa/cCa	-	EXON=1/1
chrXIII_133681_C/T	chrXIII:133681	Heterozygous	42	79	53.165	0.494	37.5	T	P54838	YML070W	DAK1	Transcript	synonymous_variant	207	207	69	G/G	ggC/ggT	-	EXON=1/1
chrXIII_136495_A/G	chrXIII:136495	Heterozygous	37	71	52.113	0.493	38.108	G	Q04636	YML069W	POB3	Transcript	synonymous_variant	996	996	332	L/L	ctA/ctG	-	EXON=1/1
chrXIII_137694_G/A	chrXIII:137694	Heterozygous	46	94	48.936	0.494	37.348	A	Q04638	YML068W	ITT1	Transcript	missense_variant	145	145	49	A/T	Gcc/Acc	-	EXON=1/1
chrXIII_137717_C/T	chrXIII:137717	Heterozygous	48	95	50.526	0.494	37.812	T	Q04638	YML068W	ITT1	Transcript	synonymous_variant	168	168	56	G/G	ggC/ggT	-	EXON=1/1
chrXIII_137720_G/C	chrXIII:137720	Heterozygous	47	96	48.958	0.494	38.383	C	Q04638	YML068W	ITT1	Transcript	missense_variant	171	171	57	E/D	gaG/gaC	-	EXON=1/1
chrXIII_137768_C/A	chrXIII:137768	Heterozygous	49	112	43.75	0.489	38.612	A	Q04638	YML068W	ITT1	Transcript	synonymous_variant	219	219	73	T/T	acC/acA	-	EXON=1/1
chrXIII_155262_GG/AA	chrXIII:155262-155263	Heterozygous	35	85	41.176	0.493	38.729	AA	Q04958	YML059C	NTE1	Transcript	missense_variant	2996	2996	999	S/F	tCC/tTT	-	EXON=1/1
chrXIII_155265_G/A	chrXIII:155265	Heterozygous	35	82	42.683	0.493	38.686	A	Q04958	YML059C	NTE1	Transcript	synonymous_variant	2994	2994	998	N/N	aaC/aaT	-	EXON=1/1
chrXIII_156195_G/C	chrXIII:156195	Heterozygous	60	118	50.847	0.492	37.833	C	Q04958	YML059C	NTE1	Transcript	synonymous_variant	2064	2064	688	T/T	acC/acG	-	EXON=1/1
chrXIII_156210_A/T	chrXIII:156210	Heterozygous	63	123	51.22	0.488	38.619	T	Q04958	YML059C	NTE1	Transcript	synonymous_variant	2049	2049	683	A/A	gcT/gcA	-	EXON=1/1
chrXIII_156366_A/G	chrXIII:156366	Heterozygous	62	136	45.588	0.496	38.629	G	Q04958	YML059C	NTE1	Transcript	synonymous_variant	1893	1893	631	S/S	tcT/tcC	-	EXON=1/1
chrXIII_156441_A/G	chrXIII:156441	Heterozygous	51	115	44.348	0.484	37.882	G	Q04958	YML059C	NTE1	Transcript	synonymous_variant	1818	1818	606	T/T	acT/acC	-	EXON=1/1
chrXIII_156498_A/G	chrXIII:156498	Heterozygous	51	106	48.113	0.483	38.02	G	Q04958	YML059C	NTE1	Transcript	synonymous_variant	1761	1761	587	I/I	atT/atC	-	EXON=1/1
chrXIII_157146_C/T	chrXIII:157146	Heterozygous	41	88	46.591	0.493	37.366	T	Q04958	YML059C	NTE1	Transcript	synonymous_variant	1113	1113	371	V/V	gtG/gtA	-	EXON=1/1
chrXIII_158184_G/C	chrXIII:158184	Heterozygous	23	56	41.071	0.488	38.522	C	Q04958	YML059C	NTE1	Transcript	missense_variant	75	75	25	S/R	agC/agG	-	EXON=1/1
chrXIII_160596_C/T	chrXIII:160596	Heterozygous	41	66	62.121	0.494	37.976	T	P14747	YML057W	CMP2	Transcript	synonymous_variant	417	417	139	I/I	atC/atT	-	EXON=1/1
chrXIII_16309_T/C	chrXIII:16309	Heterozygous	49	101	48.515	0.5	38.388	C	Q03104	YML128C	MSC1	Transcript	missense_variant	368	368	123	K/R	aAa/aGa	-	EXON=1/1
chrXIII_167729_A/G	chrXIII:167729	Heterozygous	45	107	42.056	0.488	37.8	G	Q3E809	YML054C-A	YML054C-A	Transcript	missense_variant	53	53	18	I/T	aTc/aCc	-	EXON=1/1
chrXIII_170713_C/A	chrXIII:170713	Heterozygous	38	81	46.914	0.47	38.632	A	P54003	YML052W	SUR7	Transcript	synonymous_variant	312	312	104	S/S	tcC/tcA	-	EXON=1/1
chrXIII_175899_TT/CG	chrXIII:175899-175900	Heterozygous	14	56	25	0.481	38.357	CG	Q04693	YML049C	RSE1	Transcript	missense_variant	2406	2406	802	E/D	gaA/gaC	-	EXON=1/1
chrXIII_176106_A/G	chrXIII:176106	Heterozygous	41	96	42.708	0.486	37.707	G	Q04693	YML049C	RSE1	Transcript	missense_variant	2200	2200	734	S/P	Tcc/Ccc	-	EXON=1/1
chrXIII_179439_C/T	chrXIII:179439	Heterozygous	49	88	55.682	0.479	38.367	T	Q04697	YML048W	GSF2	Transcript	synonymous_variant	1014	1014	338	I/I	atC/atT	-	EXON=1/1
chrXIII_18596_A/G	chrXIII:18596	Heterozygous	30	63	47.619	0.491	37.933	G	Q03124	YML127W	RSC9	Transcript	synonymous_variant	1533	1533	511	Q/Q	caA/caG	-	EXON=1/1
chrXIII_19124_C/T	chrXIII:19124	Heterozygous	53	80	66.25	0.5	38.226	T	P54839	YML126C	ERG13	Transcript	missense_variant	1412	1412	471	S/N	aGt/aAt	-	EXON=1/1
chrXIII_25375_C/A	chrXIII:25375	Heterozygous	59	111	53.153	0.486	38.068	A	P25297	YML123C	PHO84	Transcript	missense_variant	426	426	142	M/I	atG/atT	-	EXON=1/1
chrXIII_255328_T/C	chrXIII:255328	Heterozygous	30	63	47.619	0.473	38.1	C	P19880	YML007W	YAP1	Transcript	missense_variant	1481	1481	494	F/S	tTt/tCt	-	EXON=1/1
chrXIII_255581_C/T	chrXIII:255581	Heterozygous	47	82	57.317	0.495	38.319	T	P19880	YML007W	YAP1	Transcript	synonymous_variant	1734	1734	578	G/G	ggC/ggT	-	EXON=1/1
chrXIII_25638_C/T	chrXIII:25638	Heterozygous	52	104	50	0.479	38.692	T	P25297	YML123C	PHO84	Transcript	missense_variant	163	163	55	D/N	Gac/Aac	-	EXON=1/1
chrXIII_28695_C/T	chrXIII:28695	Heterozygous	27	45	60	0.49	38.333	T	P32340	YML120C	NDI1	Transcript	synonymous_variant	1113	1113	371	Q/Q	caG/caA	-	EXON=1/1
chrXIII_28764_A/T	chrXIII:28764	Heterozygous	29	51	56.863	0.462	38.379	T	P32340	YML120C	NDI1	Transcript	synonymous_variant	1044	1044	348	T/T	acT/acA	-	EXON=1/1
chrXIII_28854_G/C	chrXIII:28854	Heterozygous	38	64	59.375	0.479	37.842	C	P32340	YML120C	NDI1	Transcript	synonymous_variant	954	954	318	T/T	acC/acG	-	EXON=1/1
chrXIII_30798_C/T	chrXIII:30798	Heterozygous	50	94	53.191	0.462	38.14	T	Q03208	YML119W	YML119W	Transcript	missense_variant	188	188	63	T/I	aCa/aTa	-	EXON=1/1
chrXIII_33351_G/C	chrXIII:33351	Heterozygous	41	100	41	0.493	37.585	C	Q03210	YML118W	NGL3	Transcript	missense_variant	1018	1018	340	D/H	Gac/Cac	-	EXON=1/1
chrXIII_361482_GGA/AAC	chrXIII:361482-361484	Heterozygous	9	35	25.714	0.462	38.37	AAC	Q04214	YMR045C	YMR045C	Transcript	missense_variant	1144	1144	382	SI/VI	TCCata/GTTata	-	EXON=1/2
chrXIII_361482_GGA/AAC	chrXIII:361482-361484	Heterozygous	9	35	25.714	0.462	38.37	AAC	Q04215	YMR046C	YMR046C	Transcript	missense_variant	1144	1144	382	SI/VI	TCCata/GTTata	-	EXON=1/1
chrXIII_37516_G/C	chrXIII:37516	Heterozygous	52	98	53.061	0.495	38.404	C	Q03735	YML117W	NAB6	Transcript	missense_variant	3274	3274	1092	A/P	Gca/Cca	-	EXON=1/1
chrXIII_37516_G/C	chrXIII:37516	Heterozygous	52	98	53.061	0.495	38.404	C	n/a	YML116W-A	YML116W-A	Transcript	missense_variant	45	45	15	L/F	ttG/ttC	-	EXON=1/1
chrXIII_38305_T/C	chrXIII:38305	Heterozygous	48	100	48	0.495	38.604	C	P13090	YML116W	ATR1	Transcript	missense_variant	110	110	37	L/S	tTa/tCa	-	EXON=1/1
chrXIII_39376_A/G	chrXIII:39376	Heterozygous	55	108	50.926	0.481	37.527	G	P13090	YML116W	ATR1	Transcript	missense_variant	1181	1181	394	N/S	aAt/aGt	-	EXON=1/1
chrXIII_39790_GA/AG	chrXIII:39790-39791	Heterozygous	63	129	48.837	0.492	38.825	AG	P13090	YML116W	ATR1	Transcript	missense_variant	1595	1595	532	R/K	aGA/aAG	-	EXON=1/1
chrXIII_409195_ACAACAGCATCAACA/-	chrXIII:409195-409209	Heterozygous	38	92	41.304	0.486	38.104	-	P54785	YMR070W	MOT3	Transcript	inframe_deletion	42-56	42-56	14	RQQHQQ/R	cgACAACAGCATCAACAa/cga	-	EXON=1/1
chrXIII_410495_G/A	chrXIII:410495	Homozygous	35	71	49.296	0.079	38.686	A	P54785	YMR070W	MOT3	Transcript	missense_variant	1342	1342	448	A/T	Gca/Aca	-	EXON=1/1
chrXIII_41279_A/T	chrXIII:41279	Heterozygous	56	105	53.333	0.47	37.964	T	P23642	YML115C	VAN1	Transcript	synonymous_variant	516	516	172	V/V	gtT/gtA	-	EXON=1/1
chrXIII_41609_A/T	chrXIII:41609	Heterozygous	48	95	50.526	0.49	37.792	T	P23642	YML115C	VAN1	Transcript	synonymous_variant	186	186	62	L/L	ctT/ctA	-	EXON=1/1
chrXIII_42751_G/A	chrXIII:42751	Heterozygous	34	64	53.125	0.492	38.088	A	Q03750	YML114C	TAF8	Transcript	synonymous_variant	825	825	275	I/I	atC/atT	-	EXON=1/1
chrXIII_43152_G/A	chrXIII:43152	Heterozygous	32	60	53.333	0.475	37.938	A	Q03750	YML114C	TAF8	Transcript	missense_variant	424	424	142	H/Y	Cat/Tat	-	EXON=1/1
chrXIII_45908_T/C	chrXIII:45908	Heterozygous	52	101	51.485	0.485	38.346	C	P46963	YML112W	CTK3	Transcript	synonymous_variant	846	846	282	N/N	aaT/aaC	-	EXON=1/1
chrXIII_47361_A/G	chrXIII:47361	Heterozygous	66	141	46.809	0.484	38.439	G	Q03758	YML111W	BUL2	Transcript	synonymous_variant	420	420	140	R/R	agA/agG	-	EXON=1/1
chrXIII_48865_G/T	chrXIII:48865	Heterozygous	47	85	55.294	0.489	38.17	T	Q03758	YML111W	BUL2	Transcript	missense_variant	1924	1924	642	A/S	Gca/Tca	-	EXON=1/1
chrXIII_49350_T/A	chrXIII:49350	Heterozygous	30	71	42.254	0.472	38.433	A	Q03758	YML111W	BUL2	Transcript	synonymous_variant	2409	2409	803	T/T	acT/acA	-	EXON=1/1
chrXIII_49418_G/A	chrXIII:49418	Heterozygous	33	79	41.772	0.484	38.364	A	Q03758	YML111W	BUL2	Transcript	missense_variant	2477	2477	826	S/N	aGt/aAt	-	EXON=1/1
chrXIII_50556_A/G	chrXIII:50556	Heterozygous	60	109	55.046	0.496	37.983	G	P49017	YML110C	COQ5	Transcript	synonymous_variant	399	399	133	A/A	gcT/gcC	-	EXON=1/1
chrXIII_50646_C/T	chrXIII:50646	Heterozygous	43	88	48.864	0.481	38.605	T	P49017	YML110C	COQ5	Transcript	synonymous_variant	309	309	103	A/A	gcG/gcA	-	EXON=1/1
chrXIII_50835_T/C	chrXIII:50835	Heterozygous	48	100	48	0.467	37.271	C	P49017	YML110C	COQ5	Transcript	synonymous_variant	120	120	40	S/S	tcA/tcG	-	EXON=1/1
chrXIII_50840_A/G	chrXIII:50840	Heterozygous	49	106	46.226	0.467	38.102	G	P49017	YML110C	COQ5	Transcript	synonymous_variant	115	115	39	L/L	Tta/Cta	-	EXON=1/1
chrXIII_50880_T/C	chrXIII:50880	Heterozygous	44	99	44.444	0.494	37.818	C	P49017	YML110C	COQ5	Transcript	synonymous_variant	75	75	25	Q/Q	caA/caG	-	EXON=1/1
chrXIII_50890_C/A	chrXIII:50890	Heterozygous	46	99	46.465	0.489	38.261	A	P49017	YML110C	COQ5	Transcript	missense_variant	65	65	22	C/F	tGt/tTt	-	EXON=1/1
chrXIII_515584_CAACAACAACTT/-	chrXIII:515584-515595	Heterozygous	27	107	25.234	0.5	38.168	-	P39523	YMR124W	EPO1	Transcript	inframe_deletion	1129-1140	1129-1140	377	QQQL/-	CAACAACAACTT/-	-	EXON=1/1
chrXIII_53058_T/C	chrXIII:53058	Heterozygous	56	107	52.336	0.485	37.929	C	P54786	YML109W	ZDS2	Transcript	synonymous_variant	1419	1419	473	D/D	gaT/gaC	-	EXON=1/1
chrXIII_54411_C/T	chrXIII:54411	Heterozygous	55	133	41.353	0.495	38.455	T	P54786	YML109W	ZDS2	Transcript	synonymous_variant	2772	2772	924	A/A	gcC/gcT	-	EXON=1/1
chrXIII_55413_T/C	chrXIII:55413	Heterozygous	40	80	50	0.493	37.825	C	Q03760	YML107C	PML39	Transcript	missense_variant	857	857	286	N/S	aAc/aGc	-	EXON=1/1
chrXIII_585017_C/T	chrXIII:585017	Heterozygous	43	100	43	0.488	38.558	T	Q03824	YMR163C	INP2	Transcript	missense_variant	1372	1372	458	V/I	Gta/Ata	-	EXON=1/1
chrXIII_585970_A/G	chrXIII:585970	Heterozygous	44	91	48.352	0.488	38.386	G	Q03824	YMR163C	INP2	Transcript	missense_variant	419	419	140	L/P	cTa/cCa	-	EXON=1/1
chrXIII_587689_T/C	chrXIII:587689	Heterozygous	11	27	40.741	0.476	37.818	C	Q03825	YMR164C	MSS11	Transcript	missense_variant	1862	1862	621	N/S	aAt/aGt	-	EXON=1/1
chrXIII_587700_A/G	chrXIII:587700	Heterozygous	24	47	51.064	0.467	38.25	G	Q03825	YMR164C	MSS11	Transcript	synonymous_variant	1851	1851	617	N/N	aaT/aaC	-	EXON=1/1
chrXIII_588594_C/T	chrXIII:588594	Heterozygous	14	53	26.415	0.45	36.643	T	Q03825	YMR164C	MSS11	Transcript	synonymous_variant	957	957	319	Q/Q	caG/caA	-	EXON=1/1
chrXIII_588634_TGT/-	chrXIII:588634-588636	Heterozygous	20	61	32.787	0.379	32.25	-	Q03825	YMR164C	MSS11	Transcript	inframe_deletion	915-917	915-917	305	QQ/Q	caACAg/cag	-	EXON=1/1
chrXIII_609189_T/C	chrXIII:609189	Heterozygous	4	15	26.667	0.25	36	C	n/a	YMR173W-A	YMR173W-A	Transcript	missense_variant	293	293	98	M/T	aTg/aCg	-	EXON=1/1
chrXIII_609189_T/C	chrXIII:609189	Heterozygous	4	15	26.667	0.25	36	C	P18899	YMR173W	DDR48	Transcript	synonymous_variant	501	501	167	N/N	aaT/aaC	-	EXON=1/1
chrXIII_609192_C/T	chrXIII:609192	Heterozygous	4	15	26.667	0.25	37.75	T	n/a	YMR173W-A	YMR173W-A	Transcript	missense_variant	296	296	99	T/M	aCg/aTg	-	EXON=1/1
chrXIII_609192_C/T	chrXIII:609192	Heterozygous	4	15	26.667	0.25	37.75	T	P18899	YMR173W	DDR48	Transcript	synonymous_variant	504	504	168	D/D	gaC/gaT	-	EXON=1/1
chrXIII_609195_C/T	chrXIII:609195	Heterozygous	5	16	31.25	0.4	37.6	T	n/a	YMR173W-A	YMR173W-A	Transcript	missense_variant	299	299	100	T/I	aCt/aTt	-	EXON=1/1
chrXIII_609195_C/T	chrXIII:609195	Heterozygous	5	16	31.25	0.4	37.6	T	P18899	YMR173W	DDR48	Transcript	synonymous_variant	507	507	169	D/D	gaC/gaT	-	EXON=1/1
chrXIII_609198_T/C	chrXIII:609198	Heterozygous	5	16	31.25	0.4	36.2	C	n/a	YMR173W-A	YMR173W-A	Transcript	missense_variant	302	302	101	L/P	cTt/cCt	-	EXON=1/1
chrXIII_609198_T/C	chrXIII:609198	Heterozygous	5	16	31.25	0.4	36.2	C	P18899	YMR173W	DDR48	Transcript	synonymous_variant	510	510	170	S/S	tcT/tcC	-	EXON=1/1
chrXIII_609213_C/T	chrXIII:609213	Heterozygous	6	15	40	0.5	37.833	T	n/a	YMR173W-A	YMR173W-A	Transcript	missense_variant	317	317	106	T/I	aCa/aTa	-	EXON=1/1
chrXIII_609213_C/T	chrXIII:609213	Heterozygous	6	15	40	0.5	37.833	T	P18899	YMR173W	DDR48	Transcript	synonymous_variant	525	525	175	N/N	aaC/aaT	-	EXON=1/1
chrXIII_609219_T/G	chrXIII:609219	Heterozygous	7	17	41.176	0.444	37.714	G	P18899	YMR173W	DDR48	Transcript	missense_variant	531	531	177	N/K	aaT/aaG	-	EXON=1/1
chrXIII_609219_T/G	chrXIII:609219	Heterozygous	7	17	41.176	0.444	37.714	G	n/a	YMR173W-A	YMR173W-A	Transcript	missense_variant	323	323	108	I/R	aTa/aGa	-	EXON=1/1
chrXIII_609414_C/T	chrXIII:609414	Heterozygous	63	251	25.1	0.479	38.206	T	n/a	YMR173W-A	YMR173W-A	Transcript	missense_variant	518	518	173	P/L	cCa/cTa	-	EXON=1/1
chrXIII_609414_C/T	chrXIII:609414	Heterozygous	63	251	25.1	0.479	38.206	T	P18899	YMR173W	DDR48	Transcript	synonymous_variant	726	726	242	S/S	tcC/tcT	-	EXON=1/1
chrXIII_609735_C/T	chrXIII:609735	Heterozygous	17	60	28.333	0.483	38.471	T	n/a	YMR173W-A	YMR173W-A	Transcript	missense_variant	839	839	280	T/I	aCa/aTa	-	EXON=1/1
chrXIII_609735_C/T	chrXIII:609735	Heterozygous	17	60	28.333	0.483	38.471	T	P18899	YMR173W	DDR48	Transcript	synonymous_variant	1047	1047	349	N/N	aaC/aaT	-	EXON=1/1
chrXIII_609747_C/A	chrXIII:609747	Heterozygous	24	68	35.294	0.475	38.417	A	n/a	YMR173W-A	YMR173W-A	Transcript	missense_variant	851	851	284	P/H	cCt/cAt	-	EXON=1/1
chrXIII_609747_C/A	chrXIII:609747	Heterozygous	24	68	35.294	0.475	38.417	A	P18899	YMR173W	DDR48	Transcript	synonymous_variant	1059	1059	353	S/S	tcC/tcA	-	EXON=1/1
chrXIII_609750_C/T	chrXIII:609750	Heterozygous	22	65	33.846	0.5	38.773	T	n/a	YMR173W-A	YMR173W-A	Transcript	missense_variant	854	854	285	T/M	aCg/aTg	-	EXON=1/1
chrXIII_609750_C/T	chrXIII:609750	Heterozygous	22	65	33.846	0.5	38.773	T	P18899	YMR173W	DDR48	Transcript	synonymous_variant	1062	1062	354	Y/Y	taC/taT	-	EXON=1/1
chrXIII_609765_A/C	chrXIII:609765	Heterozygous	16	62	25.806	0.478	38.688	C	P18899	YMR173W	DDR48	Transcript	missense_variant	1077	1077	359	K/N	aaA/aaC	-	EXON=1/1
chrXIII_609765_A/C	chrXIII:609765	Heterozygous	16	62	25.806	0.478	38.688	C	n/a	YMR173W-A	YMR173W-A	Transcript	missense_variant	869	869	290	K/T	aAa/aCa	-	EXON=1/1
chrXIII_609770_A/C	chrXIII:609770	Heterozygous	16	64	25	0.5	38.875	C	P18899	YMR173W	DDR48	Transcript	missense_variant	1082	1082	361	K/T	aAg/aCg	-	EXON=1/1
chrXIII_609770_A/C	chrXIII:609770	Heterozygous	16	64	25	0.5	38.875	C	n/a	YMR173W-A	YMR173W-A	Transcript	synonymous_variant	874	874	292	R/R	Aga/Cga	-	EXON=1/1
chrXIII_609773_G/-	chrXIII:609773	Heterozygous	16	63	25.397	0.458	37.5	-	P18899	YMR173W	DDR48	Transcript	frameshift_variant	1085-1085	1085-1085	362	SSYGS...DDDY*(70 aa)/ILMVP...TTITX(70 aa)	aGttcttatggt...gacgattactaa(210 nt)/attcttatggtt...gacgattactaa(209 nt)	-	EXON=1/1
chrXIII_609773_G/-	chrXIII:609773	Heterozygous	16	63	25.397	0.458	37.5	-	n/a	YMR173W-A	YMR173W-A	Transcript	frameshift_variant	877-877	877-877	293	VLMVP...SAGK*(103 aa)/FLWFQQR*	Gttcttatggtt...gctggcaaatag(309 nt)/ttcttatggttccaacaacgatga	-	EXON=1/1
chrXIII_609834_T/C	chrXIII:609834	Heterozygous	36	120	30	0.477	37.778	C	n/a	YMR173W-A	YMR173W-A	Transcript	missense_variant	938	938	313	V/A	gTt/gCt	-	EXON=1/1
chrXIII_609834_T/C	chrXIII:609834	Heterozygous	36	120	30	0.477	37.778	C	P18899	YMR173W	DDR48	Transcript	synonymous_variant	1146	1146	382	G/G	ggT/ggC	-	EXON=1/1
chrXIII_609843_TG/CA	chrXIII:609843-609844	Heterozygous	30	114	26.316	0.5	38.407	CA	P18899	YMR173W	DDR48	Transcript	missense_variant	1155	1155	385	N/N	aaT/aaC	-	EXON=1/1
chrXIII_609843_TG/CA	chrXIII:609843-609844	Heterozygous	30	114	26.316	0.5	38.407	CA	n/a	YMR173W-A	YMR173W-A	Transcript	missense_variant	947	947	316	M/T	aTG/aCA	-	EXON=1/1
chrXIII_61147_A/G	chrXIII:61147	Heterozygous	33	68	48.529	0.5	38.576	G	Q01846	YML104C	MDM1	Transcript	synonymous_variant	1176	1176	392	I/I	atT/atC	-	EXON=1/1
chrXIII_61164_A/C	chrXIII:61164	Heterozygous	32	67	47.761	0.492	37.438	C	Q01846	YML104C	MDM1	Transcript	missense_variant	1159	1159	387	F/V	Ttc/Gtc	-	EXON=1/1
chrXIII_61416_C/T	chrXIII:61416	Heterozygous	34	71	47.887	0.492	38.059	T	Q01846	YML104C	MDM1	Transcript	missense_variant	907	907	303	V/I	Gta/Ata	-	EXON=1/1
chrXIII_61663_T/C	chrXIII:61663	Heterozygous	24	47	51.064	0.489	37.917	C	Q01846	YML104C	MDM1	Transcript	synonymous_variant	660	660	220	V/V	gtA/gtG	-	EXON=1/1
chrXIII_61741_A/G	chrXIII:61741	Heterozygous	22	53	41.509	0.45	37.955	G	Q01846	YML104C	MDM1	Transcript	synonymous_variant	582	582	194	N/N	aaT/aaC	-	EXON=1/1
chrXIII_62010_G/C	chrXIII:62010	Heterozygous	29	75	38.667	0.481	38.31	C	Q01846	YML104C	MDM1	Transcript	missense_variant	313	313	105	Q/E	Cag/Gag	-	EXON=1/1
chrXIII_62599_G/A	chrXIII:62599	Heterozygous	41	88	46.591	0.5	38.488	A	P52593	YML103C	NUP188	Transcript	synonymous_variant	4951	4951	1651	L/L	Cta/Tta	-	EXON=1/1
chrXIII_65914_G/A	chrXIII:65914	Heterozygous	39	78	50	0.486	38.077	A	P52593	YML103C	NUP188	Transcript	missense_variant	1636	1636	546	P/S	Ccg/Tcg	-	EXON=1/1
chrXIII_66307_A/G	chrXIII:66307	Heterozygous	36	76	47.368	0.5	38.5	G	P52593	YML103C	NUP188	Transcript	missense_variant	1243	1243	415	F/L	Ttc/Ctc	-	EXON=1/1
chrXIII_66506_T/C	chrXIII:66506	Heterozygous	37	71	52.113	0.493	37.486	C	P52593	YML103C	NUP188	Transcript	synonymous_variant	1044	1044	348	K/K	aaA/aaG	-	EXON=1/1
chrXIII_67324_C/T	chrXIII:67324	Heterozygous	46	99	46.465	0.489	38.043	T	P52593	YML103C	NUP188	Transcript	missense_variant	226	226	76	A/T	Gca/Aca	-	EXON=1/1
chrXIII_69382_G/A	chrXIII:69382	Heterozygous	58	108	53.704	0.495	36.948	A	Q04199	YML102W	CAC2	Transcript	synonymous_variant	1089	1089	363	E/E	gaG/gaA	-	EXON=1/1
chrXIII_694937_T/C	chrXIII:694937	Heterozygous	38	93	40.86	0.479	38.289	C	Q03654	YMR213W	CEF1	Transcript	synonymous_variant	1557	1557	519	S/S	tcT/tcC	-	EXON=1/1
chrXIII_695736_C/T	chrXIII:695736	Heterozygous	30	65	46.154	0.396	37.267	T	P25303	YMR214W	SCJ1	Transcript	synonymous_variant	387	387	129	G/G	ggC/ggT	-	EXON=1/1
chrXIII_695793_A/G	chrXIII:695793	Heterozygous	34	81	41.975	0.433	38.559	G	P25303	YMR214W	SCJ1	Transcript	synonymous_variant	444	444	148	L/L	ctA/ctG	-	EXON=1/1
chrXIII_695805_G/A	chrXIII:695805	Heterozygous	35	87	40.23	0.435	38.429	A	P25303	YMR214W	SCJ1	Transcript	synonymous_variant	456	456	152	Q/Q	caG/caA	-	EXON=1/1
chrXIII_695830_T/C	chrXIII:695830	Heterozygous	36	93	38.71	0.446	38.556	C	P25303	YMR214W	SCJ1	Transcript	missense_variant	481	481	161	F/L	Ttt/Ctt	-	EXON=1/1
chrXIII_704140_C/T	chrXIII:704140	Heterozygous	44	92	47.826	0.476	38.523	T	Q03660	YMR218C	TRS130	Transcript	synonymous_variant	2748	2748	916	L/L	ttG/ttA	-	EXON=1/1
chrXIII_704551_C/T	chrXIII:704551	Heterozygous	33	63	52.381	0.492	37.515	T	Q03660	YMR218C	TRS130	Transcript	synonymous_variant	2337	2337	779	K/K	aaG/aaA	-	EXON=1/1
chrXIII_704563_A/G	chrXIII:704563	Heterozygous	31	64	48.438	0.482	38.742	G	Q03660	YMR218C	TRS130	Transcript	synonymous_variant	2325	2325	775	D/D	gaT/gaC	-	EXON=1/1
chrXIII_704692_C/T	chrXIII:704692	Heterozygous	37	82	45.122	0.5	38.081	T	Q03660	YMR218C	TRS130	Transcript	synonymous_variant	2196	2196	732	L/L	ttG/ttA	-	EXON=1/1
chrXIII_706585_AT/TC	chrXIII:706585-706586	Heterozygous	39	72	54.167	0.5	38.377	TC	Q03660	YMR218C	TRS130	Transcript	missense_variant	302	302	101	N/R	aAT/aGA	-	EXON=1/1
chrXIII_707971_G/A	chrXIII:707971	Heterozygous	44	94	46.809	0.494	38.25	A	Q03661	YMR219W	ESC1	Transcript	missense_variant	839	839	280	S/N	aGt/aAt	-	EXON=1/1
chrXIII_710676_G/A	chrXIII:710676	Heterozygous	36	75	48	0.486	38.222	A	Q03661	YMR219W	ESC1	Transcript	missense_variant	3544	3544	1182	V/I	Gtt/Att	-	EXON=1/1
chrXIII_711930_A/G	chrXIII:711930	Heterozygous	30	60	50	0.5	38	G	Q03661	YMR219W	ESC1	Transcript	missense_variant	4798	4798	1600	T/A	Aca/Gca	-	EXON=1/1
chrXIII_712354_G/A	chrXIII:712354	Heterozygous	45	82	54.878	0.488	38.444	A	P24521	YMR220W	ERG8	Transcript	synonymous_variant	39	39	13	A/A	gcG/gcA	-	EXON=1/1
chrXIII_713980_G/T	chrXIII:713980	Heterozygous	37	93	39.785	0.5	38.459	T	Q04991	YMR221C	YMR221C	Transcript	missense_variant	1466	1466	489	P/H	cCc/cAc	-	EXON=1/1
chrXIII_715989_T/C	chrXIII:715989	Heterozygous	51	84	60.714	0.49	38.314	C	Q05015	YMR222C	FSH2	Transcript	synonymous_variant	321	321	107	V/V	gtA/gtG	-	EXON=1/1
chrXIII_717546_G/A	chrXIII:717546	Heterozygous	47	87	54.023	0.5	38.447	A	P50102	YMR223W	UBP8	Transcript	missense_variant	832	832	278	V/M	Gtg/Atg	-	EXON=1/1
chrXIII_719361_T/G	chrXIII:719361	Heterozygous	33	69	47.826	0.475	38.576	G	P32829	YMR224C	MRE11	Transcript	missense_variant	1293	1293	431	R/S	agA/agC	-	EXON=1/1
chrXIII_719868_T/A	chrXIII:719868	Heterozygous	52	106	49.057	0.495	38.038	A	P32829	YMR224C	MRE11	Transcript	synonymous_variant	786	786	262	P/P	ccA/ccT	-	EXON=1/1
chrXIII_72028_T/C	chrXIII:72028	Heterozygous	41	84	48.81	0.5	37.976	C	P38427	YML100W	TSL1	Transcript	missense_variant	1405	1405	469	Y/H	Tat/Cat	-	EXON=1/1
chrXIII_722334_T/C	chrXIII:722334	Heterozygous	51	113	45.133	0.489	37.667	C	Q05016	YMR226C	YMR226C	Transcript	synonymous_variant	63	63	21	A/A	gcA/gcG	-	EXON=1/1
chrXIII_722681_C/T	chrXIII:722681	Heterozygous	44	97	45.361	0.482	37.341	T	Q05021	YMR227C	TAF7	Transcript	missense_variant	1705	1705	569	A/T	Gca/Aca	-	EXON=1/1
chrXIII_72996_G/A	chrXIII:72996	Heterozygous	30	83	36.145	0.481	38.533	A	P38427	YML100W	TSL1	Transcript	synonymous_variant	2373	2373	791	K/K	aaG/aaA	-	EXON=1/1
chrXIII_73242_T/G	chrXIII:73242	Heterozygous	59	115	51.304	0.487	38.085	G	P38427	YML100W	TSL1	Transcript	synonymous_variant	2619	2619	873	R/R	cgT/cgG	-	EXON=1/1
chrXIII_73503_A/G	chrXIII:73503	Heterozygous	46	88	52.273	0.475	38.543	G	P38427	YML100W	TSL1	Transcript	synonymous_variant	2880	2880	960	R/R	agA/agG	-	EXON=1/1
chrXIII_74436_C/T	chrXIII:74436	Heterozygous	37	84	44.048	0.486	38.324	T	P05085	YML099C	ARG81	Transcript	missense_variant	2605	2605	869	V/I	Gtt/Att	-	EXON=1/1
chrXIII_74436_C/T	chrXIII:74436	Heterozygous	37	84	44.048	0.486	38.324	T	n/a	YML099W-A	YML099W-A	Transcript	stop_gained	208	208	70	Q/*	Cag/Tag	-	EXON=1/1
chrXIII_74632_C/T	chrXIII:74632	Heterozygous	31	62	50	0.492	38.097	T	P05085	YML099C	ARG81	Transcript	synonymous_variant	2409	2409	803	V/V	gtG/gtA	-	EXON=1/1
chrXIII_74704_A/G	chrXIII:74704	Heterozygous	26	59	44.068	0.471	38.231	G	P05085	YML099C	ARG81	Transcript	synonymous_variant	2337	2337	779	F/F	ttT/ttC	-	EXON=1/1
chrXIII_755108_C/T	chrXIII:755108	Heterozygous	50	90	55.556	0.474	38.6	T	P20107	YMR243C	ZRC1	Transcript	synonymous_variant	1059	1059	353	K/K	aaG/aaA	-	EXON=1/1
chrXIII_758213_G/A	chrXIII:758213	Heterozygous	42	71	59.155	0.474	37.857	A	Q04018	YMR244W	YMR244W	Transcript	missense_variant	964	964	322	G/S	Ggc/Agc	-	EXON=1/1
chrXIII_758586_G/T	chrXIII:758586	Heterozygous	41	99	41.414	0.467	38.39	T	Q3E846	YMR244C-A	COA6	Transcript	synonymous_variant	246	246	82	I/I	atC/atA	-	EXON=1/1
chrXIII_758586_G/T	chrXIII:758586	Heterozygous	41	99	41.414	0.467	38.39	T	n/a	YMR245W	YMR245W	Transcript	synonymous_variant	24	24	8	S/S	tcG/tcT	-	EXON=1/1
chrXIII_78658_T/C	chrXIII:78658	Heterozygous	39	76	51.316	0.472	37.872	C	P54787	YML097C	VPS9	Transcript	missense_variant	1033	1033	345	I/V	Att/Gtt	-	EXON=1/1
chrXIII_827579_T/A	chrXIII:827579	Heterozygous	38	73	52.055	0.493	38.158	A	P39113	YMR280C	CAT8	Transcript	missense_variant	3751	3751	1251	N/Y	Aat/Tat	-	EXON=1/1
chrXIII_902980_C/G	chrXIII:902980	Heterozygous	20	79	25.316	0.424	38.2	G	Q04869	YMR315W	YMR315W	Transcript	missense_variant	181	181	61	L/V	Cta/Gta	-	EXON=1/1
chrXIII_907474_A/T	chrXIII:907474	Heterozygous	27	99	27.273	0.413	38	T	n/a	YMR316C-B	YMR316C-B	Transcript	synonymous_variant	156	156	52	L/L	ctT/ctA	-	EXON=1/1
chrXIII_907474_A/T	chrXIII:907474	Heterozygous	27	99	27.273	0.413	38	T	Q04893	YMR317W	YMR317W	Transcript	synonymous_variant	111	111	37	T/T	acA/acT	-	EXON=1/1
chrXIII_907595_G/C	chrXIII:907595	Heterozygous	44	95	46.316	0.494	37.977	C	n/a	YMR316C-B	YMR316C-B	Transcript	missense_variant	35	35	12	A/G	gCa/gGa	-	EXON=1/1
chrXIII_907595_G/C	chrXIII:907595	Heterozygous	44	95	46.316	0.494	37.977	C	Q04893	YMR317W	YMR317W	Transcript	missense_variant	232	232	78	A/P	Gcc/Ccc	-	EXON=1/1
chrXIII_96536_A/G	chrXIII:96536	Heterozygous	53	105	50.476	0.49	38.491	G	P54783	YML086C	ALO1	Transcript	missense_variant	836	836	279	F/S	tTt/tCt	-	EXON=1/1
chrXIV_101505_G/A	chrXIV:101505	Homozygous	12	12	100	0.478	38.833	A	Q12112	YNL284C-B	YNL284C-B	Transcript	missense_variant	728	728	243	A/V	gCt/gTt	-	EXON=1/2
chrXIV_101505_G/A	chrXIV:101505	Homozygous	12	12	100	0.478	38.833	A	Q12391	YNL284C-A	YNL284C-A	Transcript	missense_variant	728	728	243	A/V	gCt/gTt	-	EXON=1/1
chrXIV_15155_T/C	chrXIV:15155	Heterozygous	29	99	29.293	0.426	37.828	C	P42883	YNL332W	THI12	Transcript	synonymous_variant	324	324	108	G/G	ggT/ggC	-	EXON=1/1
chrXIV_15574_G/A	chrXIV:15574	Homozygous	10	10	100	0.2	37.9	A	P42883	YNL332W	THI12	Transcript	missense_variant	743	743	248	R/Q	cGa/cAa	-	EXON=1/1
chrXIV_16712_T/A	chrXIV:16712	Heterozygous	63	198	31.818	0.487	37.302	A	P42884	YNL331C	AAD14	Transcript	synonymous_variant	537	537	179	G/G	ggA/ggT	-	EXON=1/1
chrXIV_16715_T/C	chrXIV:16715	Heterozygous	60	200	30	0.486	37.583	C	P42884	YNL331C	AAD14	Transcript	synonymous_variant	534	534	178	L/L	ttA/ttG	-	EXON=1/1
chrXIV_16721_T/G	chrXIV:16721	Heterozygous	49	187	26.203	0.483	38.714	G	P42884	YNL331C	AAD14	Transcript	synonymous_variant	528	528	176	L/L	ctA/ctC	-	EXON=1/1
chrXIV_16739_A/G	chrXIV:16739	Heterozygous	46	170	27.059	0.494	38.065	G	P42884	YNL331C	AAD14	Transcript	synonymous_variant	510	510	170	V/V	gtT/gtC	-	EXON=1/1
chrXIV_252130_T/C	chrXIV:252130	Heterozygous	37	115	32.174	0.469	37.973	C	P40150	YNL209W	SSB2	Transcript	synonymous_variant	72	72	24	Y/Y	taT/taC	-	EXON=1/1
chrXIV_252136_T/C	chrXIV:252136	Heterozygous	35	108	32.407	0.469	38.086	C	P40150	YNL209W	SSB2	Transcript	synonymous_variant	78	78	26	S/S	tcT/tcC	-	EXON=1/1
chrXIV_253780_C/T	chrXIV:253780	Heterozygous	29	97	29.897	0.413	38.379	T	P40150	YNL209W	SSB2	Transcript	synonymous_variant	1722	1722	574	I/I	atC/atT	-	EXON=1/1
chrXIV_26651_A/G	chrXIV:26651	Heterozygous	54	212	25.472	0.452	38.278	G	P42835	YNL327W	EGT2	Transcript	synonymous_variant	2604	2604	868	Q/Q	caA/caG	-	EXON=1/1
chrXIV_26800_G/A	chrXIV:26800	Heterozygous	50	176	28.409	0.482	37.76	A	P42835	YNL327W	EGT2	Transcript	missense_variant	2753	2753	918	G/D	gGt/gAt	-	EXON=1/1
chrXIV_290053_A/T	chrXIV:290053	Heterozygous	15	55	27.273	0.5	38.533	T	P53874	YNL186W	UBP10	Transcript	missense_variant	556	556	186	I/F	Atc/Ttc	-	EXON=1/1
chrXIV_290055_C/G	chrXIV:290055	Heterozygous	15	56	26.786	0.5	37.733	G	P53874	YNL186W	UBP10	Transcript	missense_variant	558	558	186	I/M	atC/atG	-	EXON=1/1
chrXIV_51223_C/G	chrXIV:51223	Heterozygous	42	86	48.837	0.468	38.048	G	P42843	YNL311C	SKP2	Transcript	missense_variant	466	466	156	D/H	Gac/Cac	-	EXON=1/1
chrXIV_570698_G/T	chrXIV:570698	Heterozygous	22	70	31.429	0.488	38.136	T	P53963	YNL034W	YNL034W	Transcript	missense_variant	222	222	74	K/N	aaG/aaT	-	EXON=1/1
chrXIV_571968_T/C	chrXIV:571968	Heterozygous	6	17	35.294	0.375	37.667	C	P53963	YNL034W	YNL034W	Transcript	synonymous_variant	1492	1492	498	L/L	Tta/Cta	-	EXON=1/1
chrXIV_571979_C/T	chrXIV:571979	Heterozygous	5	14	35.714	0.5	35.8	T	P53963	YNL034W	YNL034W	Transcript	synonymous_variant	1503	1503	501	P/P	ccC/ccT	-	EXON=1/1
chrXIV_600061_T/C	chrXIV:600061	Heterozygous	38	138	27.536	0.493	38.289	C	P53976	YNL018C	YNL018C	Transcript	missense_variant	1714	1714	572	T/A	Act/Gct	-	EXON=1/1
chrXIV_600071_A/T	chrXIV:600071	Heterozygous	49	156	31.41	0.489	37.694	T	P53976	YNL018C	YNL018C	Transcript	synonymous_variant	1704	1704	568	T/T	acT/acA	-	EXON=1/1
chrXIV_601474_T/C	chrXIV:601474	Heterozygous	14	55	25.455	0.5	37.286	C	P53976	YNL018C	YNL018C	Transcript	missense_variant	301	301	101	R/G	Agg/Ggg	-	EXON=1/1
chrXIV_619080_A/T	chrXIV:619080	Heterozygous	32	111	28.829	0.34	37.531	T	P25294	YNL007C	SIS1	Transcript	synonymous_variant	486	486	162	G/G	ggT/ggA	-	EXON=1/1
chrXIV_619089_G/T	chrXIV:619089	Heterozygous	31	113	27.434	0.34	36.484	T	P25294	YNL007C	SIS1	Transcript	synonymous_variant	477	477	159	G/G	ggC/ggA	-	EXON=1/1
chrXIV_619092_G/T	chrXIV:619092	Heterozygous	31	115	26.957	0.382	36.968	T	P25294	YNL007C	SIS1	Transcript	synonymous_variant	474	474	158	G/G	ggC/ggA	-	EXON=1/1
chrXIV_619096_T/G	chrXIV:619096	Heterozygous	39	124	31.452	0.438	38.333	G	P25294	YNL007C	SIS1	Transcript	missense_variant	470	470	157	H/P	cAt/cCt	-	EXON=1/1
chrXIV_619101_T/A	chrXIV:619101	Heterozygous	38	117	32.479	0.4	35.974	A	P25294	YNL007C	SIS1	Transcript	synonymous_variant	465	465	155	G/G	ggA/ggT	-	EXON=1/1
chrXIV_704346_G/T	chrXIV:704346	Heterozygous	15	54	27.778	0.462	37.333	T	P32323	YNR044W	AGA1	Transcript	synonymous_variant	648	648	216	S/S	tcG/tcT	-	EXON=1/1
chrXIV_704379_T/C	chrXIV:704379	Heterozygous	13	50	26	0.5	37.923	C	P32323	YNR044W	AGA1	Transcript	synonymous_variant	681	681	227	S/S	tcT/tcC	-	EXON=1/1
chrXIV_704402_C/T	chrXIV:704402	Heterozygous	16	32	50	0.483	38.875	T	P32323	YNR044W	AGA1	Transcript	missense_variant	704	704	235	S/L	tCa/tTa	-	EXON=1/1
chrXIV_704421_TTC/CCT	chrXIV:704421-704423	Heterozygous	16	36	44.444	0.464	38.085	CCT	P32323	YNR044W	AGA1	Transcript	missense_variant	723	723	241	SS/SL	tcTTCa/tcCCTa	-	EXON=1/1
chrXIV_704460_C/A	chrXIV:704460	Heterozygous	9	29	31.034	0.5	35.222	A	P32323	YNR044W	AGA1	Transcript	synonymous_variant	762	762	254	T/T	acC/acA	-	EXON=1/1
chrXIV_704568_TT/CC	chrXIV:704568-704569	Heterozygous	24	90	26.667	0.476	38.433	CC	P32323	YNR044W	AGA1	Transcript	missense_variant	870	870	290	S/S	tcT/tcC	-	EXON=1/1
chrXIV_751040_G/T	chrXIV:751040	Homozygous	10	10	100	0.357	37.5	T	P53751	YNR065C	YNR065C	Transcript	synonymous_variant	2661	2661	887	P/P	ccC/ccA	-	EXON=1/1
chrXIV_751052_G/A	chrXIV:751052	Homozygous	12	12	100	0.389	37.667	A	P53751	YNR065C	YNR065C	Transcript	synonymous_variant	2649	2649	883	C/C	tgC/tgT	-	EXON=1/1
chrXIV_751070_C/G	chrXIV:751070	Homozygous	16	16	100	0.464	37.812	G	P53751	YNR065C	YNR065C	Transcript	synonymous_variant	2631	2631	877	A/A	gcG/gcC	-	EXON=1/1
chrXIV_751090_C/T	chrXIV:751090	Homozygous	19	19	100	0.486	38.158	T	P53751	YNR065C	YNR065C	Transcript	missense_variant	2611	2611	871	V/I	Gtc/Atc	-	EXON=1/1
chrXV_1077350_A/G	chrXV:1077350	Homozygous	17	17	100	0.5	38.412	G	Q08913	YOR390W	FEX1	Transcript	synonymous_variant	567	567	189	E/E	gaA/gaG	-	EXON=1/1
chrXV_1077387_C/T	chrXV:1077387	Heterozygous	7	17	41.176	0.462	39	T	Q08913	YOR390W	FEX1	Transcript	missense_variant	604	604	202	P/S	Cca/Tca	-	EXON=1/1
chrXV_1077414_G/T	chrXV:1077414	Homozygous	17	17	100	0.414	38.059	T	Q08913	YOR390W	FEX1	Transcript	missense_variant	631	631	211	V/L	Gtg/Ttg	-	EXON=1/1
chrXV_115107_A/G	chrXV:115107	Heterozygous	43	169	25.444	0.451	37.279	G	Q12215	YOL105C	WSC3	Transcript	synonymous_variant	702	702	234	S/S	tcT/tcC	-	EXON=1/1
chrXV_11687_G/A	chrXV:11687	Homozygous	8	10	80	0.2	37.25	A	Q08322	YOL161C	PAU20	Transcript	synonymous_variant	225	225	75	D/D	gaC/gaT	-	EXON=1/1
chrXV_11864_A/G	chrXV:11864	Homozygous	24	25	96	0.488	38.625	G	Q08322	YOL161C	PAU20	Transcript	synonymous_variant	48	48	16	A/A	gcT/gcC	-	EXON=1/1
chrXV_11870_G/A	chrXV:11870	Homozygous	24	25	96	0.488	38.583	A	Q08322	YOL161C	PAU20	Transcript	synonymous_variant	42	42	14	I/I	atC/atT	-	EXON=1/1
chrXV_11874_G/A	chrXV:11874	Homozygous	24	25	96	0.488	37.625	A	Q08322	YOL161C	PAU20	Transcript	missense_variant	38	38	13	A/V	gCc/gTc	-	EXON=1/1
chrXV_11876_G/A	chrXV:11876	Homozygous	25	25	100	0.5	37.72	A	Q08322	YOL161C	PAU20	Transcript	synonymous_variant	36	36	12	A/A	gcC/gcT	-	EXON=1/1
chrXV_11888_A/G	chrXV:11888	Homozygous	24	24	100	0.463	38.417	G	Q08322	YOL161C	PAU20	Transcript	synonymous_variant	24	24	8	A/A	gcT/gcC	-	EXON=1/1
chrXV_11891_G/A	chrXV:11891	Homozygous	24	24	100	0.463	37.875	A	Q08322	YOL161C	PAU20	Transcript	synonymous_variant	21	21	7	I/I	atC/atT	-	EXON=1/1
chrXV_171882_G/C	chrXV:171882	Heterozygous	24	96	25	0.478	37.167	C	P19158	YOL081W	IRA2	Transcript	missense_variant	813	813	271	Q/H	caG/caC	-	EXON=1/1
chrXV_236287_CAAGCA/-	chrXV:236287-236292	Heterozygous	32	62	51.613	0.483	35.176	-	P19659	YOL051W	GAL11	Transcript	inframe_deletion	1348-1353	1348-1353	450	QA/-	CAAGCA/-	-	EXON=1/1
chrXV_237027_G/A	chrXV:237027	Heterozygous	23	86	26.744	0.463	38.13	A	P19659	YOL051W	GAL11	Transcript	synonymous_variant	2088	2088	696	Q/Q	caG/caA	-	EXON=1/1
chrXV_23902_T/C	chrXV:23902	Homozygous	14	14	100	0.481	38.714	C	Q08295	YOL157C	IMA2	Transcript	synonymous_variant	393	393	131	K/K	aaA/aaG	-	EXON=1/1
chrXV_23914_T/C	chrXV:23914	Homozygous	20	20	100	0.462	38.3	C	Q08295	YOL157C	IMA2	Transcript	synonymous_variant	381	381	127	K/K	aaA/aaG	-	EXON=1/1
chrXV_24198_TG/CA	chrXV:24198-24199	Heterozygous	5	11	45.455	0.5	37.6	CA	Q08295	YOL157C	IMA2	Transcript	missense_variant	96	96	32	N/N	aaC/aaT	-	EXON=1/1
chrXV_24202_G/A	chrXV:24202	Heterozygous	4	11	36.364	0.5	38	A	Q08295	YOL157C	IMA2	Transcript	synonymous_variant	93	93	31	S/S	tcC/tcT	-	EXON=1/1
chrXV_344954_T/C	chrXV:344954	Heterozygous	6	22	27.273	0.5	34.5	C	Q12218	YOR009W	TIR4	Transcript	missense_variant	620	620	207	V/A	gTt/gCt	-	EXON=1/1
chrXV_344956_G/A	chrXV:344956	Heterozygous	7	24	29.167	0.375	38.143	A	Q12218	YOR009W	TIR4	Transcript	missense_variant	622	622	208	A/T	Gcc/Acc	-	EXON=1/1
chrXV_346435_G/A	chrXV:346435	Heterozygous	16	53	30.189	0.462	37.438	A	P33890	YOR010C	TIR2	Transcript	synonymous_variant	516	516	172	S/S	tcC/tcT	-	EXON=1/1
chrXV_380078_G/T	chrXV:380078	Heterozygous	50	101	49.505	0.495	38.42	T	P26449	YOR026W	BUB3	Transcript	missense_variant	298	298	100	A/S	Gcc/Tcc	-	EXON=1/1
chrXV_380513_T/C	chrXV:380513	Heterozygous	40	76	52.632	0.493	38.325	C	P26449	YOR026W	BUB3	Transcript	synonymous_variant	733	733	245	L/L	Tta/Cta	-	EXON=1/1
chrXV_380659_C/T	chrXV:380659	Heterozygous	55	108	50.926	0.5	38.709	T	P26449	YOR026W	BUB3	Transcript	synonymous_variant	879	879	293	N/N	aaC/aaT	-	EXON=1/1
chrXV_405274_G/C	chrXV:405274	Heterozygous	62	112	55.357	0.487	37.29	C	P32480	YOR038C	HIR2	Transcript	missense_variant	115	115	39	Q/E	Caa/Gaa	-	EXON=1/1
chrXV_423370_T/C	chrXV:423370	Heterozygous	55	110	50	0.467	37.909	C	Q08417	YOR049C	RSB1	Transcript	synonymous_variant	363	363	121	Q/Q	caA/caG	-	EXON=1/1
chrXV_423406_A/G	chrXV:423406	Heterozygous	51	98	52.041	0.5	38.353	G	Q08417	YOR049C	RSB1	Transcript	synonymous_variant	327	327	109	I/I	atT/atC	-	EXON=1/1
chrXV_423658_C/T	chrXV:423658	Heterozygous	53	131	40.458	0.485	38.434	T	Q08417	YOR049C	RSB1	Transcript	synonymous_variant	75	75	25	Q/Q	caG/caA	-	EXON=1/1
chrXV_577053_T/C	chrXV:577053	Homozygous	10	10	100	0.231	35.6	C	P32324	YOR133W	EFT1	Transcript	synonymous_variant	1956	1956	652	A/A	gcT/gcC	-	EXON=1/1
chrXV_668880_G/A	chrXV:668880	Heterozygous	18	70	25.714	0.455	36.833	A	P28006	YOR178C	GAC1	Transcript	synonymous_variant	1362	1362	454	T/T	acC/acT	-	EXON=1/1
chrXV_708663_T/G	chrXV:708663	Homozygous	8	11	72.727	0.467	38.5	G	Q12113	YOR192C-B	YOR192C-B	Transcript	missense_variant	1070	1070	357	Y/S	tAc/tCc	-	EXON=1/2
chrXV_708663_T/G	chrXV:708663	Homozygous	8	11	72.727	0.467	38.5	G	Q12439	YOR192C-A	YOR192C-A	Transcript	missense_variant	1070	1070	357	Y/S	tAc/tCc	-	EXON=1/1
chrXV_708665_T/A	chrXV:708665	Homozygous	8	11	72.727	0.467	38.875	A	Q12113	YOR192C-B	YOR192C-B	Transcript	missense_variant	1068	1068	356	Q/H	caA/caT	-	EXON=1/2
chrXV_708665_T/A	chrXV:708665	Homozygous	8	11	72.727	0.467	38.875	A	Q12439	YOR192C-A	YOR192C-A	Transcript	missense_variant	1068	1068	356	Q/H	caA/caT	-	EXON=1/1
chrXV_708698_T/C	chrXV:708698	Heterozygous	8	14	57.143	0.467	37.375	C	Q12113	YOR192C-B	YOR192C-B	Transcript	synonymous_variant	1035	1035	345	E/E	gaA/gaG	-	EXON=1/2
chrXV_708698_T/C	chrXV:708698	Heterozygous	8	14	57.143	0.467	37.375	C	Q12439	YOR192C-A	YOR192C-A	Transcript	synonymous_variant	1035	1035	345	E/E	gaA/gaG	-	EXON=1/1
chrXV_708722_A/C	chrXV:708722	Heterozygous	8	15	53.333	0.467	38.125	C	Q12113	YOR192C-B	YOR192C-B	Transcript	synonymous_variant	1011	1011	337	A/A	gcT/gcG	-	EXON=1/2
chrXV_708722_A/C	chrXV:708722	Heterozygous	8	15	53.333	0.467	38.125	C	Q12439	YOR192C-A	YOR192C-A	Transcript	synonymous_variant	1011	1011	337	A/A	gcT/gcG	-	EXON=1/1
chrXV_708764_T/C	chrXV:708764	Heterozygous	8	17	47.059	0.467	38.25	C	Q12113	YOR192C-B	YOR192C-B	Transcript	synonymous_variant	969	969	323	Q/Q	caA/caG	-	EXON=1/2
chrXV_708764_T/C	chrXV:708764	Heterozygous	8	17	47.059	0.467	38.25	C	Q12439	YOR192C-A	YOR192C-A	Transcript	synonymous_variant	969	969	323	Q/Q	caA/caG	-	EXON=1/1
chrXV_708819_G/C	chrXV:708819	Heterozygous	6	16	37.5	0.5	37.667	C	Q12113	YOR192C-B	YOR192C-B	Transcript	missense_variant	914	914	305	A/G	gCc/gGc	-	EXON=1/2
chrXV_708819_G/C	chrXV:708819	Heterozygous	6	16	37.5	0.5	37.667	C	Q12439	YOR192C-A	YOR192C-A	Transcript	missense_variant	914	914	305	A/G	gCc/gGc	-	EXON=1/1
chrXV_739_A/T	chrXV:739	Heterozygous	4	11	36.364	0.4	36.5	T	Q8TGJ1	YOL166W-A	YOL166W-A	Transcript	stop_lost	155	155	52	*/L	tAa/tTa	-	EXON=1/1
chrXV_868057_-/G	chrXV:868056-868057	Heterozygous	11	44	25	0.45	38.818	G	Q3E7Y7	YOR293C-A	YOR293C-A	Transcript	frameshift_variant	91-92	91-92	31	GDYLLYTTEIPYKPFTRQP*/A*	ggtgattatctg...cggcaaccttga(60 nt)/gCgtga	-	EXON=1/1
chrXVI_15522_T/G	chrXVI:15522	Homozygous	20	20	100	0.472	36.9	G	Q08989	YPL277C	YPL277C	Transcript	synonymous_variant	1347	1347	449	A/A	gcA/gcC	-	EXON=1/1
chrXVI_15630_C/T	chrXVI:15630	Heterozygous	6	12	50	0.462	38.5	T	Q08989	YPL277C	YPL277C	Transcript	stop_gained	1239	1239	413	W/*	tgG/tgA	-	EXON=1/1
chrXVI_242446_T/C	chrXVI:242446	Heterozygous	33	131	25.191	0.492	37.788	C	Q12254	YPL163C	SVS1	Transcript	synonymous_variant	255	255	85	T/T	acA/acG	-	EXON=1/1
chrXVI_242449_A/G	chrXVI:242449	Heterozygous	34	131	25.954	0.492	37.647	G	Q12254	YPL163C	SVS1	Transcript	synonymous_variant	252	252	84	S/S	agT/agC	-	EXON=1/1
chrXVI_252291_C/T	chrXVI:252291	Heterozygous	13	47	27.66	0.5	38.154	T	Q99299	YPL158C	AIM44	Transcript	missense_variant	2020	2020	674	E/K	Gaa/Aaa	-	EXON=1/1
chrXVI_252301_A/T	chrXVI:252301	Homozygous	15	15	100	0.5	38.467	T	Q99299	YPL158C	AIM44	Transcript	missense_variant	2010	2010	670	N/K	aaT/aaA	-	EXON=1/1
chrXVI_252303_T/C	chrXVI:252303	Homozygous	15	15	100	0.5	38.8	C	Q99299	YPL158C	AIM44	Transcript	missense_variant	2008	2008	670	N/D	Aat/Gat	-	EXON=1/1
chrXVI_453659_G/A	chrXVI:453659	Homozygous	10	10	100	0.5	37.5	A	Q02786	YPL056C	LCL1	Transcript	missense_variant	77	77	26	T/M	aCg/aTg	-	EXON=1/1
chrXVI_545366_A/G	chrXVI:545366	Heterozygous	43	87	49.425	0.5	37.977	G	Q12200	YPL006W	NCR1	Transcript	missense_variant	736	736	246	K/E	Aaa/Gaa	-	EXON=1/1
chrXVI_650502_-/TAT	chrXVI:650501-650502	Heterozygous	4	11	36.364	0.429	38.25	TAT	Q12221	YPR042C	PUF2	Transcript	inframe_insertion	3161-3162	3161-3162	1054	S/RY	agt/agATAt	-	EXON=1/1
chrXVI_79147_A/G	chrXVI:79147	Heterozygous	33	92	35.87	0.484	37.606	G	Q12344	YPL249C	GYP5	Transcript	synonymous_variant	207	207	69	H/H	caT/caC	-	EXON=1/1
chrXVI_856223_A/T	chrXVI:856223	Homozygous	25	25	100	0.49	38.6	T	P0C2J1	YPR158C-D	YPR158C-D	Transcript	missense_variant	35	35	12	I/N	aTt/aAt	-	EXON=1/2
chrXVI_856223_A/T	chrXVI:856223	Homozygous	25	25	100	0.49	38.6	T	Q6Q5H1	YPR158C-C	YPR158C-C	Transcript	missense_variant	35	35	12	I/N	aTt/aAt	-	EXON=1/1
chrXVI_856226_G/A	chrXVI:856226	Homozygous	25	25	100	0.49	37.72	A	P0C2J1	YPR158C-D	YPR158C-D	Transcript	missense_variant	32	32	11	P/L	cCc/cTc	-	EXON=1/2
chrXVI_856226_G/A	chrXVI:856226	Homozygous	25	25	100	0.49	37.72	A	Q6Q5H1	YPR158C-C	YPR158C-C	Transcript	missense_variant	32	32	11	P/L	cCc/cTc	-	EXON=1/1
chrXVI_856248_G/T	chrXVI:856248	Homozygous	24	24	100	0.489	38.792	T	P0C2J1	YPR158C-D	YPR158C-D	Transcript	missense_variant	10	10	4	Q/K	Caa/Aaa	-	EXON=1/2
chrXVI_856248_G/T	chrXVI:856248	Homozygous	24	24	100	0.489	38.792	T	Q6Q5H1	YPR158C-C	YPR158C-C	Transcript	missense_variant	10	10	4	Q/K	Caa/Aaa	-	EXON=1/1
chrXVI_922731_-/A	chrXVI:922730-922731	Heterozygous	104	180	57.778	0.497	38.183	A	D3W7A4	YPR192W	AQY1	Transcript	frameshift_variant	871-872	871-872	291	QKKGETSSSSAVAEV*/QKKR*	caaaaaaaaggt...gctgaagtctaa(48 nt)/cAaaaaaaaaggtga	-	EXON=1/1
chrXVI_923241_C/G	chrXVI:923241	Heterozygous	66	160	41.25	0.48	37.909	G	Q06592	YPR193C	HPA2	Transcript	missense_variant	139	139	47	G/R	Ggc/Cgc	-	EXON=1/1
chrXVI_924404_G/T	chrXVI:924404	Heterozygous	107	210	50.952	0.495	38.308	T	Q06593	YPR194C	OPT2	Transcript	missense_variant	2534	2534	845	T/K	aCa/aAa	-	EXON=1/1
chrXVI_939993_G/T	chrXVI:939993	Heterozygous	153	204	75	0.479	38.216	T	Q06598	YPR201W	ARR3	Transcript	synonymous_variant	72	72	24	L/L	ctG/ctT	-	EXON=1/1
chrXVI_97582_A/G	chrXVI:97582	Homozygous	17	17	100	0.481	38.588	G	P02829	YPL240C	HSP82	Transcript	synonymous_variant	1044	1044	348	V/V	gtT/gtC	-	EXON=1/1
chrXVI_97609_A/G	chrXVI:97609	Homozygous	13	13	100	0.5	38.538	G	P02829	YPL240C	HSP82	Transcript	synonymous_variant	1017	1017	339	N/N	aaT/aaC	-	EXON=1/1
chrXVI_97621_T/C	chrXVI:97621	Homozygous	13	13	100	0.474	37.769	C	P02829	YPL240C	HSP82	Transcript	synonymous_variant	1005	1005	335	K/K	aaA/aaG	-	EXON=1/1
chrXVI_97633_C/T	chrXVI:97633	Homozygous	13	13	100	0.368	37.692	T	P02829	YPL240C	HSP82	Transcript	synonymous_variant	993	993	331	L/L	ttG/ttA	-	EXON=1/1

## Sheet: ER Non-syn
Uploaded Variation	Location	Variant zygosity	Variant count	Coverage	Frequency	Forward/reverse balance	Average quality	Allele	Gene	Feature	ORF	Feature type	Consequence	Position in cDNA	Position in CDS	Position in protein	Amino acid change	Codon change	Co-located Variation	Extra
chrI_183871_CA/TC	chrI:183871-183872	Heterozygous	63	251	25.1	0.483	38.677	TC	P39547	YAR027W	UIP3	Transcript	missense_variant	102	102	34	F/F	ttC/ttT	-	EXON=1/1
chrI_203922_A/G	chrI:203922	Homozygous	44	44	100	0.143	37.227	G	P32768	YAR050W	FLO1	Transcript	missense_variant	520	520	174	N/D	Aac/Gac	-	EXON=1/1
chrI_205271_CA/TG	chrI:205271-205272	Heterozygous	6	20	30	0.25	37.667	TG	P32768	YAR050W	FLO1	Transcript	missense_variant	1869	1869	623	T/T	acC/acT	-	EXON=1/1
chrI_205285_G/A	chrI:205285	Heterozygous	7	21	33.333	0.25	38	A	P32768	YAR050W	FLO1	Transcript	missense_variant	1883	1883	628	R/K	aGa/aAa	-	EXON=1/1
chrI_206177_G/-	chrI:206177	Homozygous	14	14	100	0.409	37.143	-	P32768	YAR050W	FLO1	Transcript	frameshift_variant	2775-2775	2775-2775	925	THVTG...LAII*(614 aa)/TTSPV...PVKV*(26 aa)	acGcacgtcacc...gcaattatttaa(1842 nt)/accacgtcaccg...gtgaaggtctaa(78 nt)	-	EXON=1/1
chrI_206180_-/C	chrI:206179-206180	Homozygous	14	14	100	0.409	38.071	C	P32768	YAR050W	FLO1	Transcript	frameshift_variant	2777-2778	2777-2778	926	HVTGT...LAII*(613 aa)/HRHRYQRRSN*	cacgtcaccggt...gcaattatttaa(1839 nt)/caCcgtcaccggtaccaacggcgttccaactga	-	EXON=1/1
chrI_206181_G/A	chrI:206181	Heterozygous	7	14	50	0.4	38	A	P32768	YAR050W	FLO1	Transcript	missense_variant	2779	2779	927	V/I	Gtc/Atc	-	EXON=1/1
chrI_206198_CGTT/TCAA	chrI:206198-206201	Homozygous	18	18	100	0.407	37.529	TCAA	P32768	YAR050W	FLO1	Transcript	missense_variant	2796	2796	932	GV/GQ	ggCGTT/ggTCAA	-	EXON=1/1
chrI_206306_GG/AA	chrI:206306-206307	Heterozygous	12	45	26.667	0.5	38.667	AA	P32768	YAR050W	FLO1	Transcript	missense_variant	2904	2904	968	E/E	gaG/gaA	-	EXON=1/1
chrI_206469_CA/TT	chrI:206469-206470	Heterozygous	4	13	30.769	0.2	38.875	TT	P32768	YAR050W	FLO1	Transcript	missense_variant	3067	3067	1023	Q/L	CAa/TTa	-	EXON=1/1
chrI_206487_G/A	chrI:206487	Heterozygous	9	23	39.13	0.4	38	A	P32768	YAR050W	FLO1	Transcript	missense_variant	3085	3085	1029	V/M	Gtg/Atg	-	EXON=1/1
chrI_24814_G/A	chrI:24814	Homozygous	28	28	100	0.489	37.571	A	P39712	YAL063C	FLO9	Transcript	missense_variant	3155	3155	1052	A/V	gCc/gTc	-	EXON=1/1
chrI_24854_A/G	chrI:24854	Homozygous	20	22	90.909	0.5	37.25	G	P39712	YAL063C	FLO9	Transcript	missense_variant	3115	3115	1039	S/P	Tct/Cct	-	EXON=1/1
chrI_25411_T/C	chrI:25411	Heterozygous	4	13	30.769	0.5	37	C	P39712	YAL063C	FLO9	Transcript	missense_variant	2558	2558	853	K/R	aAa/aGa	-	EXON=1/1
chrI_25418_T/C	chrI:25418	Homozygous	11	14	78.571	0.476	37.364	C	P39712	YAL063C	FLO9	Transcript	missense_variant	2551	2551	851	I/V	Att/Gtt	-	EXON=1/1
chrI_25424_C/T	chrI:25424	Heterozygous	5	20	25	0.444	38.085	T	P39712	YAL063C	FLO9	Transcript	missense_variant	2545	2545	849	V/I	Gtc/Atc	-	EXON=1/1
chrI_25576_TG/AA	chrI:25576-25577	Heterozygous	4	13	30.769	0.4	38.375	AA	P39712	YAL063C	FLO9	Transcript	missense_variant	2392	2392	798	Q/L	CAa/TTa	-	EXON=1/1
chrI_27563_CG/TA	chrI:27563-27564	Homozygous	10	10	100	0.462	38.8	TA	P39712	YAL063C	FLO9	Transcript	missense_variant	405	405	135	N/N	aaC/aaT	-	EXON=1/1
chrI_27613_A/C	chrI:27613	Homozygous	17	17	100	0.48	38.235	C	P39712	YAL063C	FLO9	Transcript	missense_variant	356	356	119	I/S	aTt/aGt	-	EXON=1/1
chrI_27615_TAT/GCC	chrI:27615-27617	Homozygous	17	17	100	0.48	38.82	GCC	P39712	YAL063C	FLO9	Transcript	missense_variant	352	352	118	II/GI	ATAatt/GGCatt	-	EXON=1/1
chrI_27621_AT/C	chrI:27621-27622	Homozygous	17	17	100	0.48	37.939	C	P39712	YAL063C	FLO9	Transcript	frameshift_variant	347	347	116	NPIIA...LAII*(1208 aa)/SQ*	aATccaataatt...gcaattatttaa(3624 nt)/aGccaataa	-	EXON=1/1
chrI_27633_AGCA/TCTC	chrI:27633-27636	Homozygous	17	17	100	0.48	38.059	TCTC	P39712	YAL063C	FLO9	Transcript	missense_variant	333	333	111	GA/GR	ggTGCT/ggGAGA	-	EXON=1/1
chrI_27639_AA/CT	chrI:27639-27640	Homozygous	17	17	100	0.44	38.265	CT	P39712	YAL063C	FLO9	Transcript	missense_variant	329	329	110	I/K	aTT/aAG	-	EXON=1/1
chrI_37521_A/G	chrI:37521	Heterozygous	68	125	54.4	0.488	37.897	G	P27825	YAL058W	CNE1	Transcript	missense_variant	58	58	20	T/A	Act/Gct	-	EXON=1/1
chrI_38034_C/T	chrI:38034	Heterozygous	43	95	45.263	0.494	38.023	T	P27825	YAL058W	CNE1	Transcript	missense_variant	571	571	191	P/S	Ccc/Tcc	-	EXON=1/1
chrI_38361_C/T	chrI:38361	Heterozygous	36	79	45.57	0.455	37	T	P27825	YAL058W	CNE1	Transcript	missense_variant	898	898	300	P/S	Ccc/Tcc	-	EXON=1/1
chrI_40802_G/A	chrI:40802	Heterozygous	63	121	52.066	0.496	38.079	A	P39717	YAL056W	GPB2	Transcript	missense_variant	1544	1544	515	R/H	cGt/cAt	-	EXON=1/1
chrI_45019_A/G	chrI:45019	Heterozygous	34	83	40.964	0.47	37.941	G	Q01574	YAL054C	ACS1	Transcript	missense_variant	4	4	2	S/P	Tcg/Ccg	-	EXON=1/1
chrI_52979_T/A	chrI:52979	Heterozygous	28	62	45.161	0.5	38.5	A	P39722	YAL048C	GEM1	Transcript	missense_variant	1811	1811	604	K/I	aAa/aTa	-	EXON=1/1
chrI_61927_A/T	chrI:61927	Heterozygous	42	82	51.22	0.488	38.238	T	P39727	YAL042W	ERV46	Transcript	missense_variant	612	612	204	E/D	gaA/gaT	-	EXON=1/1
chrI_68739_A/G	chrI:68739	Heterozygous	42	98	42.857	0.486	37.262	G	P06182	YAL039C	CYC3	Transcript	missense_variant	787	787	263	S/P	Tcc/Ccc	-	EXON=1/1
chrI_77570_-/A	chrI:77569-77570	Heterozygous	11	44	25	0.476	38.096	A	P39730	YAL035W	FUN12	Transcript	frameshift_variant	1143-1144	1143-1144	382	TPAAT...FGIE*(622 aa)/NTSSY...CRYR*(37 aa)	acaccagcagct...ggcatcgaatga(1866 nt)/Aacaccagcagc...cgataccggtaa(111 nt)	-	EXON=1/1
chrII_1704_C/T	chrII:1704	Homozygous	19	19	100	0.448	36.474	T	Q7M4S9	YBL113C	YBL113C	Transcript	missense_variant	955	955	319	D/N	Gac/Aac	-	EXON=1/1
chrII_1778_A/G	chrII:1778	Homozygous	13	13	100	0.381	37.615	G	Q7M4S9	YBL113C	YBL113C	Transcript	missense_variant	881	881	294	I/T	aTc/aCc	-	EXON=1/1
chrII_1871_C/T	chrII:1871	Homozygous	9	10	90	0.438	37.667	T	Q7M4S9	YBL113C	YBL113C	Transcript	missense_variant	788	788	263	S/N	aGt/aAt	-	EXON=1/1
chrII_1886_G/A	chrII:1886	Homozygous	9	10	90	0.308	35.556	A	Q7M4S9	YBL113C	YBL113C	Transcript	missense_variant	773	773	258	T/I	aCc/aTc	-	EXON=1/1
chrII_221362_G/-	chrII:221362	Heterozygous	6	20	30	0.429	34.5	-	Q12490	YBL005W-B	YBL005W-B	Transcript	frameshift_variant	33-33	33-33	11	PIFHG...KWIH*(1746 aa)/PFFMV...LKIR*(23 aa)	ccGatttttcat...tggattcattag(5238 nt)/ccatttttcatg...aagatccgttag(69 nt)	-	EXON=1/2
chrII_221362_G/-	chrII:221362	Heterozygous	6	20	30	0.429	34.5	-	Q12266	YBL005W-A	YBL005W-A	Transcript	frameshift_variant	33-33	33-33	11	PIFHG...PGTY*(431 aa)/PFFMV...LKIR*(23 aa)	ccGatttttcat...ggaacttactga(1293 nt)/ccatttttcatg...aagatccgttag(69 nt)	-	EXON=1/1
chrII_240866_C/T	chrII:240866	Heterozygous	49	93	52.688	0.5	37.714	T	P35172	YBR001C	NTH2	Transcript	missense_variant	418	418	140	A/T	Gct/Act	-	EXON=1/1
chrII_357670_T/C	chrII:357670	Heterozygous	29	63	46.032	0.222	37.621	C	P38080	YBR059C	AKL1	Transcript	missense_variant	2518	2518	840	N/D	Aat/Gat	-	EXON=1/1
chrII_429921_A/T	chrII:429921	Heterozygous	29	116	25	0.463	38	T	P00635	YBR093C	PHO5	Transcript	missense_variant	1031	1031	344	F/Y	tTt/tAt	-	EXON=1/1
chrII_586057_T/A	chrII:586057	Heterozygous	27	61	44.262	0.5	38.333	A	P38295	YBR177C	EHT1	Transcript	stop_gained	106	106	36	K/*	Aaa/Taa	-	EXON=1/1
chrII_68310_T/A	chrII:68310	Heterozygous	4	10	40	0.429	39	A	P38042	YBL084C	CDC27	Transcript	missense_variant	1136	1136	379	N/I	aAt/aTt	-	EXON=1/1
chrII_72377_A/G	chrII:72377	Heterozygous	17	68	25	0.483	36.471	G	P38180	YBL081W	YBL081W	Transcript	missense_variant	512	512	171	N/S	aAc/aGc	-	EXON=1/1
chrII_762475_G/A	chrII:762475	Heterozygous	14	55	25.455	0.5	38.5	A	P38351	YBR279W	PAF1	Transcript	missense_variant	1219	1219	407	E/K	Gaa/Aaa	-	EXON=1/1
chrII_780414_C/G	chrII:780414	Heterozygous	23	65	35.385	0.5	36.913	G	P18480	YBR289W	SNF5	Transcript	missense_variant	748	748	250	Q/E	Cag/Gag	-	EXON=1/1
chrII_802635_T/A	chrII:802635	Heterozygous	76	275	27.636	0.468	37.934	A	P38156	YBR298C	MAL31	Transcript	missense_variant	1841	1841	614	K/I	aAa/aTa	-	EXON=1/1
chrII_803532_G/A	chrII:803532	Heterozygous	184	551	33.394	0.496	38.277	A	P38156	YBR298C	MAL31	Transcript	missense_variant	944	944	315	T/I	aCa/aTa	-	EXON=1/1
chrII_810340_C/T	chrII:810340	Homozygous	10	10	100	0.444	37.8	T	P38363	YBR302C	COS2	Transcript	stop_retained_variant	1140	1140	380	*/*	taG/taA	-	EXON=1/1
chrIII_153392_A/T	chrIII:153392	Heterozygous	39	81	48.148	0.479	38.385	T	P23060	YCR019W	MAK32	Transcript	missense_variant	556	556	186	N/Y	Aat/Tat	-	EXON=1/1
chrIII_229344_AT/GG	chrIII:229344-229345	Heterozygous	48	99	48.485	0.489	37.875	GG	P25364	YCR065W	HCM1	Transcript	missense_variant	35	35	12	H/R	cAT/cGG	-	EXON=1/1
chrIII_231807_C/G	chrIII:231807	Heterozygous	62	125	49.6	0.483	37.823	G	P10862	YCR066W	RAD18	Transcript	missense_variant	308	308	103	P/R	cCt/cGt	-	EXON=1/1
chrIII_233783_G/A	chrIII:233783	Heterozygous	26	89	29.213	0.49	38.615	A	P25365	YCR067C	SED4	Transcript	missense_variant	2540	2540	847	S/L	tCg/tTg	-	EXON=1/1
chrIII_234928_TG/CA	chrIII:234928-234929	Heterozygous	26	64	40.625	0.457	38.442	CA	P25365	YCR067C	SED4	Transcript	missense_variant	1394	1394	465	S/L	tCA/tTG	-	EXON=1/1
chrIII_239889_G/A	chrIII:239889	Heterozygous	42	79	53.165	0.469	37.571	A	P25334	YCR069W	CPR4	Transcript	missense_variant	835	835	279	A/T	Gcc/Acc	-	EXON=1/1
chrIII_314898_A/G	chrIII:314898	Homozygous	13	13	100	0.375	37.538	G	P25612	YCR107W	AAD3	Transcript	missense_variant	1009	1009	337	I/V	Ata/Gta	-	EXON=1/1
chrIII_314929_A/C	chrIII:314929	Homozygous	11	11	100	0.375	38.727	C	P25612	YCR107W	AAD3	Transcript	missense_variant	1040	1040	347	N/T	aAt/aCt	-	EXON=1/1
chrIII_316056_G/A	chrIII:316056	Heterozygous	57	122	46.721	0.474	38.351	A	Q3E819	YCR108C	YCR108C	Transcript	missense_variant	133	133	45	P/S	Cca/Tca	-	EXON=1/1
chrIII_316065_G/-	chrIII:316065	Heterozygous	40	120	33.333	0.449	38.475	-	Q3E819	YCR108C	YCR108C	Transcript	frameshift_variant	124-124	124-124	42	QMHPH...AIYP*(23 aa)/KCTHI...PFTHX(23 aa)	Caaatgcaccca...atttacccataa(69 nt)/aaatgcacccac...atttacccataa(68 nt)	-	EXON=1/1
chrIII_316074_TT/GA	chrIII:316074-316075	Heterozygous	31	120	25.833	0.468	38.355	GA	Q3E819	YCR108C	YCR108C	Transcript	missense_variant	114	114	38	L/L	ctA/ctT	-	EXON=1/1
chrIII_316117_C/G	chrIII:316117	Heterozygous	28	87	32.184	0.476	38.107	G	Q3E819	YCR108C	YCR108C	Transcript	missense_variant	72	72	24	K/N	aaG/aaC	-	EXON=1/1
chrIII_6489_A/G	chrIII:6489	Homozygous	14	14	100	0.421	35.5	G	P25596	YCL073C	GEX1	Transcript	missense_variant	1838	1838	613	L/S	tTa/tCa	-	EXON=1/1
chrIII_6493_T/C	chrIII:6493	Homozygous	14	14	100	0.4	37.143	C	P25596	YCL073C	GEX1	Transcript	missense_variant	1834	1834	612	K/E	Aaa/Gaa	-	EXON=1/1
chrIII_6499_T/C	chrIII:6499	Homozygous	15	15	100	0.429	37.933	C	P25596	YCL073C	GEX1	Transcript	missense_variant	1828	1828	610	N/D	Aac/Gac	-	EXON=1/1
chrIII_6633_G/T	chrIII:6633	Heterozygous	34	78	43.59	0.492	38.088	T	P25596	YCL073C	GEX1	Transcript	missense_variant	1694	1694	565	T/K	aCa/aAa	-	EXON=1/1
chrIII_6726_G/A	chrIII:6726	Heterozygous	50	103	48.544	0.495	37.62	A	P25596	YCL073C	GEX1	Transcript	missense_variant	1601	1601	534	P/L	cCc/cTc	-	EXON=1/1
chrIII_87999_T/-	chrIII:87999	Heterozygous	28	85	32.941	0.491	36.429	-	P25384	YCL019W	YCL019W	Transcript	frameshift_variant	2897-2897	2897-2897	966	VQKVR...KWIH*(806 aa)/AKKYV...VPMI*(70 aa)	gTccaaaaagta...tggattcattag(2418 nt)/gccaaaaagtac...ccaatgatatga(210 nt)	-	EXON=2/2
chrIV_1014716_G/C	chrIV:1014716	Heterozygous	38	78	48.718	0.493	38.605	C	P35198	YDR277C	MTH1	Transcript	missense_variant	987	987	329	C/W	tgC/tgG	-	EXON=1/1
chrIV_11657_TC/CT	chrIV:11657-11658	Homozygous	15	15	100	0.444	38.533	CT	P54854	YDL245C	HXT15	Transcript	stop_retained_variant	1703	1703	568	*/*	tGA/tAG	-	EXON=1/1
chrIV_11664_A/G	chrIV:11664	Homozygous	21	21	100	0.432	38	G	P54854	YDL245C	HXT15	Transcript	missense_variant	1697	1697	566	F/S	tTt/tCt	-	EXON=1/1
chrIV_1230507_A/T	chrIV:1230507	Heterozygous	43	93	46.237	0.475	37.814	T	Q06407	YDR379W	RGA2	Transcript	missense_variant	341	341	114	K/I	aAa/aTa	-	EXON=1/1
chrIV_1504290_A/G	chrIV:1504290	Homozygous	19	19	100	0.5	37.842	G	Q04433	YDR534C	FIT1	Transcript	missense_variant	611	611	204	V/A	gTc/gCc	-	EXON=1/1
chrIV_1523571_GT/AG	chrIV:1523571-1523572	Heterozygous	14	47	29.787	0.368	38.393	AG	Q03050	YDR542W	PAU10	Transcript	missense_variant	323	323	108	S/K	aGT/aAG	-	EXON=1/1
chrIV_350980_T/A	chrIV:350980	Heterozygous	23	84	27.381	0.465	37.826	A	P25386	YDL058W	USO1	Transcript	missense_variant	5316	5316	1772	D/E	gaT/gaA	-	EXON=1/1
chrIV_351019_A/T	chrIV:351019	Heterozygous	22	74	29.73	0.476	38.591	T	P25386	YDL058W	USO1	Transcript	missense_variant	5355	5355	1785	E/D	gaA/gaT	-	EXON=1/1
chrIV_45702_G/A	chrIV:45702	Homozygous	14	14	100	0.125	38.071	A	n/a	YDL228C	YDL228C	Transcript	stop_gained	217	217	73	Q/*	Caa/Taa	-	EXON=1/1
chrIV_45714_T/C	chrIV:45714	Homozygous	20	20	100	0.333	37.3	C	n/a	YDL228C	YDL228C	Transcript	missense_variant	205	205	69	N/D	Aac/Gac	-	EXON=1/1
chrIV_45717_C/T	chrIV:45717	Homozygous	21	21	100	0.321	38.333	T	n/a	YDL228C	YDL228C	Transcript	missense_variant	202	202	68	G/S	Ggc/Agc	-	EXON=1/1
chrIV_519320_G/A	chrIV:519320	Heterozygous	7	12	58.333	0.5	38.714	A	Q12472	YDR034C-D	YDR034C-D	Transcript	missense_variant	37	37	13	L/F	Ctt/Ttt	-	EXON=1/2
chrIV_519320_G/A	chrIV:519320	Heterozygous	7	12	58.333	0.5	38.714	A	Q12392	YDR034C-C	YDR034C-C	Transcript	missense_variant	37	37	13	L/F	Ctt/Ttt	-	EXON=1/1
chrIV_519322_TTGG/GAAT	chrIV:519322-519325	Heterozygous	4	12	33.333	0.5	38.375	GAAT	Q12472	YDR034C-D	YDR034C-D	Transcript	missense_variant	32	32	11	PN/HS	cCCAAt/cATTCt	-	EXON=1/2
chrIV_519322_TTGG/GAAT	chrIV:519322-519325	Heterozygous	4	12	33.333	0.5	38.375	GAAT	Q12392	YDR034C-C	YDR034C-C	Transcript	missense_variant	32	32	11	PN/HS	cCCAAt/cATTCt	-	EXON=1/1
chrIV_527628_C/G	chrIV:527628	Homozygous	18	18	100	0.423	38.222	G	Q12691	YDR038C	ENA5	Transcript	missense_variant	3070	3070	1024	A/P	Gct/Cct	-	EXON=1/1
chrIV_592553_G/A	chrIV:592553	Heterozygous	21	79	26.582	0.5	38.048	A	P38956	YDR073W	SNF11	Transcript	missense_variant	115	115	39	A/T	Gca/Aca	-	EXON=1/1
chrIV_604283_G/C	chrIV:604283	Heterozygous	18	71	25.352	0.455	38.778	C	P38959	YDR080W	VPS41	Transcript	missense_variant	276	276	92	E/D	gaG/gaC	-	EXON=1/1
chrIV_681986_C/T	chrIV:681986	Heterozygous	12	39	30.769	0.429	38.167	T	Q04597	YDR114C	YDR114C	Transcript	missense_variant	241	241	81	V/I	Gta/Ata	-	EXON=1/1
chrIV_757750_A/G	chrIV:757750	Heterozygous	66	251	26.295	0.44	37.455	G	Q00402	YDR150W	NUM1	Transcript	missense_variant	2123	2123	708	N/S	aAc/aGc	-	EXON=1/1
chrIV_757756_C/A	chrIV:757756	Heterozygous	69	259	26.641	0.458	37.696	A	Q00402	YDR150W	NUM1	Transcript	missense_variant	2129	2129	710	A/E	gCa/gAa	-	EXON=1/1
chrIV_759132_T/C	chrIV:759132	Homozygous	21	22	95.455	0.486	35.333	C	Q00402	YDR150W	NUM1	Transcript	missense_variant	3505	3505	1169	S/P	Tcc/Ccc	-	EXON=1/1
chrIV_759526_C/A	chrIV:759526	Homozygous	16	17	94.118	0.476	37.438	A	Q00402	YDR150W	NUM1	Transcript	missense_variant	3899	3899	1300	A/E	gCa/gAa	-	EXON=1/1
chrIV_759714_A/G	chrIV:759714	Heterozygous	32	122	26.23	0.475	37.438	G	Q00402	YDR150W	NUM1	Transcript	missense_variant	4087	4087	1363	K/E	Aag/Gag	-	EXON=1/1
chrIV_822269_AA/GC	chrIV:822269-822270	Heterozygous	31	109	28.44	0.492	37.817	GC	Q04002	YDR180W	SCC2	Transcript	missense_variant	975	975	325	T/T	acA/acG	-	EXON=1/1
chrIV_822278_TGG/AAA	chrIV:822278-822280	Heterozygous	29	101	28.713	0.491	38.506	AAA	Q04002	YDR180W	SCC2	Transcript	stop_gained	984	984	328	YG/*	taTGGt/taA	-	EXON=1/1
chrIV_822284_T/-	chrIV:822284	Heterozygous	29	93	31.183	0.491	37	-	Q04002	YDR180W	SCC2	Transcript	frameshift_variant	990-990	990-990	330	SLKIE...VKDT*(1165 aa)/S*	tcTttgaagata...aaggatacgtaa(3495 nt)/tcttga	-	EXON=1/1
chrIV_822288_A/T	chrIV:822288	Heterozygous	28	93	30.108	0.482	38.679	T	Q04002	YDR180W	SCC2	Transcript	stop_gained	994	994	332	K/*	Aag/Tag	-	EXON=1/1
chrIV_822296_A/C	chrIV:822296	Heterozygous	27	92	29.348	0.5	38.704	C	Q04002	YDR180W	SCC2	Transcript	missense_variant	1002	1002	334	E/D	gaA/gaC	-	EXON=1/1
chrIX_137111_T/C	chrIX:137111	Heterozygous	6	22	27.273	0.455	38.667	C	P23250	YIL119C	RPI1	Transcript	missense_variant	767	767	256	N/S	aAt/aGt	-	EXON=1/1
chrIX_137119_GC/AT	chrIX:137119-137120	Heterozygous	7	19	36.842	0.5	37.143	AT	P23250	YIL119C	RPI1	Transcript	missense_variant	758	758	253	S/N	aGC/aAT	-	EXON=1/1
chrIX_209570_T/C	chrIX:209570	Homozygous	13	13	100	0.368	37.308	C	Q7LHG5	YIL082W-A	YIL082W-A	Transcript	missense_variant	3935	3935	1312	V/A	gTt/gCt	-	EXON=2/2
chrIX_217890_A/T	chrIX:217890	Heterozygous	52	100	52	0.49	38.115	T	P32565	YIL075C	RPN2	Transcript	missense_variant	2811	2811	937	D/E	gaT/gaA	-	EXON=1/1
chrIX_220366_T/C	chrIX:220366	Heterozygous	47	99	47.475	0.477	38.255	C	P32565	YIL075C	RPN2	Transcript	missense_variant	335	335	112	E/G	gAg/gGg	-	EXON=1/1
chrIX_222120_A/G	chrIX:222120	Heterozygous	49	82	59.756	0.5	38.673	G	P40510	YIL074C	SER33	Transcript	missense_variant	371	371	124	V/A	gTt/gCt	-	EXON=1/1
chrIX_25551_T/G	chrIX:25551	Heterozygous	8	15	53.333	0.417	37.125	G	P40442	YIL169C	YIL169C	Transcript	missense_variant	556	556	186	T/P	Act/Cct	-	EXON=1/1
chrIX_25553_G/-	chrIX:25553	Heterozygous	8	14	57.143	0.417	37.875	-	P40442	YIL169C	YIL169C	Transcript	frameshift_variant	554-554	554-554	185	STSDV...KQPH*(812 aa)/LLLMS...LPIP*(98 aa)	tCtacttctgat...caacctcattga(2436 nt)/ttacttctgatg...ccaattccttga(294 nt)	-	EXON=1/1
chrIX_25555_GGA/T	chrIX:25555-25557	Heterozygous	5	14	35.714	0.4	36.8	T	P40442	YIL169C	YIL169C	Transcript	frameshift_variant	550	550	184	SSTSD...KQPH*(813 aa)/IYF*	TCCtctacttct...caacctcattga(2439 nt)/Atctacttctga	-	EXON=1/1
chrIX_25560_CT/-	chrIX:25560-25561	Heterozygous	8	12	66.667	0.417	37.75	-	P40442	YIL169C	YIL169C	Transcript	frameshift_variant	546-547	546-547	182	SASST...KQPH*(815 aa)/SFLYF*	tcAGcttcctct...caacctcattga(2445 nt)/tccttcctctacttctga	-	EXON=1/1
chrIX_25565_T/G	chrIX:25565	Heterozygous	8	12	66.667	0.417	38	G	P40442	YIL169C	YIL169C	Transcript	missense_variant	542	542	181	Q/P	cAa/cCa	-	EXON=1/1
chrIX_25569_T/C	chrIX:25569	Homozygous	8	11	72.727	0.417	37.5	C	P40442	YIL169C	YIL169C	Transcript	missense_variant	538	538	180	S/G	Agt/Ggt	-	EXON=1/1
chrIX_25586_T/C	chrIX:25586	Homozygous	8	10	80	0.417	38.625	C	P40442	YIL169C	YIL169C	Transcript	missense_variant	521	521	174	D/G	gAt/gGt	-	EXON=1/1
chrIX_267153_T/C	chrIX:267153	Heterozygous	35	79	44.304	0.493	37.514	C	P40528	YIL047C	SYG1	Transcript	missense_variant	671	671	224	Q/R	cAg/cGg	-	EXON=1/1
chrIX_271273_TT/CG	chrIX:271273-271274	Heterozygous	54	124	43.548	0.5	37.83	CG	P40187	YIL045W	PIG2	Transcript	missense_variant	113	113	38	F/S	tTT/tCG	-	EXON=1/1
chrIX_272449_A/T	chrIX:272449	Heterozygous	38	72	52.778	0.5	38.342	T	P40187	YIL045W	PIG2	Transcript	missense_variant	1289	1289	430	D/V	gAt/gTt	-	EXON=1/1
chrIX_273154_GGA/TTT	chrIX:273154-273156	Heterozygous	37	82	45.122	0.493	37.982	TTT	P40529	YIL044C	AGE2	Transcript	missense_variant	691	691	231	SI/KI	TCCatt/AAAatt	-	EXON=1/1
chrIX_274299_C/A	chrIX:274299	Heterozygous	48	100	48	0.471	38.375	A	P38626	YIL043C	CBR1	Transcript	missense_variant	628	628	210	V/F	Gtt/Ttt	-	EXON=1/1
chrIX_276223_C/G	chrIX:276223	Heterozygous	51	100	51	0.495	37.216	G	P40530	YIL042C	PKP1	Transcript	missense_variant	70	70	24	E/Q	Gag/Cag	-	EXON=1/1
chrIX_284105_C/T	chrIX:284105	Heterozygous	38	79	48.101	0.5	38.289	T	P40534	YIL037C	PRM2	Transcript	missense_variant	895	895	299	E/K	Gag/Aag	-	EXON=1/1
chrIX_287226_A/G	chrIX:287226	Heterozygous	43	85	50.588	0.458	37.093	G	P40535	YIL036W	CST6	Transcript	missense_variant	1561	1561	521	K/E	Aag/Gag	-	EXON=1/1
chrIX_287991_T/G	chrIX:287991	Heterozygous	42	91	46.154	0.468	36.81	G	P15790	YIL035C	CKA1	Transcript	missense_variant	918	918	306	R/S	agA/agC	-	EXON=1/1
chrIX_288527_T/C	chrIX:288527	Heterozygous	45	92	48.913	0.488	37.822	C	P15790	YIL035C	CKA1	Transcript	missense_variant	382	382	128	N/D	Aat/Gat	-	EXON=1/1
chrIX_294955_G/A	chrIX:294955	Heterozygous	27	63	42.857	0.458	37.741	A	P40537	YIL031W	ULP2	Transcript	missense_variant	2323	2323	775	E/K	Gaa/Aaa	-	EXON=1/1
chrIX_334321_T/G	chrIX:334321	Heterozygous	20	63	31.746	0.487	38.3	G	P40552	YIL011W	TIR3	Transcript	missense_variant	595	595	199	S/A	Tct/Gct	-	EXON=1/1
chrIX_334325_GC/CT	chrIX:334325-334326	Heterozygous	20	62	32.258	0.487	37.95	CT	P40552	YIL011W	TIR3	Transcript	missense_variant	599	599	200	G/A	gGC/gCT	-	EXON=1/1
chrIX_334381_GCTT/AAGG	chrIX:334381-334384	Heterozygous	21	82	25.61	0.474	38.296	AAGG	P40552	YIL011W	TIR3	Transcript	missense_variant	655	655	219	AS/KA	GCTTcc/AAGGcc	-	EXON=1/1
chrIX_368705_G/C	chrIX:368705	Heterozygous	38	92	41.304	0.5	38.421	C	P32521	YIR006C	PAN1	Transcript	missense_variant	1204	1204	402	P/A	Cct/Gct	-	EXON=1/1
chrIX_376614_-/ACG	chrIX:376613-376614	Heterozygous	28	54	51.852	0.49	37.643	ACG	P40568	YIR010W	DSN1	Transcript	inframe_insertion	1183-1184	1183-1184	395	N/ND	aac/aACGac	-	EXON=1/1
chrIX_391329_A/-	chrIX:391329	Heterozygous	10	34	29.412	0.438	37	-	P08640	YIR019C	FLO11	Transcript	frameshift_variant	2347-2347	2347-2347	783	SSSTT...PVVF*(586 aa)/PALLP...LKAL*(24 aa)	Tccagctctact...gttgtattctaa(1758 nt)/ccagctctacta...aaagctctgtag(72 nt)	-	EXON=1/1
chrIX_391555_TA/AG	chrIX:391555-391556	Heterozygous	15	40	37.5	0.25	37.815	AG	P08640	YIR019C	FLO11	Transcript	missense_variant	2120	2120	707	V/A	gTA/gCT	-	EXON=1/1
chrIX_391725_C/T	chrIX:391725	Heterozygous	12	42	28.571	0.45	37.667	T	P08640	YIR019C	FLO11	Transcript	missense_variant	1951	1951	651	A/T	Gct/Act	-	EXON=1/1
chrIX_392302_TA/AG	chrIX:392302-392303	Heterozygous	12	31	38.71	0.5	36.8	AG	P08640	YIR019C	FLO11	Transcript	missense_variant	1373	1373	458	V/A	gTA/gCT	-	EXON=1/1
chrIX_392609_-/A	chrIX:392608-392609	Heterozygous	5	14	35.714	0.429	38.2	A	P08640	YIR019C	FLO11	Transcript	frameshift_variant	1067-1068	1067-1068	356	VPTPS...PVVF*(1013 aa)/VTNPIKLYY*	gtaccaacccca...gttgtattctaa(3039 nt)/gtTaccaaccccatcaagctctactactga	-	EXON=1/1
chrIX_392643_T/A	chrIX:392643	Homozygous	12	13	92.308	0.421	38.083	A	P08640	YIR019C	FLO11	Transcript	missense_variant	1033	1033	345	T/S	Acc/Tcc	-	EXON=1/1
chrIX_430670_A/T	chrIX:430670	Heterozygous	49	151	32.45	0.477	37.531	T	P40583	YIR039C	YPS6	Transcript	missense_variant	1442	1442	481	F/Y	tTt/tAt	-	EXON=1/1
chrIX_430672_T/G	chrIX:430672	Heterozygous	48	149	32.215	0.483	38.458	G	P40583	YIR039C	YPS6	Transcript	missense_variant	1440	1440	480	E/D	gaA/gaC	-	EXON=1/1
chrIX_431164_A/C	chrIX:431164	Heterozygous	28	105	26.667	0.488	38.393	C	P40583	YIR039C	YPS6	Transcript	missense_variant	948	948	316	D/E	gaT/gaG	-	EXON=1/1
chrIX_431188_TTC/AAA	chrIX:431188-431190	Heterozygous	29	108	26.852	0.476	38.363	AAA	P40583	YIR039C	YPS6	Transcript	missense_variant	922	922	308	ES/FS	GAAtct/TTTtct	-	EXON=1/1
chrIX_431193_T/C	chrIX:431193	Heterozygous	30	108	27.778	0.465	37.867	C	P40583	YIR039C	YPS6	Transcript	missense_variant	919	919	307	S/G	Agt/Ggt	-	EXON=1/1
chrIX_431198_A/G	chrIX:431198	Heterozygous	30	112	26.786	0.465	38.167	G	P40583	YIR039C	YPS6	Transcript	missense_variant	914	914	305	L/S	tTg/tCg	-	EXON=1/1
chrIX_431223_T/C	chrIX:431223	Heterozygous	30	117	25.641	0.476	38.567	C	P40583	YIR039C	YPS6	Transcript	missense_variant	889	889	297	I/V	Att/Gtt	-	EXON=1/1
chrIX_431226_T/A	chrIX:431226	Heterozygous	30	118	25.424	0.476	38.3	A	P40583	YIR039C	YPS6	Transcript	missense_variant	886	886	296	I/F	Att/Ttt	-	EXON=1/1
chrIX_431236_ATTT/TCCCAGA	chrIX:431236-431239	Heterozygous	30	117	25.641	0.476	38.383	TCCCAGA	P40583	YIR039C	YPS6	Transcript	inframe_insertion	873	873	291	S/SL	tcA/tcTCTG	-	EXON=1/1
chrM_74569_T/-	chrM:74569	Heterozygous	80	318	25.157	0.365	38.425	-	P03881	Q0255	Q0255	Transcript	coding_sequence_variant	75-75	75-75	1	-/-	-/-	-	EXON=1/3
chrM_74572_TT/A	chrM:74572-74573	Heterozygous	81	316	25.633	0.367	38.665	A	P03881	Q0255	Q0255	Transcript	coding_sequence_variant	78	78	1	-/-	-/-	-	EXON=1/3
chrM_74583_T/A	chrM:74583	Heterozygous	73	289	25.26	0.357	38.397	A	P03881	Q0255	Q0255	Transcript	coding_sequence_variant	89	89	1	-/-	-/-	-	EXON=1/3
chrM_74585_CT/AA	chrM:74585-74586	Heterozygous	73	287	25.436	0.357	38.411	AA	P03881	Q0255	Q0255	Transcript	coding_sequence_variant	91	91	1	-/-	-/-	-	EXON=1/3
chrV_142931_A/G	chrV:142931	Heterozygous	5	14	35.714	0.375	36.8	G	P40002	YEL007W	MIT1	Transcript	missense_variant	1040	1040	347	N/S	aAt/aGt	-	EXON=1/1
chrV_55246_C/A	chrV:55246	Heterozygous	39	85	45.882	0.5	38.333	A	Q02197	YEL053C	MAK10	Transcript	missense_variant	857	857	286	R/M	aGg/aTg	-	EXON=1/1
chrV_569712_G/T	chrV:569712	Heterozygous	62	233	26.609	0.45	37.468	T	P0C0V2	YER188C-A	YER188C-A	Transcript	missense_variant	196	196	66	L/I	Cta/Ata	-	EXON=1/1
chrVI_1076_G/A	chrVI:1076	Homozygous	16	16	100	0.364	37.188	A	P43537	YFL067W	YFL067W	Transcript	missense_variant	241	241	81	G/S	Ggt/Agt	-	EXON=1/1
chrVI_1079_G/A	chrVI:1079	Homozygous	12	12	100	0.368	38.083	A	P43537	YFL067W	YFL067W	Transcript	missense_variant	244	244	82	A/T	Gct/Act	-	EXON=1/1
chrVI_28929_AC/TT	chrVI:28929-28930	Heterozygous	29	96	30.208	0.415	38.621	TT	P43551	YFL052W	ZNF1	Transcript	missense_variant	698	698	233	Y/F	tAC/tTT	-	EXON=1/1
chrVI_28932_TTT/ACG	chrVI:28932-28934	Heterozygous	29	97	29.897	0.415	38.299	ACG	P43551	YFL052W	ZNF1	Transcript	missense_variant	701	701	234	FS/YA	tTTTct/tACGct	-	EXON=1/1
chrVI_28944_CGC/TTA	chrVI:28944-28946	Heterozygous	29	111	26.126	0.415	38.931	TTA	P43551	YFL052W	ZNF1	Transcript	missense_variant	713	713	238	TH/IN	aCGCat/aTTAat	-	EXON=1/1
chrVI_28948_T/G	chrVI:28948	Heterozygous	29	99	29.293	0.415	38.207	G	P43551	YFL052W	ZNF1	Transcript	missense_variant	717	717	239	H/Q	caT/caG	-	EXON=1/1
chrVI_28953_C/T	chrVI:28953	Heterozygous	29	96	30.208	0.415	38.345	T	P43551	YFL052W	ZNF1	Transcript	missense_variant	722	722	241	A/V	gCc/gTc	-	EXON=1/1
chrVI_28986_A/T	chrVI:28986	Heterozygous	29	111	26.126	0.436	37.897	T	P43551	YFL052W	ZNF1	Transcript	missense_variant	755	755	252	Q/L	cAa/cTa	-	EXON=1/1
chrVI_29248_A/T	chrVI:29248	Heterozygous	50	164	30.488	0.5	38.56	T	P43551	YFL052W	ZNF1	Transcript	missense_variant	1017	1017	339	Q/H	caA/caT	-	EXON=1/1
chrVI_29251_A/G	chrVI:29251	Heterozygous	50	164	30.488	0.495	38.7	G	P43551	YFL052W	ZNF1	Transcript	missense_variant	1020	1020	340	I/M	atA/atG	-	EXON=1/1
chrVI_29253_GC/AA	chrVI:29253-29254	Heterozygous	50	168	29.762	0.495	38.677	AA	P43551	YFL052W	ZNF1	Transcript	missense_variant	1022	1022	341	S/K	aGC/aAA	-	EXON=1/1
chrVI_6540_T/C	chrVI:6540	Homozygous	50	51	98.039	0.495	38.52	C	P43542	YFL062W	COS4	Transcript	missense_variant	115	115	39	F/L	Ttt/Ctt	-	EXON=1/1
chrVI_6568_C/T	chrVI:6568	Homozygous	65	65	100	0.5	38.062	T	P43542	YFL062W	COS4	Transcript	missense_variant	143	143	48	A/V	gCg/gTg	-	EXON=1/1
chrVI_6981_G/A	chrVI:6981	Heterozygous	17	64	26.562	0.444	38.235	A	P43542	YFL062W	COS4	Transcript	missense_variant	556	556	186	A/T	Gca/Aca	-	EXON=1/1
chrVI_7364_G/A	chrVI:7364	Heterozygous	11	33	33.333	0.478	38.455	A	P43542	YFL062W	COS4	Transcript	missense_variant	939	939	313	M/I	atG/atA	-	EXON=1/1
chrVI_92382_AA/GG	chrVI:92382-92383	Heterozygous	24	89	26.966	0.476	37.104	GG	P43573	YFL023W	BUD27	Transcript	missense_variant	1397	1397	466	K/R	aAA/aGG	-	EXON=1/1
chrVI_92455_GGGG/CAAC	chrVI:92455-92458	Heterozygous	24	94	25.532	0.478	38.386	CAAC	P43573	YFL023W	BUD27	Transcript	missense_variant	1470	1470	490	VG/VN	gtGGGG/gtCAAC	-	EXON=1/1
chrVI_92735_T/A	chrVI:92735	Heterozygous	12	48	25	0.478	36.583	A	P43573	YFL023W	BUD27	Transcript	missense_variant	1750	1750	584	Y/N	Tat/Aat	-	EXON=1/1
chrVI_99259_G/A	chrVI:99259	Heterozygous	23	85	27.059	0.488	37.348	A	P43575	YFL020C	PAU5	Transcript	missense_variant	341	341	114	A/V	gCa/gTa	-	EXON=1/1
chrVII_224854_G/T	chrVII:224854	Heterozygous	11	40	27.5	0.476	37.364	T	P53115	YGL150C	INO80	Transcript	missense_variant	720	720	240	D/E	gaC/gaA	-	EXON=1/1
chrVII_402648_AT/TC	chrVII:402648-402649	Heterozygous	16	61	26.23	0.467	38.129	TC	P53174	YGL053W	PRM8	Transcript	missense_variant	60	60	20	A/A	gcA/gcT	-	EXON=1/1
chrVII_402684_C/A	chrVII:402684	Heterozygous	22	77	28.571	0.432	38.455	A	P53174	YGL053W	PRM8	Transcript	missense_variant	96	96	32	D/E	gaC/gaA	-	EXON=1/1
chrVII_402745_C/A	chrVII:402745	Heterozygous	13	52	25	0.5	38.692	A	P53174	YGL053W	PRM8	Transcript	missense_variant	157	157	53	L/I	Ctt/Att	-	EXON=1/1
chrVII_402892_A/T	chrVII:402892	Heterozygous	18	67	26.866	0.471	38.778	T	P53174	YGL053W	PRM8	Transcript	missense_variant	304	304	102	S/C	Agt/Tgt	-	EXON=1/1
chrVII_402946_A/G	chrVII:402946	Heterozygous	18	60	30	0.464	38.611	G	P53174	YGL053W	PRM8	Transcript	missense_variant	358	358	120	T/A	Acg/Gcg	-	EXON=1/1
chrVII_403107_AT/TC	chrVII:403107-403108	Heterozygous	7	27	25.926	0.462	37.429	TC	P53174	YGL053W	PRM8	Transcript	missense_variant	519	519	173	E/D	gaA/gaT	-	EXON=1/1
chrVII_6651_A/G	chrVII:6651	Heterozygous	26	101	25.743	0.381	38.462	G	P0CE93	YGL261C	PAU11	Transcript	initiator_codon_variant	2	2	1	M/T	aTg/aCg	-	EXON=1/1
chrVII_6899_C/G	chrVII:6899	Heterozygous	133	427	31.148	0.494	38.594	G	P53056	YGL260W	YGL260W	Transcript	missense_variant	40	40	14	H/D	Cat/Gat	-	EXON=1/1
chrVII_6933_A/G	chrVII:6933	Heterozygous	78	246	31.707	0.496	38	G	P53056	YGL260W	YGL260W	Transcript	missense_variant	74	74	25	H/R	cAc/cGc	-	EXON=1/1
chrVII_8619_C/A	chrVII:8619	Heterozygous	5	17	29.412	0.429	37.8	A	P53057	YGL259W	YPS5	Transcript	missense_variant	150	150	50	F/L	ttC/ttA	-	EXON=1/1
chrVII_8624_G/A	chrVII:8624	Heterozygous	4	16	25	0.5	38.25	A	P53057	YGL259W	YPS5	Transcript	missense_variant	155	155	52	R/K	aGa/aAa	-	EXON=1/1
chrVII_957467_-/TTA	chrVII:957466-957467	Heterozygous	8	28	28.571	0.467	38.917	TTA	P17442	YGR233C	PHO81	Transcript	stop_gained	744-745	744-745	249	-/*	-/TAA	-	EXON=1/1
chrVIII_1496_G/C	chrVIII:1496	Homozygous	8	11	72.727	0.111	38	C	P38721	YHL050C	YHL050C	Transcript	missense_variant	1043	1043	348	S/C	tCc/tGc	-	EXON=2/2
chrVIII_288003_A/G	chrVIII:288003	Heterozygous	31	111	27.928	0.462	38.355	G	P32467	YHR092C	HXT4	Transcript	missense_variant	809	809	270	V/A	gTt/gCt	-	EXON=1/1
chrVIII_288388_A/T	chrVIII:288388	Heterozygous	85	255	33.333	0.487	38.494	T	P32467	YHR092C	HXT4	Transcript	missense_variant	424	424	142	L/I	Tta/Ata	-	EXON=1/1
chrVIII_52026_-/CAGCAGCAGCAG	chrVIII:52025-52026	Heterozygous	29	100	29	0.491	38.67	CAGCAGCAGCAG	P33400	YHL027W	RIM101	Transcript	inframe_insertion	915-916	915-916	306	-/QQQQ	-/CAGCAGCAGCAG	-	EXON=1/1
chrVIII_525400_TG/GC	chrVIII:525400-525401	Homozygous	17	17	100	0.5	38.147	GC	P38894	YHR211W	FLO5	Transcript	missense_variant	9	9	3	I/M	atT/atG	-	EXON=1/1
chrVIII_525408_A/G	chrVIII:525408	Homozygous	17	17	100	0.5	38.941	G	P38894	YHR211W	FLO5	Transcript	missense_variant	17	17	6	H/R	cAc/cGc	-	EXON=1/1
chrVIII_525411_GC/AT	chrVIII:525411-525412	Homozygous	17	17	100	0.5	38.471	AT	P38894	YHR211W	FLO5	Transcript	missense_variant	20	20	7	C/Y	tGC/tAT	-	EXON=1/1
chrVIII_526114_TA/AG	chrVIII:526114-526115	Heterozygous	5	19	26.316	0.5	38.3	AG	P38894	YHR211W	FLO5	Transcript	missense_variant	723	723	241	T/T	acT/acA	-	EXON=1/1
chrVIII_526242_C/A	chrVIII:526242	Heterozygous	5	14	35.714	0.375	36.2	A	P38894	YHR211W	FLO5	Transcript	missense_variant	851	851	284	T/N	aCc/aAc	-	EXON=1/1
chrVIII_526279_CA/AG	chrVIII:526279-526280	Heterozygous	10	22	45.455	0.5	38.03	AG	P38894	YHR211W	FLO5	Transcript	missense_variant	888	888	296	T/T	acC/acA	-	EXON=1/1
chrVIII_526287_A/G	chrVIII:526287	Homozygous	18	18	100	0.467	37.944	G	P38894	YHR211W	FLO5	Transcript	missense_variant	896	896	299	D/G	gAt/gGt	-	EXON=1/1
chrVIII_526298_CA/TT	chrVIII:526298-526299	Heterozygous	19	31	61.29	0.485	37.816	TT	P38894	YHR211W	FLO5	Transcript	missense_variant	907	907	303	Q/L	CAa/TTa	-	EXON=1/1
chrVIII_526301_TT/CC	chrVIII:526301-526302	Homozygous	31	31	100	0.481	37.742	CC	P38894	YHR211W	FLO5	Transcript	missense_variant	910	910	304	L/P	TTa/CCa	-	EXON=1/1
chrVIII_526315_TG/CA	chrVIII:526315-526316	Heterozygous	10	40	25	0.5	38.3	CA	P38894	YHR211W	FLO5	Transcript	missense_variant	924	924	308	T/T	acT/acC	-	EXON=1/1
chrVIII_526322_G/A	chrVIII:526322	Heterozygous	19	41	46.341	0.486	37.947	A	P38894	YHR211W	FLO5	Transcript	missense_variant	931	931	311	V/I	Gtc/Atc	-	EXON=1/1
chrVIII_526324_CA/TG	chrVIII:526324-526325	Heterozygous	22	41	53.659	0.5	38.238	TG	P38894	YHR211W	FLO5	Transcript	missense_variant	933	933	311	V/V	gtC/gtT	-	EXON=1/1
chrVIII_526329_G/A	chrVIII:526329	Heterozygous	29	42	69.048	0.482	38.483	A	P38894	YHR211W	FLO5	Transcript	missense_variant	938	938	313	R/K	aGa/aAa	-	EXON=1/1
chrVIII_526356_C/T	chrVIII:526356	Homozygous	54	54	100	0.49	38.241	T	P38894	YHR211W	FLO5	Transcript	missense_variant	965	965	322	T/I	aCa/aTa	-	EXON=1/1
chrVIII_526377_C/A	chrVIII:526377	Heterozygous	22	56	39.286	0.488	37.227	A	P38894	YHR211W	FLO5	Transcript	missense_variant	986	986	329	T/N	aCc/aAc	-	EXON=1/1
chrVIII_526451_G/T	chrVIII:526451	Heterozygous	26	50	52	0.5	38.308	T	P38894	YHR211W	FLO5	Transcript	missense_variant	1060	1060	354	V/F	Gtt/Ttt	-	EXON=1/1
chrVIII_526459_CA/TG	chrVIII:526459-526460	Heterozygous	8	29	27.586	0.429	38.625	TG	P38894	YHR211W	FLO5	Transcript	missense_variant	1068	1068	356	V/V	gtC/gtT	-	EXON=1/1
chrVIII_526464_G/A	chrVIII:526464	Homozygous	27	28	96.429	0.489	37.815	A	P38894	YHR211W	FLO5	Transcript	missense_variant	1073	1073	358	R/K	aGa/aAa	-	EXON=1/1
chrVIII_526476_G/C	chrVIII:526476	Heterozygous	6	20	30	0.4	38.833	C	P38894	YHR211W	FLO5	Transcript	missense_variant	1085	1085	362	S/T	aGt/aCt	-	EXON=1/1
chrVIII_526479_AGGGTTTG/CTAACACC	chrVIII:526479-526486	Heterozygous	6	20	30	0.4	38.604	CTAACACC	P38894	YHR211W	FLO5	Transcript	missense_variant	1088	1088	363	EGL/ANT	gAGGGTTTG/gCTAACACC	-	EXON=1/1
chrVIII_526491_CT/TA	chrVIII:526491-526492	Heterozygous	6	11	54.545	0.4	39	TA	P38894	YHR211W	FLO5	Transcript	missense_variant	1100	1100	367	T/I	aCT/aTA	-	EXON=1/1
chrVIII_526869_G/A	chrVIII:526869	Heterozygous	16	63	25.397	0.464	38.375	A	P38894	YHR211W	FLO5	Transcript	missense_variant	1478	1478	493	R/K	aGa/aAa	-	EXON=1/1
chrVIII_527675_A/G	chrVIII:527675	Homozygous	15	15	100	0.481	37.733	G	P38894	YHR211W	FLO5	Transcript	missense_variant	2284	2284	762	T/A	Aca/Gca	-	EXON=1/1
chrVIII_527678_G/A	chrVIII:527678	Homozygous	15	15	100	0.481	38.267	A	P38894	YHR211W	FLO5	Transcript	missense_variant	2287	2287	763	G/S	Ggc/Agc	-	EXON=1/1
chrVIII_527691_C/T	chrVIII:527691	Homozygous	16	16	100	0.467	37.75	T	P38894	YHR211W	FLO5	Transcript	missense_variant	2300	2300	767	A/V	gCt/gTt	-	EXON=1/1
chrVIII_527883_AG/GA	chrVIII:527883-527884	Homozygous	10	12	83.333	0.444	38.45	GA	P38894	YHR211W	FLO5	Transcript	missense_variant	2492	2492	831	K/R	aAG/aGA	-	EXON=1/1
chrVIII_6418_CA/TG	chrVIII:6418-6419	Heterozygous	24	49	48.98	0.487	38.292	TG	P38723	YHL048W	COS8	Transcript	missense_variant	18	18	6	V/V	gtC/gtT	-	EXON=1/1
chrVIII_6446_T/C	chrVIII:6446	Heterozygous	41	83	49.398	0.493	36.976	C	P38723	YHL048W	COS8	Transcript	missense_variant	46	46	16	S/P	Tcc/Ccc	-	EXON=1/1
chrVIII_6600_GC/AT	chrVIII:6600-6601	Heterozygous	32	116	27.586	0.492	38.156	AT	P38723	YHL048W	COS8	Transcript	missense_variant	200	200	67	S/N	aGC/aAT	-	EXON=1/1
chrVIII_87056_A/C	chrVIII:87056	Homozygous	21	21	100	0.486	36.476	C	P0C2J7	YHL009W-B	YHL009W-B	Transcript	missense_variant	1147	1147	383	N/H	Aac/Cac	-	EXON=2/2
chrVIII_87056_A/C	chrVIII:87056	Homozygous	21	21	100	0.486	36.476	C	Q6Q5P6	YHL009W-A	YHL009W-A	Transcript	missense_variant	1148	1148	383	Q/P	cAa/cCa	-	EXON=1/1
chrVIII_89114_G/A	chrVIII:89114	Homozygous	18	18	100	0.471	38.333	A	P0C2J7	YHL009W-B	YHL009W-B	Transcript	missense_variant	3205	3205	1069	A/T	Gca/Aca	-	EXON=2/2
chrVIII_89141_T/C	chrVIII:89141	Homozygous	17	17	100	0.469	37.353	C	P0C2J7	YHL009W-B	YHL009W-B	Transcript	missense_variant	3232	3232	1078	F/L	Ttc/Ctc	-	EXON=2/2
chrVIII_89216_G/A	chrVIII:89216	Homozygous	10	10	100	0.438	38.8	A	P0C2J7	YHL009W-B	YHL009W-B	Transcript	missense_variant	3307	3307	1103	D/N	Gac/Aac	-	EXON=2/2
chrX_201368_A/G	chrX:201368	Homozygous	13	13	100	0.478	37.077	G	P47024	YJL113W	YJL113W	Transcript	missense_variant	2690	2690	897	D/G	gAc/gGc	-	EXON=2/2
chrX_293096_A/T	chrX:293096	Heterozygous	34	136	25	0.431	36.794	T	P47033	YJL078C	PRY3	Transcript	missense_variant	886	886	296	S/T	Tct/Act	-	EXON=1/1
chrX_367300_G/A	chrX:367300	Heterozygous	11	36	30.556	0.368	37.273	A	P14907	YJL041W	NSP1	Transcript	missense_variant	1399	1399	467	G/S	Ggc/Agc	-	EXON=2/2
chrX_367325_C/T	chrX:367325	Heterozygous	10	39	25.641	0.471	38.8	T	P14907	YJL041W	NSP1	Transcript	missense_variant	1424	1424	475	S/L	tCa/tTa	-	EXON=2/2
chrX_367330_G/A	chrX:367330	Heterozygous	12	43	27.907	0.45	36.75	A	P14907	YJL041W	NSP1	Transcript	missense_variant	1429	1429	477	G/S	Ggt/Agt	-	EXON=2/2
chrX_367334_C/T	chrX:367334	Heterozygous	12	43	27.907	0.45	36.667	T	P14907	YJL041W	NSP1	Transcript	missense_variant	1433	1433	478	A/V	gCt/gTt	-	EXON=2/2
chrX_367357_AGTGA/GTAG	chrX:367357-367361	Heterozygous	12	40	30	0.45	38.028	GTAG	P14907	YJL041W	NSP1	Transcript	frameshift_variant	1456	1456	486	SDSSK...SIKK*(339 aa)/VVLRS...QVIA*(133 aa)	AGTGAttcttcg...ataaagaaatga(1017 nt)/GTAGttcttcga...gtgatagcttga(399 nt)	-	EXON=2/2
chrX_400163_G/A	chrX:400163	Heterozygous	19	66	28.788	0.375	38.579	A	P47068	YJL020C	BBC1	Transcript	missense_variant	2248	2248	750	P/S	Cca/Tca	-	EXON=1/1
chrX_400235_AA/GT	chrX:400235-400236	Heterozygous	18	70	25.714	0.385	36.856	GT	P47068	YJL020C	BBC1	Transcript	missense_variant	2175	2175	725	P/P	ccT/ccA	-	EXON=1/1
chrX_494983_T/C	chrX:494983	Heterozygous	39	76	51.316	0.493	37.821	C	P47104	YJR033C	RAV1	Transcript	missense_variant	1469	1469	490	H/R	cAt/cGt	-	EXON=1/1
chrX_494994_C/G	chrX:494994	Heterozygous	44	77	57.143	0.5	37.932	G	P47104	YJR033C	RAV1	Transcript	missense_variant	1458	1458	486	E/D	gaG/gaC	-	EXON=1/1
chrX_495112_T/A	chrX:495112	Heterozygous	45	88	51.136	0.494	38.311	A	P47104	YJR033C	RAV1	Transcript	missense_variant	1340	1340	447	Q/L	cAg/cTg	-	EXON=1/1
chrX_495458_G/A	chrX:495458	Heterozygous	44	98	44.898	0.488	38.091	A	P47104	YJR033C	RAV1	Transcript	missense_variant	994	994	332	L/F	Ctc/Ttc	-	EXON=1/1
chrX_497826_G/A	chrX:497826	Heterozygous	41	91	45.055	0.481	38.317	A	P40352	YJR035W	RAD26	Transcript	missense_variant	472	472	158	A/T	Gct/Act	-	EXON=1/1
chrX_502139_G/A	chrX:502139	Heterozygous	47	89	52.809	0.489	38.021	A	P40985	YJR036C	HUL4	Transcript	missense_variant	1253	1253	418	T/I	aCt/aTt	-	EXON=1/1
chrX_502917_C/T	chrX:502917	Heterozygous	43	92	46.739	0.468	38.442	T	P40985	YJR036C	HUL4	Transcript	missense_variant	475	475	159	G/R	Ggg/Agg	-	EXON=1/1
chrX_504537_T/C	chrX:504537	Heterozygous	48	85	56.471	0.489	37.792	C	P47107	YJR039W	YJR039W	Transcript	missense_variant	602	602	201	V/A	gTt/gCt	-	EXON=1/1
chrX_504879_G/A	chrX:504879	Heterozygous	44	100	44	0.482	38.114	A	P47107	YJR039W	YJR039W	Transcript	missense_variant	944	944	315	S/N	aGt/aAt	-	EXON=1/1
chrX_505013_G/A	chrX:505013	Heterozygous	51	99	51.515	0.5	38.588	A	P47107	YJR039W	YJR039W	Transcript	missense_variant	1078	1078	360	A/T	Gcg/Acg	-	EXON=1/1
chrX_507301_G/A	chrX:507301	Heterozygous	37	70	52.857	0.5	38.432	A	P47107	YJR039W	YJR039W	Transcript	stop_retained_variant	3366	3366	1122	*/*	taG/taA	-	EXON=1/1
chrX_508327_G/C	chrX:508327	Heterozygous	55	115	47.826	0.5	37.927	C	P37020	YJR040W	GEF1	Transcript	missense_variant	582	582	194	W/C	tgG/tgC	-	EXON=1/1
chrX_512143_T/C	chrX:512143	Heterozygous	35	73	47.945	0.492	38.571	C	P47108	YJR041C	URB2	Transcript	missense_variant	1621	1621	541	K/E	Aaa/Gaa	-	EXON=1/1
chrX_519660_T/C	chrX:519660	Heterozygous	31	70	44.286	0.5	37.419	C	P12398	YJR045C	SSC1	Transcript	missense_variant	1943	1943	648	E/G	gAa/gGa	-	EXON=1/1
chrX_535185_G/A	chrX:535185	Heterozygous	40	72	55.556	0.487	38.25	A	P47113	YJR053W	BFA1	Transcript	missense_variant	1159	1159	387	A/T	Gca/Aca	-	EXON=1/1
chrX_538919_G/A	chrX:538919	Heterozygous	69	154	44.805	0.5	38.449	A	P46973	YJR055W	HIT1	Transcript	missense_variant	148	148	50	G/S	Ggt/Agt	-	EXON=1/1
chrX_544735_G/T	chrX:544735	Heterozygous	57	121	47.107	0.486	38.404	T	Q00381	YJR058C	APS2	Transcript	missense_variant	441	441	147	D/E	gaC/gaA	-	EXON=1/1
chrX_579944_G/A	chrX:579944	Heterozygous	43	95	45.263	0.494	38.209	A	P47125	YJR078W	BNA2	Transcript	missense_variant	1085	1085	362	G/E	gGa/gAa	-	EXON=1/1
chrX_581521_T/A	chrX:581521	Heterozygous	21	51	41.176	0.488	38.762	A	P47127	YJR080C	AIM24	Transcript	missense_variant	96	96	32	K/N	aaA/aaT	-	EXON=1/1
chrX_583116_G/A	chrX:583116	Heterozygous	43	88	48.864	0.468	38.628	A	P47129	YJR083C	ACF4	Transcript	missense_variant	422	422	141	T/I	aCt/aTt	-	EXON=1/1
chrX_584576_G/A	chrX:584576	Heterozygous	49	107	45.794	0.494	38.694	A	P47130	YJR084W	YJR084W	Transcript	missense_variant	844	844	282	D/N	Gat/Aat	-	EXON=1/1
chrX_585418_G/A	chrX:585418	Heterozygous	64	126	50.794	0.5	38.188	A	P47131	YJR085C	YJR085C	Transcript	missense_variant	20	20	7	T/I	aCa/aTa	-	EXON=1/1
chrX_586561_C/A	chrX:586561	Heterozygous	43	94	45.745	0.474	38.186	A	P47133	YJR088C	EMC2	Transcript	missense_variant	813	813	271	K/N	aaG/aaT	-	EXON=1/1
chrX_586827_A/G	chrX:586827	Heterozygous	43	84	51.19	0.481	38.093	G	P47133	YJR088C	EMC2	Transcript	missense_variant	547	547	183	C/R	Tgt/Cgt	-	EXON=1/1
chrX_587243_G/C	chrX:587243	Heterozygous	37	82	45.122	0.486	38.189	C	P47133	YJR088C	EMC2	Transcript	missense_variant	131	131	44	A/G	gCa/gGa	-	EXON=1/1
chrX_590545_A/G	chrX:590545	Heterozygous	47	99	47.475	0.483	37.617	G	P47134	YJR089W	BIR1	Transcript	missense_variant	2828	2828	943	Q/R	cAa/cGa	-	EXON=1/1
chrX_595640_G/C	chrX:595640	Heterozygous	50	91	54.945	0.495	37.96	C	P47135	YJR091C	JSN1	Transcript	missense_variant	2697	2697	899	I/M	atC/atG	-	EXON=1/1
chrX_599169_A/C	chrX:599169	Heterozygous	30	73	41.096	0.464	38.767	C	P47136	YJR092W	BUD4	Transcript	missense_variant	435	435	145	K/N	aaA/aaC	-	EXON=1/1
chrX_657414_T/C	chrX:657414	Heterozygous	38	81	46.914	0.493	38.237	C	P47161	YJR126C	VPS70	Transcript	missense_variant	1276	1276	426	S/G	Agt/Ggt	-	EXON=1/1
chrX_726642_G/T	chrX:726642	Heterozygous	30	117	25.641	0.48	38.767	T	P47181	YJR154W	YJR154W	Transcript	missense_variant	859	859	287	V/L	Gtg/Ttg	-	EXON=1/1
chrX_726665_AG/GA	chrX:726665-726666	Heterozygous	30	115	26.087	0.48	38.467	GA	P47181	YJR154W	YJR154W	Transcript	missense_variant	882	882	294	E/E	gaA/gaG	-	EXON=1/1
chrX_726672_C/A	chrX:726672	Heterozygous	30	118	25.424	0.48	38.733	A	P47181	YJR154W	YJR154W	Transcript	missense_variant	889	889	297	Q/K	Caa/Aaa	-	EXON=1/1
chrX_726683_GC/AT	chrX:726683-726684	Heterozygous	30	109	27.523	0.48	38.283	AT	P47181	YJR154W	YJR154W	Transcript	missense_variant	900	900	300	G/G	ggG/ggA	-	EXON=1/1
chrX_726686_CGGA/GACG	chrX:726686-726689	Heterozygous	30	116	25.862	0.48	38.058	GACG	P47181	YJR154W	YJR154W	Transcript	missense_variant	903	903	301	LG/LT	ctCGGA/ctGACG	-	EXON=1/1
chrX_726691_TT/CC	chrX:726691-726692	Heterozygous	30	116	25.862	0.48	38.433	CC	P47181	YJR154W	YJR154W	Transcript	missense_variant	908	908	303	I/T	aTT/aCC	-	EXON=1/1
chrX_729142_T/C	chrX:729142	Homozygous	10	10	100	0.286	34.6	C	P47183	YJR156C	THI11	Transcript	missense_variant	455	455	152	D/G	gAt/gGt	-	EXON=1/1
chrX_743248_AC/GT	chrX:743248-743249	Homozygous	17	17	100	0.448	38.324	GT	P47187	YJR161C	COS5	Transcript	missense_variant	751	751	251	V/T	GTg/ACg	-	EXON=1/1
chrX_743251_C/T	chrX:743251	Homozygous	17	17	100	0.5	38.882	T	P47187	YJR161C	COS5	Transcript	missense_variant	749	749	250	C/Y	tGc/tAc	-	EXON=1/1
chrX_743262_C/A	chrX:743262	Homozygous	20	20	100	0.486	38.15	A	P47187	YJR161C	COS5	Transcript	missense_variant	738	738	246	L/F	ttG/ttT	-	EXON=1/1
chrX_743274_C/G	chrX:743274	Homozygous	21	21	100	0.472	38.143	G	P47187	YJR161C	COS5	Transcript	missense_variant	726	726	242	W/C	tgG/tgC	-	EXON=1/1
chrX_743287_G/A	chrX:743287	Homozygous	23	23	100	0.475	38.87	A	P47187	YJR161C	COS5	Transcript	missense_variant	713	713	238	S/F	tCt/tTt	-	EXON=1/1
chrX_743308_TT/CC	chrX:743308-743309	Homozygous	25	25	100	0.465	38.46	CC	P47187	YJR161C	COS5	Transcript	missense_variant	691	691	231	K/G	AAg/GGg	-	EXON=1/1
chrX_743312_AA/GT	chrX:743312-743313	Homozygous	25	25	100	0.465	38.88	GT	P47187	YJR161C	COS5	Transcript	missense_variant	687	687	229	F/L	ttT/ttA	-	EXON=1/1
chrX_743324_G/A	chrX:743324	Homozygous	25	25	100	0.465	38.72	A	P47187	YJR161C	COS5	Transcript	missense_variant	676	676	226	L/F	Ctt/Ttt	-	EXON=1/1
chrX_743338_ATA/GCT	chrX:743338-743340	Homozygous	25	25	100	0.465	38.867	GCT	P47187	YJR161C	COS5	Transcript	missense_variant	660	660	220	DI/EA	gaTATt/gaAGCt	-	EXON=1/1
chrX_743354_G/T	chrX:743354	Homozygous	25	25	100	0.452	38.96	T	P47187	YJR161C	COS5	Transcript	missense_variant	646	646	216	Q/K	Cag/Aag	-	EXON=1/1
chrX_743356_A/G	chrX:743356	Homozygous	25	25	100	0.465	38.76	G	P47187	YJR161C	COS5	Transcript	missense_variant	644	644	215	V/A	gTt/gCt	-	EXON=1/1
chrXI_126134_G/-	chrXI:126134	Heterozygous	15	59	25.424	0.5	38	-	P36049	YKL172W	EBP2	Transcript	frameshift_variant	376-376	376-376	126	GRLDL...ARRF*(303 aa)/EDWIL...HIIN*(68 aa)	Ggaagactggat...agaagattctaa(909 nt)/gaagactggatc...atcataaactaa(204 nt)	-	EXON=1/1
chrXI_184518_A/T	chrXI:184518	Heterozygous	8	29	27.586	0.429	39	T	Q03957	YKL139W	CTK1	Transcript	missense_variant	1561	1561	521	N/Y	Aat/Tat	-	EXON=1/1
chrXI_235324_ATGGTTACG/-	chrXI:235324-235332	Heterozygous	11	38	28.947	0.421	36	-	P34252	YKL108W	SLD2	Transcript	inframe_deletion	899-907	899-907	300	NGYD/N	aATGGTTACGat/aat	-	EXON=1/1
chrXI_337266_-/TGTGATTGAGGTTGT	chrXI:337265-337266	Heterozygous	26	77	33.766	0.48	38.517	TGTGATTGAGGTTGT	P35732	YKL054C	DEF1	Transcript	inframe_insertion	1488-1489	1488-1489	497	-/TTSIT	-/ACAACCTCAATCACA	-	EXON=1/1
chrXI_356359_TG/CC	chrXI:356359-356360	Heterozygous	53	99	53.535	0.48	37.887	CC	n/a	YKL044W	YKL044W	Transcript	missense_variant	38	38	13	M/T	aTG/aCC	-	EXON=1/1
chrXI_356516_T/A	chrXI:356516	Heterozygous	50	79	63.291	0.49	38.58	A	n/a	YKL044W	YKL044W	Transcript	missense_variant	195	195	65	F/L	ttT/ttA	-	EXON=1/1
chrXI_361480_C/G	chrXI:361480	Heterozygous	62	107	57.944	0.496	38.452	G	P32860	YKL040C	NFU1	Transcript	missense_variant	349	349	117	G/R	Ggt/Cgt	-	EXON=1/1
chrXI_366092_G/A	chrXI:366092	Heterozygous	55	104	52.885	0.495	38.164	A	P32862	YKL038W	RGT1	Transcript	missense_variant	488	488	163	G/D	gGc/gAc	-	EXON=1/1
chrXI_369450_G/A	chrXI:369450	Heterozygous	49	98	50	0.495	38.122	A	P32858	YKL037W	AIM26	Transcript	missense_variant	86	86	29	G/D	gGc/gAc	-	EXON=1/1
chrXI_373917_G/T	chrXI:373917	Heterozygous	60	130	46.154	0.496	38.25	T	P36096	YKL034W	TUL1	Transcript	missense_variant	2089	2089	697	V/F	Gtt/Ttt	-	EXON=1/1
chrXI_375111_C/A	chrXI:375111	Heterozygous	64	114	56.14	0.48	38.156	A	Q86ZR7	YKL033W-A	YKL033W-A	Transcript	missense_variant	607	607	203	P/T	Cca/Aca	-	EXON=1/1
chrXI_376913_A/C	chrXI:376913	Heterozygous	38	72	52.778	0.5	38.605	C	P36097	YKL033W	TTI1	Transcript	missense_variant	1458	1458	486	K/N	aaA/aaC	-	EXON=1/1
chrXI_377704_A/G	chrXI:377704	Heterozygous	36	73	49.315	0.493	38.306	G	P36097	YKL033W	TTI1	Transcript	missense_variant	2249	2249	750	K/R	aAa/aGa	-	EXON=1/1
chrXI_378534_G/A	chrXI:378534	Heterozygous	62	130	47.692	0.492	38.484	A	P36097	YKL033W	TTI1	Transcript	missense_variant	3079	3079	1027	V/M	Gtg/Atg	-	EXON=1/1
chrXI_381523_-/TGT	chrXI:381522-381523	Heterozygous	17	46	36.957	0.452	38.44	TGT	P33417	YKL032C	IXR1	Transcript	inframe_insertion	336-337	336-337	113	-/T	-/ACA	-	EXON=1/1
chrXI_521709_G/A	chrXI:521709	Heterozygous	42	86	48.837	0.494	38.119	A	P36136	YKR043C	SHB17	Transcript	missense_variant	4	4	2	P/S	Cct/Tct	-	EXON=1/1
chrXI_522018_T/C	chrXI:522018	Heterozygous	62	116	53.448	0.491	37.903	C	P36137	YKR044W	UIP5	Transcript	missense_variant	4	4	2	S/P	Tca/Cca	-	EXON=1/1
chrXI_522153_G/A	chrXI:522153	Heterozygous	58	125	46.4	0.495	38.466	A	P36137	YKR044W	UIP5	Transcript	missense_variant	139	139	47	G/R	Gga/Aga	-	EXON=1/1
chrXI_592186_C/T	chrXI:592186	Heterozygous	36	73	49.315	0.47	37.889	T	P36160	YKR081C	RPF2	Transcript	missense_variant	355	355	119	A/T	Gca/Aca	-	EXON=1/1
chrXII_103706_GA/AG	chrXII:103706-103707	Heterozygous	46	161	28.571	0.489	38.528	AG	P23201	YLL021W	SPA2	Transcript	missense_variant	2760	2760	920	L/L	ttG/ttA	-	EXON=1/1
chrXII_103729_G/A	chrXII:103729	Heterozygous	41	153	26.797	0.453	37.683	A	P23201	YLL021W	SPA2	Transcript	missense_variant	2783	2783	928	G/D	gGc/gAc	-	EXON=1/1
chrXII_103737_G/T	chrXII:103737	Heterozygous	37	144	25.694	0.456	38.324	T	P23201	YLL021W	SPA2	Transcript	missense_variant	2791	2791	931	A/S	Gca/Tca	-	EXON=1/1
chrXII_1066553_G/C	chrXII:1066553	Homozygous	23	23	100	0.5	37.217	C	O13556	YLR462W	YLR462W	Transcript	missense_variant	598	598	200	A/P	Gcc/Ccc	-	EXON=1/1
chrXII_1066574_G/C	chrXII:1066574	Homozygous	21	21	100	0.474	37.238	C	P89887	YLR464W	YLR464W	Transcript	initiator_codon_variant	3	3	1	M/I	atG/atC	-	EXON=1/2
chrXII_1066574_G/C	chrXII:1066574	Homozygous	21	21	100	0.474	37.238	C	n/a	YLR463C	YLR463C	Transcript	missense_variant	243	243	81	C/W	tgC/tgG	-	EXON=1/1
chrXII_293339_T/C	chrXII:293339	Heterozygous	29	61	47.541	0.491	38.586	C	Q12020	YLR082C	SRL2	Transcript	missense_variant	234	234	78	I/M	atA/atG	-	EXON=1/1
chrXII_296603_T/C	chrXII:296603	Heterozygous	60	106	56.604	0.496	38.65	C	Q12465	YLR084C	RAX2	Transcript	missense_variant	3649	3649	1217	M/V	Atg/Gtg	-	EXON=1/1
chrXII_5672_A/C	chrXII:5672	Heterozygous	4	10	40	0.333	37	C	Q8TGJ7	YLL066W-B	YLL066W-B	Transcript	missense_variant	68	68	23	H/P	cAc/cCc	-	EXON=1/1
chrXII_5684_-/A	chrXII:5683-5684	Heterozygous	6	14	42.857	0.375	34.167	A	Q8TGJ7	YLL066W-B	YLL066W-B	Transcript	frameshift_variant	79-80	79-80	27	PHHTH...YPAF*(31 aa)/HTPHP...PGFLX(32 aa)	ccacaccacacc...ccggctttctga(93 nt)/cAcacaccacac...ccggctttctga(94 nt)	-	EXON=1/1
chrXII_5705_-/C	chrXII:5704-5705	Heterozygous	10	19	52.632	0.467	37.1	C	Q8TGJ7	YLL066W-B	YLL066W-B	Transcript	frameshift_variant	100-101	100-101	34	THHTP...YPAF*(24 aa)/TTPHT...PGFLX(25 aa)	acacaccacaca...ccggctttctga(72 nt)/aCcacaccacac...ccggctttctga(73 nt)	-	EXON=1/1
chrXII_5716_C/-	chrXII:5716	Heterozygous	9	16	56.25	0.462	36.222	-	Q8TGJ7	YLL066W-B	YLL066W-B	Transcript	frameshift_variant	112-112	112-112	38	PTHSLTSTFTLAVTPYPAF*/PHTLLHLPLLSLSHLTRLSX	Cccacacactct...ccggctttctga(60 nt)/ccacacactctc...ccggctttctga(59 nt)	-	EXON=1/1
chrXII_5723_A/-	chrXII:5723	Homozygous	11	14	78.571	0.5	37.636	-	Q8TGJ7	YLL066W-B	YLL066W-B	Transcript	frameshift_variant	119-119	119-119	40	HSLTSTFTLAVTPYPAF*/PLLHLPLLSLSHLTRLSX	cActctcttaca...ccggctttctga(54 nt)/cctctcttacat...ccggctttctga(53 nt)	-	EXON=1/1
chrXII_5725_T/-	chrXII:5725	Homozygous	9	12	75	0.462	38.222	-	Q8TGJ7	YLL066W-B	YLL066W-B	Transcript	frameshift_variant	121-121	121-121	41	SLTSTFTLAVTPYPAF*/LLHLPLLSLSHLTRLSX	Tctcttacatct...ccggctttctga(51 nt)/ctcttacatcta...ccggctttctga(50 nt)	-	EXON=1/1
chrXII_5727_TCTT/-	chrXII:5727-5730	Homozygous	9	12	75	0.462	34.222	-	Q8TGJ7	YLL066W-B	YLL066W-B	Transcript	frameshift_variant	123-126	123-126	41	SLTSTFTLAVTPYPAF*/SHLPLLSLSHLTRLSX	tcTCTTacatct...ccggctttctga(51 nt)/tcacatctacct...ccggctttctga(47 nt)	-	EXON=1/1
chrXII_5735_C/T	chrXII:5735	Homozygous	19	20	95	0.469	38.263	T	Q8TGJ7	YLL066W-B	YLL066W-B	Transcript	missense_variant	131	131	44	S/F	tCt/tTt	-	EXON=1/1
chrXII_709146_A/C	chrXII:709146	Heterozygous	26	90	28.889	0.455	37.846	C	P29029	YLR286C	CTS1	Transcript	missense_variant	991	991	331	S/A	Tct/Gct	-	EXON=1/1
chrXII_808607_G/T	chrXII:808607	Heterozygous	44	77	57.143	0.5	37.864	T	Q06134	YLR341W	SPO77	Transcript	missense_variant	1223	1223	408	G/V	gGa/gTa	-	EXON=1/1
chrXII_808708_A/G	chrXII:808708	Heterozygous	43	83	51.807	0.462	38.186	G	Q06134	YLR341W	SPO77	Transcript	missense_variant	1324	1324	442	T/A	Act/Gct	-	EXON=1/1
chrXII_810333_G/C	chrXII:810333	Heterozygous	46	97	47.423	0.446	38	C	P38631	YLR342W	FKS1	Transcript	missense_variant	337	337	113	A/P	Gct/Cct	-	EXON=1/1
chrXII_810702_A/G	chrXII:810702	Heterozygous	37	66	56.061	0.5	37.892	G	P38631	YLR342W	FKS1	Transcript	missense_variant	706	706	236	I/V	Att/Gtt	-	EXON=1/1
chrXII_821390_G/A	chrXII:821390	Heterozygous	51	95	53.684	0.495	38	A	Q06137	YLR345W	YLR345W	Transcript	missense_variant	880	880	294	V/I	Gta/Ata	-	EXON=1/1
chrXIII_108347_C/A	chrXIII:108347	Heterozygous	61	111	54.955	0.496	38.607	A	Q04545	YML081W	TDA9	Transcript	missense_variant	3571	3571	1191	H/N	Cat/Aat	-	EXON=1/1
chrXIII_11049_TA/CG	chrXIII:11049-11050	Heterozygous	65	128	50.781	0.492	37.592	CG	Q03102	YML131W	YML131W	Transcript	missense_variant	852	852	284	Y/Y	taT/taC	-	EXON=1/1
chrXIII_11136_GG/AA	chrXIII:11136-11137	Heterozygous	59	127	46.457	0.491	38.441	AA	Q03102	YML131W	YML131W	Transcript	missense_variant	939	939	313	L/L	ttG/ttA	-	EXON=1/1
chrXIII_11167_C/A	chrXIII:11167	Heterozygous	63	130	48.462	0.492	38.286	A	Q03102	YML131W	YML131W	Transcript	missense_variant	970	970	324	L/I	Ctc/Atc	-	EXON=1/1
chrXIII_115325_G/A	chrXIII:115325	Heterozygous	59	118	50	0.491	38.373	A	Q03631	YML076C	WAR1	Transcript	missense_variant	23	23	8	T/I	aCt/aTt	-	EXON=1/1
chrXIII_117766_C/T	chrXIII:117766	Heterozygous	42	98	42.857	0.462	37.643	T	P12683	YML075C	HMG1	Transcript	missense_variant	1133	1133	378	G/D	gGt/gAt	-	EXON=1/1
chrXIII_118322_T/C	chrXIII:118322	Heterozygous	45	97	46.392	0.476	38.089	C	P12683	YML075C	HMG1	Transcript	missense_variant	577	577	193	M/V	Atg/Gtg	-	EXON=1/1
chrXIII_124158_T/G	chrXIII:124158	Heterozygous	32	66	48.485	0.483	38.094	G	Q02326	YML073C	RPL6A	Transcript	missense_variant	15	15	5	K/N	aaA/aaC	-	EXON=1/2
chrXIII_124159_T/C	chrXIII:124159	Heterozygous	55	129	42.636	0.495	38.818	C	Q02326	YML073C	RPL6A	Transcript	missense_variant	14	14	5	K/R	aAa/aGa	-	EXON=1/2
chrXIII_126625_C/T	chrXIII:126625	Heterozygous	19	48	39.583	0.486	38.842	T	Q03640	YML072C	TCB3	Transcript	missense_variant	2743	2743	915	E/K	Gaa/Aaa	-	EXON=1/1
chrXIII_126663_C/T	chrXIII:126663	Heterozygous	17	45	37.778	0.484	38.294	T	Q03640	YML072C	TCB3	Transcript	missense_variant	2705	2705	902	G/D	gGc/gAc	-	EXON=1/1
chrXIII_126804_A/G	chrXIII:126804	Heterozygous	34	80	42.5	0.463	38.059	G	Q03640	YML072C	TCB3	Transcript	missense_variant	2564	2564	855	F/S	tTc/tCc	-	EXON=1/1
chrXIII_127491_T/A	chrXIII:127491	Heterozygous	43	83	51.807	0.481	38.651	A	Q03640	YML072C	TCB3	Transcript	missense_variant	1877	1877	626	K/I	aAa/aTa	-	EXON=1/1
chrXIII_128877_A/G	chrXIII:128877	Heterozygous	30	61	49.18	0.474	38.833	G	Q03640	YML072C	TCB3	Transcript	missense_variant	491	491	164	L/P	cTa/cCa	-	EXON=1/1
chrXIII_137694_G/A	chrXIII:137694	Heterozygous	46	94	48.936	0.494	37.348	A	Q04638	YML068W	ITT1	Transcript	missense_variant	145	145	49	A/T	Gcc/Acc	-	EXON=1/1
chrXIII_137720_G/C	chrXIII:137720	Heterozygous	47	96	48.958	0.494	38.383	C	Q04638	YML068W	ITT1	Transcript	missense_variant	171	171	57	E/D	gaG/gaC	-	EXON=1/1
chrXIII_155262_GG/AA	chrXIII:155262-155263	Heterozygous	35	85	41.176	0.493	38.729	AA	Q04958	YML059C	NTE1	Transcript	missense_variant	2996	2996	999	S/F	tCC/tTT	-	EXON=1/1
chrXIII_158184_G/C	chrXIII:158184	Heterozygous	23	56	41.071	0.488	38.522	C	Q04958	YML059C	NTE1	Transcript	missense_variant	75	75	25	S/R	agC/agG	-	EXON=1/1
chrXIII_16309_T/C	chrXIII:16309	Heterozygous	49	101	48.515	0.5	38.388	C	Q03104	YML128C	MSC1	Transcript	missense_variant	368	368	123	K/R	aAa/aGa	-	EXON=1/1
chrXIII_167729_A/G	chrXIII:167729	Heterozygous	45	107	42.056	0.488	37.8	G	Q3E809	YML054C-A	YML054C-A	Transcript	missense_variant	53	53	18	I/T	aTc/aCc	-	EXON=1/1
chrXIII_175899_TT/CG	chrXIII:175899-175900	Heterozygous	14	56	25	0.481	38.357	CG	Q04693	YML049C	RSE1	Transcript	missense_variant	2406	2406	802	E/D	gaA/gaC	-	EXON=1/1
chrXIII_176106_A/G	chrXIII:176106	Heterozygous	41	96	42.708	0.486	37.707	G	Q04693	YML049C	RSE1	Transcript	missense_variant	2200	2200	734	S/P	Tcc/Ccc	-	EXON=1/1
chrXIII_19124_C/T	chrXIII:19124	Heterozygous	53	80	66.25	0.5	38.226	T	P54839	YML126C	ERG13	Transcript	missense_variant	1412	1412	471	S/N	aGt/aAt	-	EXON=1/1
chrXIII_25375_C/A	chrXIII:25375	Heterozygous	59	111	53.153	0.486	38.068	A	P25297	YML123C	PHO84	Transcript	missense_variant	426	426	142	M/I	atG/atT	-	EXON=1/1
chrXIII_255328_T/C	chrXIII:255328	Heterozygous	30	63	47.619	0.473	38.1	C	P19880	YML007W	YAP1	Transcript	missense_variant	1481	1481	494	F/S	tTt/tCt	-	EXON=1/1
chrXIII_25638_C/T	chrXIII:25638	Heterozygous	52	104	50	0.479	38.692	T	P25297	YML123C	PHO84	Transcript	missense_variant	163	163	55	D/N	Gac/Aac	-	EXON=1/1
chrXIII_30798_C/T	chrXIII:30798	Heterozygous	50	94	53.191	0.462	38.14	T	Q03208	YML119W	YML119W	Transcript	missense_variant	188	188	63	T/I	aCa/aTa	-	EXON=1/1
chrXIII_33351_G/C	chrXIII:33351	Heterozygous	41	100	41	0.493	37.585	C	Q03210	YML118W	NGL3	Transcript	missense_variant	1018	1018	340	D/H	Gac/Cac	-	EXON=1/1
chrXIII_361482_GGA/AAC	chrXIII:361482-361484	Heterozygous	9	35	25.714	0.462	38.37	AAC	Q04214	YMR045C	YMR045C	Transcript	missense_variant	1144	1144	382	SI/VI	TCCata/GTTata	-	EXON=1/2
chrXIII_361482_GGA/AAC	chrXIII:361482-361484	Heterozygous	9	35	25.714	0.462	38.37	AAC	Q04215	YMR046C	YMR046C	Transcript	missense_variant	1144	1144	382	SI/VI	TCCata/GTTata	-	EXON=1/1
chrXIII_37516_G/C	chrXIII:37516	Heterozygous	52	98	53.061	0.495	38.404	C	Q03735	YML117W	NAB6	Transcript	missense_variant	3274	3274	1092	A/P	Gca/Cca	-	EXON=1/1
chrXIII_37516_G/C	chrXIII:37516	Heterozygous	52	98	53.061	0.495	38.404	C	n/a	YML116W-A	YML116W-A	Transcript	missense_variant	45	45	15	L/F	ttG/ttC	-	EXON=1/1
chrXIII_38305_T/C	chrXIII:38305	Heterozygous	48	100	48	0.495	38.604	C	P13090	YML116W	ATR1	Transcript	missense_variant	110	110	37	L/S	tTa/tCa	-	EXON=1/1
chrXIII_39376_A/G	chrXIII:39376	Heterozygous	55	108	50.926	0.481	37.527	G	P13090	YML116W	ATR1	Transcript	missense_variant	1181	1181	394	N/S	aAt/aGt	-	EXON=1/1
chrXIII_39790_GA/AG	chrXIII:39790-39791	Heterozygous	63	129	48.837	0.492	38.825	AG	P13090	YML116W	ATR1	Transcript	missense_variant	1595	1595	532	R/K	aGA/aAG	-	EXON=1/1
chrXIII_409195_ACAACAGCATCAACA/-	chrXIII:409195-409209	Heterozygous	38	92	41.304	0.486	38.104	-	P54785	YMR070W	MOT3	Transcript	inframe_deletion	42-56	42-56	14	RQQHQQ/R	cgACAACAGCATCAACAa/cga	-	EXON=1/1
chrXIII_410495_G/A	chrXIII:410495	Homozygous	35	71	49.296	0.079	38.686	A	P54785	YMR070W	MOT3	Transcript	missense_variant	1342	1342	448	A/T	Gca/Aca	-	EXON=1/1
chrXIII_43152_G/A	chrXIII:43152	Heterozygous	32	60	53.333	0.475	37.938	A	Q03750	YML114C	TAF8	Transcript	missense_variant	424	424	142	H/Y	Cat/Tat	-	EXON=1/1
chrXIII_48865_G/T	chrXIII:48865	Heterozygous	47	85	55.294	0.489	38.17	T	Q03758	YML111W	BUL2	Transcript	missense_variant	1924	1924	642	A/S	Gca/Tca	-	EXON=1/1
chrXIII_49418_G/A	chrXIII:49418	Heterozygous	33	79	41.772	0.484	38.364	A	Q03758	YML111W	BUL2	Transcript	missense_variant	2477	2477	826	S/N	aGt/aAt	-	EXON=1/1
chrXIII_50890_C/A	chrXIII:50890	Heterozygous	46	99	46.465	0.489	38.261	A	P49017	YML110C	COQ5	Transcript	missense_variant	65	65	22	C/F	tGt/tTt	-	EXON=1/1
chrXIII_515584_CAACAACAACTT/-	chrXIII:515584-515595	Heterozygous	27	107	25.234	0.5	38.168	-	P39523	YMR124W	EPO1	Transcript	inframe_deletion	1129-1140	1129-1140	377	QQQL/-	CAACAACAACTT/-	-	EXON=1/1
chrXIII_55413_T/C	chrXIII:55413	Heterozygous	40	80	50	0.493	37.825	C	Q03760	YML107C	PML39	Transcript	missense_variant	857	857	286	N/S	aAc/aGc	-	EXON=1/1
chrXIII_585017_C/T	chrXIII:585017	Heterozygous	43	100	43	0.488	38.558	T	Q03824	YMR163C	INP2	Transcript	missense_variant	1372	1372	458	V/I	Gta/Ata	-	EXON=1/1
chrXIII_585970_A/G	chrXIII:585970	Heterozygous	44	91	48.352	0.488	38.386	G	Q03824	YMR163C	INP2	Transcript	missense_variant	419	419	140	L/P	cTa/cCa	-	EXON=1/1
chrXIII_587689_T/C	chrXIII:587689	Heterozygous	11	27	40.741	0.476	37.818	C	Q03825	YMR164C	MSS11	Transcript	missense_variant	1862	1862	621	N/S	aAt/aGt	-	EXON=1/1
chrXIII_588634_TGT/-	chrXIII:588634-588636	Heterozygous	20	61	32.787	0.379	32.25	-	Q03825	YMR164C	MSS11	Transcript	inframe_deletion	915-917	915-917	305	QQ/Q	caACAg/cag	-	EXON=1/1
chrXIII_609189_T/C	chrXIII:609189	Heterozygous	4	15	26.667	0.25	36	C	n/a	YMR173W-A	YMR173W-A	Transcript	missense_variant	293	293	98	M/T	aTg/aCg	-	EXON=1/1
chrXIII_609192_C/T	chrXIII:609192	Heterozygous	4	15	26.667	0.25	37.75	T	n/a	YMR173W-A	YMR173W-A	Transcript	missense_variant	296	296	99	T/M	aCg/aTg	-	EXON=1/1
chrXIII_609195_C/T	chrXIII:609195	Heterozygous	5	16	31.25	0.4	37.6	T	n/a	YMR173W-A	YMR173W-A	Transcript	missense_variant	299	299	100	T/I	aCt/aTt	-	EXON=1/1
chrXIII_609198_T/C	chrXIII:609198	Heterozygous	5	16	31.25	0.4	36.2	C	n/a	YMR173W-A	YMR173W-A	Transcript	missense_variant	302	302	101	L/P	cTt/cCt	-	EXON=1/1
chrXIII_609213_C/T	chrXIII:609213	Heterozygous	6	15	40	0.5	37.833	T	n/a	YMR173W-A	YMR173W-A	Transcript	missense_variant	317	317	106	T/I	aCa/aTa	-	EXON=1/1
chrXIII_609219_T/G	chrXIII:609219	Heterozygous	7	17	41.176	0.444	37.714	G	P18899	YMR173W	DDR48	Transcript	missense_variant	531	531	177	N/K	aaT/aaG	-	EXON=1/1
chrXIII_609219_T/G	chrXIII:609219	Heterozygous	7	17	41.176	0.444	37.714	G	n/a	YMR173W-A	YMR173W-A	Transcript	missense_variant	323	323	108	I/R	aTa/aGa	-	EXON=1/1
chrXIII_609414_C/T	chrXIII:609414	Heterozygous	63	251	25.1	0.479	38.206	T	n/a	YMR173W-A	YMR173W-A	Transcript	missense_variant	518	518	173	P/L	cCa/cTa	-	EXON=1/1
chrXIII_609735_C/T	chrXIII:609735	Heterozygous	17	60	28.333	0.483	38.471	T	n/a	YMR173W-A	YMR173W-A	Transcript	missense_variant	839	839	280	T/I	aCa/aTa	-	EXON=1/1
chrXIII_609747_C/A	chrXIII:609747	Heterozygous	24	68	35.294	0.475	38.417	A	n/a	YMR173W-A	YMR173W-A	Transcript	missense_variant	851	851	284	P/H	cCt/cAt	-	EXON=1/1
chrXIII_609750_C/T	chrXIII:609750	Heterozygous	22	65	33.846	0.5	38.773	T	n/a	YMR173W-A	YMR173W-A	Transcript	missense_variant	854	854	285	T/M	aCg/aTg	-	EXON=1/1
chrXIII_609765_A/C	chrXIII:609765	Heterozygous	16	62	25.806	0.478	38.688	C	P18899	YMR173W	DDR48	Transcript	missense_variant	1077	1077	359	K/N	aaA/aaC	-	EXON=1/1
chrXIII_609765_A/C	chrXIII:609765	Heterozygous	16	62	25.806	0.478	38.688	C	n/a	YMR173W-A	YMR173W-A	Transcript	missense_variant	869	869	290	K/T	aAa/aCa	-	EXON=1/1
chrXIII_609770_A/C	chrXIII:609770	Heterozygous	16	64	25	0.5	38.875	C	P18899	YMR173W	DDR48	Transcript	missense_variant	1082	1082	361	K/T	aAg/aCg	-	EXON=1/1
chrXIII_609773_G/-	chrXIII:609773	Heterozygous	16	63	25.397	0.458	37.5	-	P18899	YMR173W	DDR48	Transcript	frameshift_variant	1085-1085	1085-1085	362	SSYGS...DDDY*(70 aa)/ILMVP...TTITX(70 aa)	aGttcttatggt...gacgattactaa(210 nt)/attcttatggtt...gacgattactaa(209 nt)	-	EXON=1/1
chrXIII_609773_G/-	chrXIII:609773	Heterozygous	16	63	25.397	0.458	37.5	-	n/a	YMR173W-A	YMR173W-A	Transcript	frameshift_variant	877-877	877-877	293	VLMVP...SAGK*(103 aa)/FLWFQQR*	Gttcttatggtt...gctggcaaatag(309 nt)/ttcttatggttccaacaacgatga	-	EXON=1/1
chrXIII_609834_T/C	chrXIII:609834	Heterozygous	36	120	30	0.477	37.778	C	n/a	YMR173W-A	YMR173W-A	Transcript	missense_variant	938	938	313	V/A	gTt/gCt	-	EXON=1/1
chrXIII_609843_TG/CA	chrXIII:609843-609844	Heterozygous	30	114	26.316	0.5	38.407	CA	P18899	YMR173W	DDR48	Transcript	missense_variant	1155	1155	385	N/N	aaT/aaC	-	EXON=1/1
chrXIII_609843_TG/CA	chrXIII:609843-609844	Heterozygous	30	114	26.316	0.5	38.407	CA	n/a	YMR173W-A	YMR173W-A	Transcript	missense_variant	947	947	316	M/T	aTG/aCA	-	EXON=1/1
chrXIII_61164_A/C	chrXIII:61164	Heterozygous	32	67	47.761	0.492	37.438	C	Q01846	YML104C	MDM1	Transcript	missense_variant	1159	1159	387	F/V	Ttc/Gtc	-	EXON=1/1
chrXIII_61416_C/T	chrXIII:61416	Heterozygous	34	71	47.887	0.492	38.059	T	Q01846	YML104C	MDM1	Transcript	missense_variant	907	907	303	V/I	Gta/Ata	-	EXON=1/1
chrXIII_62010_G/C	chrXIII:62010	Heterozygous	29	75	38.667	0.481	38.31	C	Q01846	YML104C	MDM1	Transcript	missense_variant	313	313	105	Q/E	Cag/Gag	-	EXON=1/1
chrXIII_65914_G/A	chrXIII:65914	Heterozygous	39	78	50	0.486	38.077	A	P52593	YML103C	NUP188	Transcript	missense_variant	1636	1636	546	P/S	Ccg/Tcg	-	EXON=1/1
chrXIII_66307_A/G	chrXIII:66307	Heterozygous	36	76	47.368	0.5	38.5	G	P52593	YML103C	NUP188	Transcript	missense_variant	1243	1243	415	F/L	Ttc/Ctc	-	EXON=1/1
chrXIII_67324_C/T	chrXIII:67324	Heterozygous	46	99	46.465	0.489	38.043	T	P52593	YML103C	NUP188	Transcript	missense_variant	226	226	76	A/T	Gca/Aca	-	EXON=1/1
chrXIII_695830_T/C	chrXIII:695830	Heterozygous	36	93	38.71	0.446	38.556	C	P25303	YMR214W	SCJ1	Transcript	missense_variant	481	481	161	F/L	Ttt/Ctt	-	EXON=1/1
chrXIII_706585_AT/TC	chrXIII:706585-706586	Heterozygous	39	72	54.167	0.5	38.377	TC	Q03660	YMR218C	TRS130	Transcript	missense_variant	302	302	101	N/R	aAT/aGA	-	EXON=1/1
chrXIII_707971_G/A	chrXIII:707971	Heterozygous	44	94	46.809	0.494	38.25	A	Q03661	YMR219W	ESC1	Transcript	missense_variant	839	839	280	S/N	aGt/aAt	-	EXON=1/1
chrXIII_710676_G/A	chrXIII:710676	Heterozygous	36	75	48	0.486	38.222	A	Q03661	YMR219W	ESC1	Transcript	missense_variant	3544	3544	1182	V/I	Gtt/Att	-	EXON=1/1
chrXIII_711930_A/G	chrXIII:711930	Heterozygous	30	60	50	0.5	38	G	Q03661	YMR219W	ESC1	Transcript	missense_variant	4798	4798	1600	T/A	Aca/Gca	-	EXON=1/1
chrXIII_713980_G/T	chrXIII:713980	Heterozygous	37	93	39.785	0.5	38.459	T	Q04991	YMR221C	YMR221C	Transcript	missense_variant	1466	1466	489	P/H	cCc/cAc	-	EXON=1/1
chrXIII_717546_G/A	chrXIII:717546	Heterozygous	47	87	54.023	0.5	38.447	A	P50102	YMR223W	UBP8	Transcript	missense_variant	832	832	278	V/M	Gtg/Atg	-	EXON=1/1
chrXIII_719361_T/G	chrXIII:719361	Heterozygous	33	69	47.826	0.475	38.576	G	P32829	YMR224C	MRE11	Transcript	missense_variant	1293	1293	431	R/S	agA/agC	-	EXON=1/1
chrXIII_72028_T/C	chrXIII:72028	Heterozygous	41	84	48.81	0.5	37.976	C	P38427	YML100W	TSL1	Transcript	missense_variant	1405	1405	469	Y/H	Tat/Cat	-	EXON=1/1
chrXIII_722681_C/T	chrXIII:722681	Heterozygous	44	97	45.361	0.482	37.341	T	Q05021	YMR227C	TAF7	Transcript	missense_variant	1705	1705	569	A/T	Gca/Aca	-	EXON=1/1
chrXIII_74436_C/T	chrXIII:74436	Heterozygous	37	84	44.048	0.486	38.324	T	P05085	YML099C	ARG81	Transcript	missense_variant	2605	2605	869	V/I	Gtt/Att	-	EXON=1/1
chrXIII_74436_C/T	chrXIII:74436	Heterozygous	37	84	44.048	0.486	38.324	T	n/a	YML099W-A	YML099W-A	Transcript	stop_gained	208	208	70	Q/*	Cag/Tag	-	EXON=1/1
chrXIII_758213_G/A	chrXIII:758213	Heterozygous	42	71	59.155	0.474	37.857	A	Q04018	YMR244W	YMR244W	Transcript	missense_variant	964	964	322	G/S	Ggc/Agc	-	EXON=1/1
chrXIII_78658_T/C	chrXIII:78658	Heterozygous	39	76	51.316	0.472	37.872	C	P54787	YML097C	VPS9	Transcript	missense_variant	1033	1033	345	I/V	Att/Gtt	-	EXON=1/1
chrXIII_827579_T/A	chrXIII:827579	Heterozygous	38	73	52.055	0.493	38.158	A	P39113	YMR280C	CAT8	Transcript	missense_variant	3751	3751	1251	N/Y	Aat/Tat	-	EXON=1/1
chrXIII_902980_C/G	chrXIII:902980	Heterozygous	20	79	25.316	0.424	38.2	G	Q04869	YMR315W	YMR315W	Transcript	missense_variant	181	181	61	L/V	Cta/Gta	-	EXON=1/1
chrXIII_907595_G/C	chrXIII:907595	Heterozygous	44	95	46.316	0.494	37.977	C	n/a	YMR316C-B	YMR316C-B	Transcript	missense_variant	35	35	12	A/G	gCa/gGa	-	EXON=1/1
chrXIII_907595_G/C	chrXIII:907595	Heterozygous	44	95	46.316	0.494	37.977	C	Q04893	YMR317W	YMR317W	Transcript	missense_variant	232	232	78	A/P	Gcc/Ccc	-	EXON=1/1
chrXIII_96536_A/G	chrXIII:96536	Heterozygous	53	105	50.476	0.49	38.491	G	P54783	YML086C	ALO1	Transcript	missense_variant	836	836	279	F/S	tTt/tCt	-	EXON=1/1
chrXIV_101505_G/A	chrXIV:101505	Homozygous	12	12	100	0.478	38.833	A	Q12112	YNL284C-B	YNL284C-B	Transcript	missense_variant	728	728	243	A/V	gCt/gTt	-	EXON=1/2
chrXIV_101505_G/A	chrXIV:101505	Homozygous	12	12	100	0.478	38.833	A	Q12391	YNL284C-A	YNL284C-A	Transcript	missense_variant	728	728	243	A/V	gCt/gTt	-	EXON=1/1
chrXIV_15574_G/A	chrXIV:15574	Homozygous	10	10	100	0.2	37.9	A	P42883	YNL332W	THI12	Transcript	missense_variant	743	743	248	R/Q	cGa/cAa	-	EXON=1/1
chrXIV_26800_G/A	chrXIV:26800	Heterozygous	50	176	28.409	0.482	37.76	A	P42835	YNL327W	EGT2	Transcript	missense_variant	2753	2753	918	G/D	gGt/gAt	-	EXON=1/1
chrXIV_290053_A/T	chrXIV:290053	Heterozygous	15	55	27.273	0.5	38.533	T	P53874	YNL186W	UBP10	Transcript	missense_variant	556	556	186	I/F	Atc/Ttc	-	EXON=1/1
chrXIV_290055_C/G	chrXIV:290055	Heterozygous	15	56	26.786	0.5	37.733	G	P53874	YNL186W	UBP10	Transcript	missense_variant	558	558	186	I/M	atC/atG	-	EXON=1/1
chrXIV_51223_C/G	chrXIV:51223	Heterozygous	42	86	48.837	0.468	38.048	G	P42843	YNL311C	SKP2	Transcript	missense_variant	466	466	156	D/H	Gac/Cac	-	EXON=1/1
chrXIV_570698_G/T	chrXIV:570698	Heterozygous	22	70	31.429	0.488	38.136	T	P53963	YNL034W	YNL034W	Transcript	missense_variant	222	222	74	K/N	aaG/aaT	-	EXON=1/1
chrXIV_600061_T/C	chrXIV:600061	Heterozygous	38	138	27.536	0.493	38.289	C	P53976	YNL018C	YNL018C	Transcript	missense_variant	1714	1714	572	T/A	Act/Gct	-	EXON=1/1
chrXIV_601474_T/C	chrXIV:601474	Heterozygous	14	55	25.455	0.5	37.286	C	P53976	YNL018C	YNL018C	Transcript	missense_variant	301	301	101	R/G	Agg/Ggg	-	EXON=1/1
chrXIV_619096_T/G	chrXIV:619096	Heterozygous	39	124	31.452	0.438	38.333	G	P25294	YNL007C	SIS1	Transcript	missense_variant	470	470	157	H/P	cAt/cCt	-	EXON=1/1
chrXIV_704402_C/T	chrXIV:704402	Heterozygous	16	32	50	0.483	38.875	T	P32323	YNR044W	AGA1	Transcript	missense_variant	704	704	235	S/L	tCa/tTa	-	EXON=1/1
chrXIV_704421_TTC/CCT	chrXIV:704421-704423	Heterozygous	16	36	44.444	0.464	38.085	CCT	P32323	YNR044W	AGA1	Transcript	missense_variant	723	723	241	SS/SL	tcTTCa/tcCCTa	-	EXON=1/1
chrXIV_704568_TT/CC	chrXIV:704568-704569	Heterozygous	24	90	26.667	0.476	38.433	CC	P32323	YNR044W	AGA1	Transcript	missense_variant	870	870	290	S/S	tcT/tcC	-	EXON=1/1
chrXIV_751090_C/T	chrXIV:751090	Homozygous	19	19	100	0.486	38.158	T	P53751	YNR065C	YNR065C	Transcript	missense_variant	2611	2611	871	V/I	Gtc/Atc	-	EXON=1/1
chrXV_1077387_C/T	chrXV:1077387	Heterozygous	7	17	41.176	0.462	39	T	Q08913	YOR390W	FEX1	Transcript	missense_variant	604	604	202	P/S	Cca/Tca	-	EXON=1/1
chrXV_1077414_G/T	chrXV:1077414	Homozygous	17	17	100	0.414	38.059	T	Q08913	YOR390W	FEX1	Transcript	missense_variant	631	631	211	V/L	Gtg/Ttg	-	EXON=1/1
chrXV_11874_G/A	chrXV:11874	Homozygous	24	25	96	0.488	37.625	A	Q08322	YOL161C	PAU20	Transcript	missense_variant	38	38	13	A/V	gCc/gTc	-	EXON=1/1
chrXV_171882_G/C	chrXV:171882	Heterozygous	24	96	25	0.478	37.167	C	P19158	YOL081W	IRA2	Transcript	missense_variant	813	813	271	Q/H	caG/caC	-	EXON=1/1
chrXV_236287_CAAGCA/-	chrXV:236287-236292	Heterozygous	32	62	51.613	0.483	35.176	-	P19659	YOL051W	GAL11	Transcript	inframe_deletion	1348-1353	1348-1353	450	QA/-	CAAGCA/-	-	EXON=1/1
chrXV_24198_TG/CA	chrXV:24198-24199	Heterozygous	5	11	45.455	0.5	37.6	CA	Q08295	YOL157C	IMA2	Transcript	missense_variant	96	96	32	N/N	aaC/aaT	-	EXON=1/1
chrXV_344954_T/C	chrXV:344954	Heterozygous	6	22	27.273	0.5	34.5	C	Q12218	YOR009W	TIR4	Transcript	missense_variant	620	620	207	V/A	gTt/gCt	-	EXON=1/1
chrXV_344956_G/A	chrXV:344956	Heterozygous	7	24	29.167	0.375	38.143	A	Q12218	YOR009W	TIR4	Transcript	missense_variant	622	622	208	A/T	Gcc/Acc	-	EXON=1/1
chrXV_380078_G/T	chrXV:380078	Heterozygous	50	101	49.505	0.495	38.42	T	P26449	YOR026W	BUB3	Transcript	missense_variant	298	298	100	A/S	Gcc/Tcc	-	EXON=1/1
chrXV_405274_G/C	chrXV:405274	Heterozygous	62	112	55.357	0.487	37.29	C	P32480	YOR038C	HIR2	Transcript	missense_variant	115	115	39	Q/E	Caa/Gaa	-	EXON=1/1
chrXV_708663_T/G	chrXV:708663	Homozygous	8	11	72.727	0.467	38.5	G	Q12113	YOR192C-B	YOR192C-B	Transcript	missense_variant	1070	1070	357	Y/S	tAc/tCc	-	EXON=1/2
chrXV_708663_T/G	chrXV:708663	Homozygous	8	11	72.727	0.467	38.5	G	Q12439	YOR192C-A	YOR192C-A	Transcript	missense_variant	1070	1070	357	Y/S	tAc/tCc	-	EXON=1/1
chrXV_708665_T/A	chrXV:708665	Homozygous	8	11	72.727	0.467	38.875	A	Q12113	YOR192C-B	YOR192C-B	Transcript	missense_variant	1068	1068	356	Q/H	caA/caT	-	EXON=1/2
chrXV_708665_T/A	chrXV:708665	Homozygous	8	11	72.727	0.467	38.875	A	Q12439	YOR192C-A	YOR192C-A	Transcript	missense_variant	1068	1068	356	Q/H	caA/caT	-	EXON=1/1
chrXV_708819_G/C	chrXV:708819	Heterozygous	6	16	37.5	0.5	37.667	C	Q12113	YOR192C-B	YOR192C-B	Transcript	missense_variant	914	914	305	A/G	gCc/gGc	-	EXON=1/2
chrXV_708819_G/C	chrXV:708819	Heterozygous	6	16	37.5	0.5	37.667	C	Q12439	YOR192C-A	YOR192C-A	Transcript	missense_variant	914	914	305	A/G	gCc/gGc	-	EXON=1/1
chrXV_739_A/T	chrXV:739	Heterozygous	4	11	36.364	0.4	36.5	T	Q8TGJ1	YOL166W-A	YOL166W-A	Transcript	stop_lost	155	155	52	*/L	tAa/tTa	-	EXON=1/1
chrXV_868057_-/G	chrXV:868056-868057	Heterozygous	11	44	25	0.45	38.818	G	Q3E7Y7	YOR293C-A	YOR293C-A	Transcript	frameshift_variant	91-92	91-92	31	GDYLLYTTEIPYKPFTRQP*/A*	ggtgattatctg...cggcaaccttga(60 nt)/gCgtga	-	EXON=1/1
chrXVI_15630_C/T	chrXVI:15630	Heterozygous	6	12	50	0.462	38.5	T	Q08989	YPL277C	YPL277C	Transcript	stop_gained	1239	1239	413	W/*	tgG/tgA	-	EXON=1/1
chrXVI_252291_C/T	chrXVI:252291	Heterozygous	13	47	27.66	0.5	38.154	T	Q99299	YPL158C	AIM44	Transcript	missense_variant	2020	2020	674	E/K	Gaa/Aaa	-	EXON=1/1
chrXVI_252301_A/T	chrXVI:252301	Homozygous	15	15	100	0.5	38.467	T	Q99299	YPL158C	AIM44	Transcript	missense_variant	2010	2010	670	N/K	aaT/aaA	-	EXON=1/1
chrXVI_252303_T/C	chrXVI:252303	Homozygous	15	15	100	0.5	38.8	C	Q99299	YPL158C	AIM44	Transcript	missense_variant	2008	2008	670	N/D	Aat/Gat	-	EXON=1/1
chrXVI_453659_G/A	chrXVI:453659	Homozygous	10	10	100	0.5	37.5	A	Q02786	YPL056C	LCL1	Transcript	missense_variant	77	77	26	T/M	aCg/aTg	-	EXON=1/1
chrXVI_545366_A/G	chrXVI:545366	Heterozygous	43	87	49.425	0.5	37.977	G	Q12200	YPL006W	NCR1	Transcript	missense_variant	736	736	246	K/E	Aaa/Gaa	-	EXON=1/1
chrXVI_650502_-/TAT	chrXVI:650501-650502	Heterozygous	4	11	36.364	0.429	38.25	TAT	Q12221	YPR042C	PUF2	Transcript	inframe_insertion	3161-3162	3161-3162	1054	S/RY	agt/agATAt	-	EXON=1/1
chrXVI_856223_A/T	chrXVI:856223	Homozygous	25	25	100	0.49	38.6	T	P0C2J1	YPR158C-D	YPR158C-D	Transcript	missense_variant	35	35	12	I/N	aTt/aAt	-	EXON=1/2
chrXVI_856223_A/T	chrXVI:856223	Homozygous	25	25	100	0.49	38.6	T	Q6Q5H1	YPR158C-C	YPR158C-C	Transcript	missense_variant	35	35	12	I/N	aTt/aAt	-	EXON=1/1
chrXVI_856226_G/A	chrXVI:856226	Homozygous	25	25	100	0.49	37.72	A	P0C2J1	YPR158C-D	YPR158C-D	Transcript	missense_variant	32	32	11	P/L	cCc/cTc	-	EXON=1/2
chrXVI_856226_G/A	chrXVI:856226	Homozygous	25	25	100	0.49	37.72	A	Q6Q5H1	YPR158C-C	YPR158C-C	Transcript	missense_variant	32	32	11	P/L	cCc/cTc	-	EXON=1/1
chrXVI_856248_G/T	chrXVI:856248	Homozygous	24	24	100	0.489	38.792	T	P0C2J1	YPR158C-D	YPR158C-D	Transcript	missense_variant	10	10	4	Q/K	Caa/Aaa	-	EXON=1/2
chrXVI_856248_G/T	chrXVI:856248	Homozygous	24	24	100	0.489	38.792	T	Q6Q5H1	YPR158C-C	YPR158C-C	Transcript	missense_variant	10	10	4	Q/K	Caa/Aaa	-	EXON=1/1
chrXVI_922731_-/A	chrXVI:922730-922731	Heterozygous	104	180	57.778	0.497	38.183	A	D3W7A4	YPR192W	AQY1	Transcript	frameshift_variant	871-872	871-872	291	QKKGETSSSSAVAEV*/QKKR*	caaaaaaaaggt...gctgaagtctaa(48 nt)/cAaaaaaaaaggtga	-	EXON=1/1
chrXVI_923241_C/G	chrXVI:923241	Heterozygous	66	160	41.25	0.48	37.909	G	Q06592	YPR193C	HPA2	Transcript	missense_variant	139	139	47	G/R	Ggc/Cgc	-	EXON=1/1
chrXVI_924404_G/T	chrXVI:924404	Heterozygous	107	210	50.952	0.495	38.308	T	Q06593	YPR194C	OPT2	Transcript	missense_variant	2534	2534	845	T/K	aCa/aAa	-	EXON=1/1

## Sheet: ER Syn
Uploaded Variation	Location	Variant zygosity	Variant count	Coverage	Frequency	Forward/reverse balance	Average quality	Allele	Gene	Feature	ORF	Feature type	Consequence	Position in cDNA	Position in CDS	Position in protein	Amino acid change	Codon change	Co-located Variation	Extra
chrI_183859_A/T	chrI:183859	Heterozygous	66	253	26.087	0.475	38.515	T	P39547	YAR027W	UIP3	Transcript	synonymous_variant	90	90	30	P/P	ccA/ccT	-	EXON=1/1
chrI_1855_G/A	chrI:1855	Heterozygous	54	170	31.765	0.49	38.519	A	P0CE93	YAL068C	PAU8	Transcript	synonymous_variant	315	315	105	A/A	gcC/gcT	-	EXON=1/1
chrI_2017_G/A	chrI:2017	Heterozygous	23	80	28.75	0.389	37.609	A	P0CE93	YAL068C	PAU8	Transcript	synonymous_variant	153	153	51	Y/Y	taC/taT	-	EXON=1/1
chrI_205190_G/A	chrI:205190	Heterozygous	7	21	33.333	0.222	36.571	A	P32768	YAR050W	FLO1	Transcript	synonymous_variant	1788	1788	596	E/E	gaG/gaA	-	EXON=1/1
chrI_205298_A/T	chrI:205298	Heterozygous	5	19	26.316	0.167	37.8	T	P32768	YAR050W	FLO1	Transcript	synonymous_variant	1896	1896	632	T/T	acA/acT	-	EXON=1/1
chrI_205709_T/C	chrI:205709	Homozygous	18	18	100	0.469	38.167	C	P32768	YAR050W	FLO1	Transcript	synonymous_variant	2307	2307	769	G/G	ggT/ggC	-	EXON=1/1
chrI_205970_C/T	chrI:205970	Homozygous	12	12	100	0.444	37.583	T	P32768	YAR050W	FLO1	Transcript	synonymous_variant	2568	2568	856	T/T	acC/acT	-	EXON=1/1
chrI_206057_C/T	chrI:206057	Homozygous	8	10	80	0.467	38	T	P32768	YAR050W	FLO1	Transcript	synonymous_variant	2655	2655	885	T/T	acC/acT	-	EXON=1/1
chrI_206132_G/T	chrI:206132	Homozygous	7	10	70	0.364	37.286	T	P32768	YAR050W	FLO1	Transcript	synonymous_variant	2730	2730	910	T/T	acG/acT	-	EXON=1/1
chrI_206144_C/T	chrI:206144	Homozygous	13	13	100	0.455	37.615	T	P32768	YAR050W	FLO1	Transcript	synonymous_variant	2742	2742	914	T/T	acC/acT	-	EXON=1/1
chrI_206147_T/C	chrI:206147	Heterozygous	4	14	28.571	0.429	38	C	P32768	YAR050W	FLO1	Transcript	synonymous_variant	2745	2745	915	G/G	ggT/ggC	-	EXON=1/1
chrI_206156_T/C	chrI:206156	Heterozygous	5	15	33.333	0.429	35.8	C	P32768	YAR050W	FLO1	Transcript	synonymous_variant	2754	2754	918	T/T	acT/acC	-	EXON=1/1
chrI_206162_A/G	chrI:206162	Heterozygous	5	15	33.333	0.375	37.4	G	P32768	YAR050W	FLO1	Transcript	synonymous_variant	2760	2760	920	T/T	acA/acG	-	EXON=1/1
chrI_206171_A/G	chrI:206171	Heterozygous	7	17	41.176	0.417	38.286	G	P32768	YAR050W	FLO1	Transcript	synonymous_variant	2769	2769	923	E/E	gaA/gaG	-	EXON=1/1
chrI_206186_C/T	chrI:206186	Homozygous	13	13	100	0.381	38.769	T	P32768	YAR050W	FLO1	Transcript	synonymous_variant	2784	2784	928	T/T	acC/acT	-	EXON=1/1
chrI_206189_T/A	chrI:206189	Homozygous	16	16	100	0.44	37.875	A	P32768	YAR050W	FLO1	Transcript	synonymous_variant	2787	2787	929	G/G	ggT/ggA	-	EXON=1/1
chrI_206216_C/T	chrI:206216	Homozygous	18	18	100	0.414	38.278	T	P32768	YAR050W	FLO1	Transcript	synonymous_variant	2814	2814	938	T/T	acC/acT	-	EXON=1/1
chrI_206417_T/C	chrI:206417	Heterozygous	9	17	52.941	0.5	38.333	C	P32768	YAR050W	FLO1	Transcript	synonymous_variant	3015	3015	1005	G/G	ggT/ggC	-	EXON=1/1
chrI_206423_C/T	chrI:206423	Heterozygous	7	16	43.75	0.5	37.571	T	P32768	YAR050W	FLO1	Transcript	synonymous_variant	3021	3021	1007	F/F	ttC/ttT	-	EXON=1/1
chrI_206432_A/T	chrI:206432	Heterozygous	7	18	38.889	0.462	38.429	T	P32768	YAR050W	FLO1	Transcript	synonymous_variant	3030	3030	1010	T/T	acA/acT	-	EXON=1/1
chrI_206573_T/A	chrI:206573	Heterozygous	33	123	26.829	0.467	38.515	A	P32768	YAR050W	FLO1	Transcript	synonymous_variant	3171	3171	1057	T/T	acT/acA	-	EXON=1/1
chrI_206585_T/A	chrI:206585	Heterozygous	36	142	25.352	0.493	38.361	A	P32768	YAR050W	FLO1	Transcript	synonymous_variant	3183	3183	1061	T/T	acT/acA	-	EXON=1/1
chrI_206675_A/T	chrI:206675	Heterozygous	43	164	26.22	0.476	38.466	T	P32768	YAR050W	FLO1	Transcript	synonymous_variant	3273	3273	1091	S/S	tcA/tcT	-	EXON=1/1
chrI_207299_G/A	chrI:207299	Heterozygous	22	76	28.947	0.5	38.318	A	P32768	YAR050W	FLO1	Transcript	synonymous_variant	3897	3897	1299	T/T	acG/acA	-	EXON=1/1
chrI_225534_A/G	chrI:225534	Heterozygous	6	21	28.571	0.455	37	G	P35842	YAR071W	PHO11	Transcript	synonymous_variant	75	75	25	L/L	ttA/ttG	-	EXON=1/1
chrI_226311_G/A	chrI:226311	Homozygous	11	11	100	0.353	38	A	P35842	YAR071W	PHO11	Transcript	synonymous_variant	852	852	284	L/L	ttG/ttA	-	EXON=1/1
chrI_24816_A/G	chrI:24816	Homozygous	28	28	100	0.5	37.25	G	P39712	YAL063C	FLO9	Transcript	synonymous_variant	3153	3153	1051	G/G	ggT/ggC	-	EXON=1/1
chrI_24834_G/A	chrI:24834	Homozygous	24	25	96	0.487	38.542	A	P39712	YAL063C	FLO9	Transcript	synonymous_variant	3135	3135	1045	A/A	gcC/gcT	-	EXON=1/1
chrI_24837_C/T	chrI:24837	Homozygous	24	26	92.308	0.475	38.542	T	P39712	YAL063C	FLO9	Transcript	synonymous_variant	3132	3132	1044	T/T	acG/acA	-	EXON=1/1
chrI_24861_A/G	chrI:24861	Homozygous	21	21	100	0.452	38.286	G	P39712	YAL063C	FLO9	Transcript	synonymous_variant	3108	3108	1036	S/S	tcT/tcC	-	EXON=1/1
chrI_24882_T/C	chrI:24882	Homozygous	9	10	90	0.417	37.222	C	P39712	YAL063C	FLO9	Transcript	synonymous_variant	3087	3087	1029	E/E	gaA/gaG	-	EXON=1/1
chrI_25452_T/A	chrI:25452	Heterozygous	8	31	25.806	0.429	37.625	A	P39712	YAL063C	FLO9	Transcript	synonymous_variant	2517	2517	839	G/G	ggA/ggT	-	EXON=1/1
chrI_25470_C/T	chrI:25470	Heterozygous	10	40	25	0.474	38.9	T	P39712	YAL063C	FLO9	Transcript	synonymous_variant	2499	2499	833	E/E	gaG/gaA	-	EXON=1/1
chrI_25581_G/A	chrI:25581	Heterozygous	4	13	30.769	0.2	36.75	A	P39712	YAL063C	FLO9	Transcript	synonymous_variant	2388	2388	796	N/N	aaC/aaT	-	EXON=1/1
chrI_25596_G/T	chrI:25596	Heterozygous	6	20	30	0.444	37.333	T	P39712	YAL063C	FLO9	Transcript	synonymous_variant	2373	2373	791	T/T	acC/acA	-	EXON=1/1
chrI_25605_C/T	chrI:25605	Heterozygous	6	24	25	0.444	39	T	P39712	YAL063C	FLO9	Transcript	synonymous_variant	2364	2364	788	E/E	gaG/gaA	-	EXON=1/1
chrI_26883_T/A	chrI:26883	Homozygous	11	11	100	0.091	36.091	A	P39712	YAL063C	FLO9	Transcript	synonymous_variant	1086	1086	362	T/T	acA/acT	-	EXON=1/1
chrI_27276_A/C	chrI:27276	Heterozygous	35	109	32.11	0.483	37.829	C	P39712	YAL063C	FLO9	Transcript	synonymous_variant	693	693	231	L/L	ctT/ctG	-	EXON=1/1
chrI_27288_G/A	chrI:27288	Heterozygous	25	97	25.773	0.452	38.16	A	P39712	YAL063C	FLO9	Transcript	synonymous_variant	681	681	227	A/A	gcC/gcT	-	EXON=1/1
chrI_27294_G/A	chrI:27294	Heterozygous	24	94	25.532	0.476	38.25	A	P39712	YAL063C	FLO9	Transcript	synonymous_variant	675	675	225	A/A	gcC/gcT	-	EXON=1/1
chrI_27297_A/G	chrI:27297	Heterozygous	24	94	25.532	0.476	38.333	G	P39712	YAL063C	FLO9	Transcript	synonymous_variant	672	672	224	N/N	aaT/aaC	-	EXON=1/1
chrI_27558_G/A	chrI:27558	Homozygous	10	10	100	0.462	38.4	A	P39712	YAL063C	FLO9	Transcript	synonymous_variant	411	411	137	T/T	acC/acT	-	EXON=1/1
chrI_27561_T/A	chrI:27561	Homozygous	10	10	100	0.462	38.6	A	P39712	YAL063C	FLO9	Transcript	synonymous_variant	408	408	136	V/V	gtA/gtT	-	EXON=1/1
chrI_27579_A/G	chrI:27579	Homozygous	15	15	100	0.478	38.333	G	P39712	YAL063C	FLO9	Transcript	synonymous_variant	390	390	130	Y/Y	taT/taC	-	EXON=1/1
chrI_27606_G/A	chrI:27606	Homozygous	16	16	100	0.5	38.438	A	P39712	YAL063C	FLO9	Transcript	synonymous_variant	363	363	121	Y/Y	taC/taT	-	EXON=1/1
chrI_27609_T/G	chrI:27609	Homozygous	17	17	100	0.48	37.765	G	P39712	YAL063C	FLO9	Transcript	synonymous_variant	360	360	120	A/A	gcA/gcC	-	EXON=1/1
chrI_27627_A/T	chrI:27627	Homozygous	17	17	100	0.48	39	T	P39712	YAL063C	FLO9	Transcript	synonymous_variant	342	342	114	S/S	tcT/tcA	-	EXON=1/1
chrI_27630_A/G	chrI:27630	Homozygous	17	17	100	0.48	38.353	G	P39712	YAL063C	FLO9	Transcript	synonymous_variant	339	339	113	C/C	tgT/tgC	-	EXON=1/1
chrI_34182_C/A	chrI:34182	Heterozygous	49	92	53.261	0.489	38.286	A	P39713	YAL061W	BDH2	Transcript	synonymous_variant	735	735	245	A/A	gcC/gcA	-	EXON=1/1
chrI_37682_T/C	chrI:37682	Heterozygous	49	128	38.281	0.5	36.837	C	P27825	YAL058W	CNE1	Transcript	synonymous_variant	219	219	73	G/G	ggT/ggC	-	EXON=1/1
chrI_37976_C/A	chrI:37976	Heterozygous	42	97	43.299	0.481	38.619	A	P27825	YAL058W	CNE1	Transcript	synonymous_variant	513	513	171	A/A	gcC/gcA	-	EXON=1/1
chrI_38120_A/T	chrI:38120	Heterozygous	32	79	40.506	0.492	37.906	T	P27825	YAL058W	CNE1	Transcript	synonymous_variant	657	657	219	I/I	atA/atT	-	EXON=1/1
chrI_40602_T/C	chrI:40602	Heterozygous	58	105	55.238	0.491	38.655	C	P39717	YAL056W	GPB2	Transcript	synonymous_variant	1344	1344	448	S/S	tcT/tcC	-	EXON=1/1
chrI_41271_A/C	chrI:41271	Heterozygous	41	87	47.126	0.486	37.927	C	P39717	YAL056W	GPB2	Transcript	synonymous_variant	2013	2013	671	P/P	ccA/ccC	-	EXON=1/1
chrI_52984_A/G	chrI:52984	Heterozygous	29	64	45.312	0.481	38.621	G	P39722	YAL048C	GEM1	Transcript	synonymous_variant	1806	1806	602	F/F	ttT/ttC	-	EXON=1/1
chrI_53203_G/A	chrI:53203	Heterozygous	34	68	50	0.492	38.382	A	P39722	YAL048C	GEM1	Transcript	synonymous_variant	1587	1587	529	Y/Y	taC/taT	-	EXON=1/1
chrI_53425_T/C	chrI:53425	Heterozygous	47	87	54.023	0.477	38.234	C	P39722	YAL048C	GEM1	Transcript	synonymous_variant	1365	1365	455	G/G	ggA/ggG	-	EXON=1/1
chrI_53836_A/G	chrI:53836	Heterozygous	40	82	48.78	0.493	37.5	G	P39722	YAL048C	GEM1	Transcript	synonymous_variant	954	954	318	V/V	gtT/gtC	-	EXON=1/1
chrI_53851_G/A	chrI:53851	Heterozygous	39	79	49.367	0.5	38.641	A	P39722	YAL048C	GEM1	Transcript	synonymous_variant	939	939	313	L/L	ctC/ctT	-	EXON=1/1
chrI_53884_G/A	chrI:53884	Heterozygous	47	87	54.023	0.494	38.149	A	P39722	YAL048C	GEM1	Transcript	synonymous_variant	906	906	302	Y/Y	taC/taT	-	EXON=1/1
chrI_55583_A/T	chrI:55583	Homozygous	26	34	76.471	0.435	37.654	T	P39723	YAL047C	SPC72	Transcript	synonymous_variant	1275	1275	425	L/L	ctT/ctA	-	EXON=1/1
chrI_55721_C/T	chrI:55721	Heterozygous	31	54	57.407	0.492	38.548	T	P39723	YAL047C	SPC72	Transcript	synonymous_variant	1137	1137	379	L/L	ttG/ttA	-	EXON=1/1
chrI_66117_G/T	chrI:66117	Heterozygous	49	88	55.682	0.484	37.531	T	P13365	YAL040C	CLN3	Transcript	synonymous_variant	1404	1404	468	S/S	tcC/tcA	-	EXON=1/1
chrI_68725_G/C	chrI:68725	Heterozygous	46	99	46.465	0.47	37.457	C	P06182	YAL039C	CYC3	Transcript	synonymous_variant	801	801	267	S/S	tcC/tcG	-	EXON=1/1
chrI_68869_A/G	chrI:68869	Heterozygous	42	88	47.727	0.494	38.5	G	P06182	YAL039C	CYC3	Transcript	synonymous_variant	657	657	219	D/D	gaT/gaC	-	EXON=1/1
chrI_69112_T/C	chrI:69112	Heterozygous	33	68	48.529	0.482	37.152	C	P06182	YAL039C	CYC3	Transcript	synonymous_variant	414	414	138	E/E	gaA/gaG	-	EXON=1/1
chrI_69280_G/A	chrI:69280	Heterozygous	35	70	50	0.492	38.4	A	P06182	YAL039C	CYC3	Transcript	synonymous_variant	246	246	82	I/I	atC/atT	-	EXON=1/1
chrI_69403_C/T	chrI:69403	Heterozygous	37	80	46.25	0.492	38.054	T	P06182	YAL039C	CYC3	Transcript	synonymous_variant	123	123	41	E/E	gaG/gaA	-	EXON=1/1
chrI_77593_T/A	chrI:77593	Heterozygous	13	46	28.261	0.435	37	A	P39730	YAL035W	FUN12	Transcript	synonymous_variant	1167	1167	389	A/A	gcT/gcA	-	EXON=1/1
chrI_77596_T/A	chrI:77596	Heterozygous	13	51	25.49	0.458	36.308	A	P39730	YAL035W	FUN12	Transcript	synonymous_variant	1170	1170	390	T/T	acT/acA	-	EXON=1/1
chrII_1750_A/G	chrII:1750	Heterozygous	8	24	33.333	0.462	37.125	G	Q7M4S9	YBL113C	YBL113C	Transcript	synonymous_variant	909	909	303	T/T	acT/acC	-	EXON=1/1
chrII_1771_A/G	chrII:1771	Homozygous	15	15	100	0.458	35.933	G	Q7M4S9	YBL113C	YBL113C	Transcript	synonymous_variant	888	888	296	S/S	tcT/tcC	-	EXON=1/1
chrII_1813_G/A	chrII:1813	Homozygous	10	11	90.909	0.333	37.2	A	Q7M4S9	YBL113C	YBL113C	Transcript	synonymous_variant	846	846	282	I/I	atC/atT	-	EXON=1/1
chrII_1831_A/C	chrII:1831	Homozygous	10	11	90.909	0.375	37	C	Q7M4S9	YBL113C	YBL113C	Transcript	synonymous_variant	828	828	276	A/A	gcT/gcG	-	EXON=1/1
chrII_241221_T/C	chrII:241221	Heterozygous	46	94	48.936	0.471	38.217	C	P35172	YBR001C	NTH2	Transcript	synonymous_variant	63	63	21	E/E	gaA/gaG	-	EXON=1/1
chrII_301239_T/C	chrII:301239	Heterozygous	16	61	26.23	0.484	38.812	C	P10664	YBR031W	RPL4A	Transcript	synonymous_variant	1074	1074	358	T/T	acT/acC	-	EXON=1/1
chrII_301245_A/G	chrII:301245	Heterozygous	16	60	26.667	0.484	38.438	G	P10664	YBR031W	RPL4A	Transcript	synonymous_variant	1080	1080	360	K/K	aaA/aaG	-	EXON=1/1
chrII_301248_C/T	chrII:301248	Heterozygous	16	61	26.23	0.484	38	T	P10664	YBR031W	RPL4A	Transcript	synonymous_variant	1083	1083	361	H/H	caC/caT	-	EXON=1/1
chrII_301251_T/C	chrII:301251	Heterozygous	16	61	26.23	0.484	38.188	C	P10664	YBR031W	RPL4A	Transcript	synonymous_variant	1086	1086	362	D/D	gaT/gaC	-	EXON=1/1
chrII_357976_G/A	chrII:357976	Heterozygous	32	67	47.761	0.492	38.469	A	P38080	YBR059C	AKL1	Transcript	synonymous_variant	2212	2212	738	L/L	Ctg/Ttg	-	EXON=1/1
chrII_429773_G/A	chrII:429773	Heterozygous	26	97	26.804	0.48	37.885	A	P00635	YBR093C	PHO5	Transcript	synonymous_variant	1179	1179	393	Y/Y	taC/taT	-	EXON=1/1
chrII_7725_A/G	chrII:7725	Heterozygous	55	219	25.114	0.464	38.164	G	Q3E770	YBL108C-A	PAU9	Transcript	synonymous_variant	9	9	3	T/T	acT/acC	-	EXON=1/1
chrII_802637_G/A	chrII:802637	Heterozygous	77	274	28.102	0.471	38.117	A	P38156	YBR298C	MAL31	Transcript	synonymous_variant	1839	1839	613	N/N	aaC/aaT	-	EXON=1/1
chrII_802934_G/A	chrII:802934	Heterozygous	119	447	26.622	0.466	38.067	A	P38156	YBR298C	MAL31	Transcript	synonymous_variant	1542	1542	514	Y/Y	taC/taT	-	EXON=1/1
chrII_803935_G/A	chrII:803935	Heterozygous	136	507	26.824	0.492	38.368	A	P38156	YBR298C	MAL31	Transcript	synonymous_variant	541	541	181	L/L	Ctg/Ttg	-	EXON=1/1
chrII_809320_G/C	chrII:809320	Heterozygous	78	299	26.087	0.497	37.872	C	P38155	YBR301W	PAU24	Transcript	synonymous_variant	264	264	88	V/V	gtG/gtC	-	EXON=1/1
chrIII_10935_C/T	chrIII:10935	Heterozygous	26	49	53.061	0.5	38.615	T	P25594	YCL069W	VBA3	Transcript	synonymous_variant	1230	1230	410	N/N	aaC/aaT	-	EXON=1/1
chrIII_154645_A/G	chrIII:154645	Heterozygous	41	91	45.055	0.494	37.463	G	P25362	YCR020C	PET18	Transcript	synonymous_variant	15	15	5	T/T	acT/acC	-	EXON=1/1
chrIII_230158_A/G	chrIII:230158	Heterozygous	64	122	52.459	0.496	38.391	G	P25364	YCR065W	HCM1	Transcript	synonymous_variant	849	849	283	L/L	ctA/ctG	-	EXON=1/1
chrIII_239573_C/T	chrIII:239573	Heterozygous	43	85	50.588	0.494	38.581	T	P25334	YCR069W	CPR4	Transcript	synonymous_variant	519	519	173	T/T	acC/acT	-	EXON=1/1
chrIII_239672_A/G	chrIII:239672	Heterozygous	33	74	44.595	0.483	37.424	G	P25334	YCR069W	CPR4	Transcript	synonymous_variant	618	618	206	T/T	acA/acG	-	EXON=1/1
chrIII_241228_A/G	chrIII:241228	Heterozygous	38	86	44.186	0.486	38.526	G	P25382	YCR072C	RSA4	Transcript	synonymous_variant	1125	1125	375	V/V	gtT/gtC	-	EXON=1/1
chrIII_241753_T/C	chrIII:241753	Heterozygous	44	105	41.905	0.476	38.182	C	P25382	YCR072C	RSA4	Transcript	synonymous_variant	600	600	200	V/V	gtA/gtG	-	EXON=1/1
chrIII_241831_G/A	chrIII:241831	Heterozygous	42	97	43.299	0.487	38.071	A	P25382	YCR072C	RSA4	Transcript	synonymous_variant	522	522	174	D/D	gaC/gaT	-	EXON=1/1
chrIII_269962_A/G	chrIII:269962	Heterozygous	47	155	30.323	0.451	38.17	G	P25653	YCR089W	FIG2	Transcript	synonymous_variant	2529	2529	843	Q/Q	caA/caG	-	EXON=1/1
chrIII_314252_T/C	chrIII:314252	Heterozygous	28	110	25.455	0.5	37.786	C	P25612	YCR107W	AAD3	Transcript	synonymous_variant	363	363	121	N/N	aaT/aaC	-	EXON=1/1
chrIII_314282_G/A	chrIII:314282	Heterozygous	33	101	32.673	0.5	38.848	A	P25612	YCR107W	AAD3	Transcript	synonymous_variant	393	393	131	R/R	agG/agA	-	EXON=1/1
chrIII_314321_A/T	chrIII:314321	Heterozygous	33	107	30.841	0.5	38.909	T	P25612	YCR107W	AAD3	Transcript	synonymous_variant	432	432	144	I/I	atA/atT	-	EXON=1/1
chrIII_314702_G/A	chrIII:314702	Homozygous	13	13	100	0.389	38.385	A	P25612	YCR107W	AAD3	Transcript	synonymous_variant	813	813	271	K/K	aaG/aaA	-	EXON=1/1
chrIII_314705_T/C	chrIII:314705	Homozygous	13	13	100	0.389	38.385	C	P25612	YCR107W	AAD3	Transcript	synonymous_variant	816	816	272	I/I	atT/atC	-	EXON=1/1
chrIII_314873_A/G	chrIII:314873	Homozygous	10	10	100	0.385	36.9	G	P25612	YCR107W	AAD3	Transcript	synonymous_variant	984	984	328	P/P	ccA/ccG	-	EXON=1/1
chrIII_314927_T/C	chrIII:314927	Homozygous	11	11	100	0.375	38.364	C	P25612	YCR107W	AAD3	Transcript	synonymous_variant	1038	1038	346	N/N	aaT/aaC	-	EXON=1/1
chrIII_62254_A/G	chrIII:62254	Heterozygous	33	66	50	0.5	37.848	G	P25369	YCL034W	LSB5	Transcript	synonymous_variant	597	597	199	R/R	agA/agG	-	EXON=1/1
chrIII_73479_A/G	chrIII:73479	Heterozygous	65	213	30.516	0.492	38.446	G	Q96VH4	YCL026C-B	HBN1	Transcript	synonymous_variant	508	508	170	L/L	Tta/Cta	-	EXON=1/1
chrIV_1154405_A/G	chrIV:1154405	Homozygous	29	29	100	0.482	38.379	G	P39004	YDR342C	HXT7	Transcript	synonymous_variant	1524	1524	508	Y/Y	taT/taC	-	EXON=1/1
chrIV_1154468_A/G	chrIV:1154468	Homozygous	12	12	100	0.478	37.75	G	P39004	YDR342C	HXT7	Transcript	synonymous_variant	1461	1461	487	T/T	acT/acC	-	EXON=1/1
chrIV_1159689_A/G	chrIV:1159689	Heterozygous	27	80	33.75	0.468	37.815	G	P39003	YDR343C	HXT6	Transcript	synonymous_variant	1632	1632	544	S/S	tcT/tcC	-	EXON=1/1
chrIV_1159713_C/T	chrIV:1159713	Heterozygous	19	68	27.941	0.438	38	T	P39003	YDR343C	HXT6	Transcript	synonymous_variant	1608	1608	536	K/K	aaG/aaA	-	EXON=1/1
chrIV_1163413_A/G	chrIV:1163413	Heterozygous	42	166	25.301	0.5	38.238	G	P32466	YDR345C	HXT3	Transcript	synonymous_variant	1248	1248	416	N/N	aaT/aaC	-	EXON=1/1
chrIV_11696_G/A	chrIV:11696	Homozygous	27	27	100	0.479	38.111	A	P54854	YDL245C	HXT15	Transcript	synonymous_variant	1665	1665	555	S/S	agC/agT	-	EXON=1/1
chrIV_1261950_G/A	chrIV:1261950	Heterozygous	68	127	53.543	0.492	38.044	A	P33298	YDR394W	RPT3	Transcript	synonymous_variant	270	270	90	Q/Q	caG/caA	-	EXON=1/1
chrIV_1504277_A/T	chrIV:1504277	Homozygous	14	15	93.333	0.5	38	T	Q04433	YDR534C	FIT1	Transcript	synonymous_variant	624	624	208	A/A	gcT/gcA	-	EXON=1/1
chrIV_1504286_T/G	chrIV:1504286	Homozygous	17	20	85	0.48	38.118	G	Q04433	YDR534C	FIT1	Transcript	synonymous_variant	615	615	205	S/S	tcA/tcC	-	EXON=1/1
chrIV_1523563_C/T	chrIV:1523563	Heterozygous	15	49	30.612	0.4	38.667	T	Q03050	YDR542W	PAU10	Transcript	synonymous_variant	315	315	105	A/A	gcC/gcT	-	EXON=1/1
chrIV_2920_G/A	chrIV:2920	Homozygous	10	10	100	0.471	38.2	A	Q07788	YDL248W	COS7	Transcript	synonymous_variant	1119	1119	373	L/L	ttG/ttA	-	EXON=1/1
chrIV_390432_A/G	chrIV:390432	Heterozygous	4	13	30.769	0.5	38	G	Q12361	YDL035C	GPR1	Transcript	synonymous_variant	1626	1626	542	N/N	aaT/aaC	-	EXON=1/1
chrIV_390462_A/G	chrIV:390462	Heterozygous	5	10	50	0.444	38.8	G	Q12361	YDL035C	GPR1	Transcript	synonymous_variant	1596	1596	532	N/N	aaT/aaC	-	EXON=1/1
chrIV_390465_A/G	chrIV:390465	Heterozygous	5	12	41.667	0.444	38.4	G	Q12361	YDL035C	GPR1	Transcript	synonymous_variant	1593	1593	531	N/N	aaT/aaC	-	EXON=1/1
chrIV_44199_T/C	chrIV:44199	Homozygous	20	20	100	0.424	38.15	C	P11484	YDL229W	SSB1	Transcript	synonymous_variant	135	135	45	A/A	gcT/gcC	-	EXON=1/1
chrIV_44205_T/C	chrIV:44205	Homozygous	19	19	100	0.448	38.211	C	P11484	YDL229W	SSB1	Transcript	synonymous_variant	141	141	47	T/T	acT/acC	-	EXON=1/1
chrIV_44211_A/G	chrIV:44211	Homozygous	19	19	100	0.5	37.947	G	P11484	YDL229W	SSB1	Transcript	synonymous_variant	147	147	49	E/E	gaA/gaG	-	EXON=1/1
chrIV_44223_T/C	chrIV:44223	Homozygous	12	12	100	0.444	37.583	C	P11484	YDL229W	SSB1	Transcript	synonymous_variant	159	159	53	I/I	atT/atC	-	EXON=1/1
chrIV_45700_T/C	chrIV:45700	Homozygous	14	14	100	0.125	37.857	C	P11484	YDL229W	SSB1	Transcript	synonymous_variant	1636	1636	546	L/L	Ttg/Ctg	-	EXON=1/1
chrIV_45700_T/C	chrIV:45700	Homozygous	14	14	100	0.125	37.857	C	n/a	YDL228C	YDL228C	Transcript	synonymous_variant	219	219	73	Q/Q	caA/caG	-	EXON=1/1
chrIV_45702_G/A	chrIV:45702	Homozygous	14	14	100	0.125	38.071	A	P11484	YDL229W	SSB1	Transcript	synonymous_variant	1638	1638	546	L/L	ttG/ttA	-	EXON=1/1
chrIV_45714_T/C	chrIV:45714	Homozygous	20	20	100	0.333	37.3	C	P11484	YDL229W	SSB1	Transcript	synonymous_variant	1650	1650	550	V/V	gtT/gtC	-	EXON=1/1
chrIV_45717_C/T	chrIV:45717	Homozygous	21	21	100	0.321	38.333	T	P11484	YDL229W	SSB1	Transcript	synonymous_variant	1653	1653	551	A/A	gcC/gcT	-	EXON=1/1
chrIV_472821_T/C	chrIV:472821	Heterozygous	26	95	27.368	0.467	38.538	C	P49626	YDR012W	RPL4B	Transcript	synonymous_variant	969	969	323	V/V	gtT/gtC	-	EXON=1/1
chrIV_472827_G/A	chrIV:472827	Heterozygous	26	91	28.571	0.455	38.615	A	P49626	YDR012W	RPL4B	Transcript	synonymous_variant	975	975	325	L/L	ttG/ttA	-	EXON=1/1
chrIV_538009_C/T	chrIV:538009	Homozygous	13	13	100	0.35	38.538	T	P13587	YDR040C	ENA1	Transcript	synonymous_variant	459	459	153	L/L	ctG/ctA	-	EXON=1/1
chrIV_601041_A/G	chrIV:601041	Heterozygous	26	100	26	0.366	36.846	G	Q01589	YDR077W	SED1	Transcript	synonymous_variant	249	249	83	E/E	gaA/gaG	-	EXON=1/1
chrIV_627083_G/A	chrIV:627083	Heterozygous	37	86	43.023	0.5	38.378	A	Q03195	YDR091C	RLI1	Transcript	synonymous_variant	1452	1452	484	I/I	atC/atT	-	EXON=1/1
chrIV_643196_A/T	chrIV:643196	Heterozygous	33	75	44	0.492	38.394	T	Q03834	YDR097C	MSH6	Transcript	synonymous_variant	642	642	214	T/T	acT/acA	-	EXON=1/1
chrIV_659657_A/G	chrIV:659657	Heterozygous	48	91	52.747	0.477	37.979	G	P32917	YDR103W	STE5	Transcript	synonymous_variant	1308	1308	436	A/A	gcA/gcG	-	EXON=1/1
chrIV_757550_G/T	chrIV:757550	Homozygous	10	12	83.333	0.438	37.4	T	Q00402	YDR150W	NUM1	Transcript	synonymous_variant	1923	1923	641	V/V	gtG/gtT	-	EXON=1/1
chrIV_757601_A/T	chrIV:757601	Heterozygous	5	11	45.455	0.444	39	T	Q00402	YDR150W	NUM1	Transcript	synonymous_variant	1974	1974	658	S/S	tcA/tcT	-	EXON=1/1
chrIV_757715_G/A	chrIV:757715	Heterozygous	42	133	31.579	0.48	38.548	A	Q00402	YDR150W	NUM1	Transcript	synonymous_variant	2088	2088	696	E/E	gaG/gaA	-	EXON=1/1
chrIV_757724_C/T	chrIV:757724	Heterozygous	58	148	39.189	0.485	38.19	T	Q00402	YDR150W	NUM1	Transcript	synonymous_variant	2097	2097	699	A/A	gcC/gcT	-	EXON=1/1
chrIV_757730_A/G	chrIV:757730	Heterozygous	64	160	40	0.491	37.844	G	Q00402	YDR150W	NUM1	Transcript	synonymous_variant	2103	2103	701	L/L	ctA/ctG	-	EXON=1/1
chrIV_759254_C/A	chrIV:759254	Heterozygous	85	290	29.31	0.481	38.553	A	Q00402	YDR150W	NUM1	Transcript	synonymous_variant	3627	3627	1209	V/V	gtC/gtA	-	EXON=1/1
chrIV_759566_G/A	chrIV:759566	Homozygous	20	20	100	0.452	37.35	A	Q00402	YDR150W	NUM1	Transcript	synonymous_variant	3939	3939	1313	L/L	ctG/ctA	-	EXON=1/1
chrIV_822290_G/A	chrIV:822290	Heterozygous	29	93	31.183	0.481	38.448	A	Q04002	YDR180W	SCC2	Transcript	synonymous_variant	996	996	332	K/K	aaG/aaA	-	EXON=1/1
chrIV_822308_C/T	chrIV:822308	Heterozygous	26	97	26.804	0.49	38.692	T	Q04002	YDR180W	SCC2	Transcript	synonymous_variant	1014	1014	338	F/F	ttC/ttT	-	EXON=1/1
chrIV_854513_A/G	chrIV:854513	Heterozygous	36	71	50.704	0.493	37.583	G	n/a	YDR199W	YDR199W	Transcript	synonymous_variant	339	339	113	K/K	aaA/aaG	-	EXON=1/1
chrIV_854513_A/G	chrIV:854513	Heterozygous	36	71	50.704	0.493	37.583	G	Q03944	YDR200C	VPS64	Transcript	synonymous_variant	1581	1581	527	N/N	aaT/aaC	-	EXON=1/1
chrIX_137116_G/A	chrIX:137116	Heterozygous	7	20	35	0.5	38	A	P23250	YIL119C	RPI1	Transcript	synonymous_variant	762	762	254	N/N	aaC/aaT	-	EXON=1/1
chrIX_169465_C/T	chrIX:169465	Heterozygous	24	79	30.38	0.489	38.083	T	P40485	YIL105C	SLM1	Transcript	synonymous_variant	177	177	59	Q/Q	caG/caA	-	EXON=1/1
chrIX_169477_C/T	chrIX:169477	Heterozygous	20	78	25.641	0.5	36.75	T	P40485	YIL105C	SLM1	Transcript	synonymous_variant	165	165	55	Q/Q	caG/caA	-	EXON=1/1
chrIX_204360_A/G	chrIX:204360	Heterozygous	64	115	55.652	0.488	38.656	G	P40506	YIL083C	CAB2	Transcript	synonymous_variant	294	294	98	F/F	ttT/ttC	-	EXON=1/1
chrIX_209340_T/C	chrIX:209340	Heterozygous	16	52	30.769	0.458	36.875	C	Q7LHG5	YIL082W-A	YIL082W-A	Transcript	synonymous_variant	3705	3705	1235	T/T	acT/acC	-	EXON=2/2
chrIX_211502_G/A	chrIX:211502	Heterozygous	45	104	43.269	0.477	38.711	A	P40507	YIL079C	AIR1	Transcript	synonymous_variant	504	504	168	F/F	ttC/ttT	-	EXON=1/1
chrIX_211982_T/C	chrIX:211982	Heterozygous	44	93	47.312	0.494	38.364	C	P40507	YIL079C	AIR1	Transcript	synonymous_variant	24	24	8	V/V	gtA/gtG	-	EXON=1/1
chrIX_23638_G/A	chrIX:23638	Heterozygous	38	143	26.573	0.453	37.237	A	P40442	YIL169C	YIL169C	Transcript	synonymous_variant	2469	2469	823	A/A	gcC/gcT	-	EXON=1/1
chrIX_248343_T/C	chrIX:248343	Heterozygous	35	81	43.21	0.478	37.714	C	P40188	YIL057C	RGI2	Transcript	synonymous_variant	54	54	18	T/T	acA/acG	-	EXON=1/1
chrIX_25765_A/G	chrIX:25765	Homozygous	23	23	100	0.4	37.13	G	P40442	YIL169C	YIL169C	Transcript	synonymous_variant	342	342	114	S/S	tcT/tcC	-	EXON=1/1
chrIX_272989_T/A	chrIX:272989	Heterozygous	43	83	51.807	0.481	38.628	A	P40529	YIL044C	AGE2	Transcript	synonymous_variant	858	858	286	S/S	tcA/tcT	-	EXON=1/1
chrIX_288567_A/G	chrIX:288567	Heterozygous	43	85	50.588	0.487	37.837	G	P15790	YIL035C	CKA1	Transcript	synonymous_variant	342	342	114	V/V	gtT/gtC	-	EXON=1/1
chrIX_298912_T/C	chrIX:298912	Heterozygous	42	87	48.276	0.494	37.762	C	P40318	YIL030C	SSM4	Transcript	synonymous_variant	1098	1098	366	A/A	gcA/gcG	-	EXON=1/1
chrIX_299400_A/G	chrIX:299400	Heterozygous	53	112	47.321	0.485	38.585	G	P40318	YIL030C	SSM4	Transcript	synonymous_variant	610	610	204	L/L	Tta/Cta	-	EXON=1/1
chrIX_334329_T/A	chrIX:334329	Heterozygous	24	65	36.923	0.489	38.417	A	P40552	YIL011W	TIR3	Transcript	synonymous_variant	603	603	201	S/S	tcT/tcA	-	EXON=1/1
chrIX_371441_A/G	chrIX:371441	Heterozygous	51	90	56.667	0.49	38.373	G	P40566	YIR007W	YIR007W	Transcript	synonymous_variant	738	738	246	E/E	gaA/gaG	-	EXON=1/1
chrIX_371957_C/T	chrIX:371957	Homozygous	54	54	100	0.056	38.278	T	P40566	YIR007W	YIR007W	Transcript	synonymous_variant	1254	1254	418	I/I	atC/atT	-	EXON=1/1
chrIX_376534_T/C	chrIX:376534	Heterozygous	33	53	62.264	0.476	38.182	C	P40568	YIR010W	DSN1	Transcript	synonymous_variant	1104	1104	368	Y/Y	taT/taC	-	EXON=1/1
chrIX_390850_C/A	chrIX:390850	Heterozygous	60	121	49.587	0.473	38.017	A	P08640	YIR019C	FLO11	Transcript	synonymous_variant	2826	2826	942	T/T	acG/acT	-	EXON=1/1
chrIX_391282_T/G	chrIX:391282	Homozygous	28	39	71.795	0.476	37.714	G	P08640	YIR019C	FLO11	Transcript	synonymous_variant	2394	2394	798	S/S	tcA/tcC	-	EXON=1/1
chrIX_391288_G/A	chrIX:391288	Homozygous	30	34	88.235	0.488	37.133	A	P08640	YIR019C	FLO11	Transcript	synonymous_variant	2388	2388	796	T/T	acC/acT	-	EXON=1/1
chrIX_391315_G/A	chrIX:391315	Heterozygous	26	42	61.905	0.429	37.923	A	P08640	YIR019C	FLO11	Transcript	synonymous_variant	2361	2361	787	T/T	acC/acT	-	EXON=1/1
chrIX_391318_A/G	chrIX:391318	Heterozygous	19	41	46.341	0.483	37.053	G	P08640	YIR019C	FLO11	Transcript	synonymous_variant	2358	2358	786	T/T	acT/acC	-	EXON=1/1
chrIX_391321_A/G	chrIX:391321	Heterozygous	18	44	40.909	0.481	36.944	G	P08640	YIR019C	FLO11	Transcript	synonymous_variant	2355	2355	785	S/S	tcT/tcC	-	EXON=1/1
chrIX_391351_A/G	chrIX:391351	Heterozygous	11	40	27.5	0.4	37.818	G	P08640	YIR019C	FLO11	Transcript	synonymous_variant	2325	2325	775	S/S	tcT/tcC	-	EXON=1/1
chrIX_391582_A/G	chrIX:391582	Heterozygous	14	39	35.897	0.3	36.5	G	P08640	YIR019C	FLO11	Transcript	synonymous_variant	2094	2094	698	S/S	tcT/tcC	-	EXON=1/1
chrIX_391984_G/A	chrIX:391984	Heterozygous	34	102	33.333	0.396	35.382	A	P08640	YIR019C	FLO11	Transcript	synonymous_variant	1692	1692	564	S/S	agC/agT	-	EXON=1/1
chrIX_392002_G/T	chrIX:392002	Heterozygous	38	91	41.758	0.4	37.421	T	P08640	YIR019C	FLO11	Transcript	synonymous_variant	1674	1674	558	S/S	tcC/tcA	-	EXON=1/1
chrIX_392188_A/G	chrIX:392188	Heterozygous	17	62	27.419	0.485	38.647	G	P08640	YIR019C	FLO11	Transcript	synonymous_variant	1488	1488	496	S/S	tcT/tcC	-	EXON=1/1
chrIX_392209_G/T	chrIX:392209	Heterozygous	24	57	42.105	0.378	37.958	T	P08640	YIR019C	FLO11	Transcript	synonymous_variant	1467	1467	489	S/S	tcC/tcA	-	EXON=1/1
chrIX_392269_A/G	chrIX:392269	Heterozygous	23	45	51.111	0.475	37.261	G	P08640	YIR019C	FLO11	Transcript	synonymous_variant	1407	1407	469	S/S	tcT/tcC	-	EXON=1/1
chrIX_392326_G/A	chrIX:392326	Heterozygous	9	22	40.909	0.462	36	A	P08640	YIR019C	FLO11	Transcript	synonymous_variant	1350	1350	450	T/T	acC/acT	-	EXON=1/1
chrIX_392620_A/G	chrIX:392620	Heterozygous	7	12	58.333	0.4	37.857	G	P08640	YIR019C	FLO11	Transcript	synonymous_variant	1056	1056	352	S/S	tcT/tcC	-	EXON=1/1
chrIX_392632_G/A	chrIX:392632	Homozygous	11	12	91.667	0.438	35.364	A	P08640	YIR019C	FLO11	Transcript	synonymous_variant	1044	1044	348	T/T	acC/acT	-	EXON=1/1
chrIX_431167_C/A	chrIX:431167	Heterozygous	28	108	25.926	0.488	38.429	A	P40583	YIR039C	YPS6	Transcript	synonymous_variant	945	945	315	S/S	tcG/tcT	-	EXON=1/1
chrIX_431179_A/G	chrIX:431179	Heterozygous	30	108	27.778	0.465	38.833	G	P40583	YIR039C	YPS6	Transcript	synonymous_variant	933	933	311	N/N	aaT/aaC	-	EXON=1/1
chrIX_431182_G/T	chrIX:431182	Heterozygous	30	101	29.703	0.465	38.367	T	P40583	YIR039C	YPS6	Transcript	synonymous_variant	930	930	310	G/G	ggC/ggA	-	EXON=1/1
chrIX_431206_C/A	chrIX:431206	Heterozygous	30	109	27.523	0.452	38.167	A	P40583	YIR039C	YPS6	Transcript	synonymous_variant	906	906	302	V/V	gtG/gtT	-	EXON=1/1
chrIX_431209_A/G	chrIX:431209	Heterozygous	30	112	26.786	0.465	38	G	P40583	YIR039C	YPS6	Transcript	synonymous_variant	903	903	301	S/S	agT/agC	-	EXON=1/1
chrIX_431212_T/C	chrIX:431212	Heterozygous	30	116	25.862	0.465	37.567	C	P40583	YIR039C	YPS6	Transcript	synonymous_variant	900	900	300	Q/Q	caA/caG	-	EXON=1/1
chrIX_431230_C/T	chrIX:431230	Heterozygous	30	115	26.087	0.476	38.5	T	P40583	YIR039C	YPS6	Transcript	synonymous_variant	882	882	294	G/G	ggG/ggA	-	EXON=1/1
chrIX_431233_A/T	chrIX:431233	Heterozygous	30	114	26.316	0.476	38.733	T	P40583	YIR039C	YPS6	Transcript	synonymous_variant	879	879	293	P/P	ccT/ccA	-	EXON=1/1
chrIX_49641_T/G	chrIX:49641	Homozygous	70	71	98.592	0.106	36.543	G	P40453	YIL156W	UBP7	Transcript	synonymous_variant	1551	1551	517	P/P	ccT/ccG	-	EXON=1/1
chrV_22572_T/C	chrV:22572	Heterozygous	41	141	29.078	0.493	38.439	C	P39924	YEL069C	HXT13	Transcript	synonymous_variant	660	660	220	R/R	agA/agG	-	EXON=1/1
chrV_22575_C/T	chrV:22575	Heterozygous	44	139	31.655	0.486	38.318	T	P39924	YEL069C	HXT13	Transcript	synonymous_variant	657	657	219	T/T	acG/acA	-	EXON=1/1
chrV_22578_A/T	chrV:22578	Heterozygous	44	137	32.117	0.486	38.5	T	P39924	YEL069C	HXT13	Transcript	synonymous_variant	654	654	218	G/G	ggT/ggA	-	EXON=1/1
chrV_226861_C/T	chrV:226861	Heterozygous	26	44	59.091	0.5	38.654	T	P40026	YER038C	KRE29	Transcript	synonymous_variant	1392	1392	464	R/R	agG/agA	-	EXON=1/1
chrV_275997_C/A	chrV:275997	Heterozygous	34	126	26.984	0.47	38.324	A	P40039	YER060W	FCY21	Transcript	synonymous_variant	1431	1431	477	G/G	ggC/ggA	-	EXON=1/1
chrV_569838_A/G	chrV:569838	Heterozygous	149	540	27.593	0.498	37.456	G	P0C0V2	YER188C-A	YER188C-A	Transcript	synonymous_variant	70	70	24	L/L	Tta/Cta	-	EXON=1/1
chrVI_12937_A/C	chrVI:12937	Homozygous	9	12	75	0.357	38.444	C	P43534	YFL058W	THI5	Transcript	synonymous_variant	9	9	3	T/T	acA/acC	-	EXON=1/1
chrVI_12940_C/T	chrVI:12940	Homozygous	8	11	72.727	0.385	37.75	T	P43534	YFL058W	THI5	Transcript	synonymous_variant	12	12	4	D/D	gaC/gaT	-	EXON=1/1
chrVI_12961_C/T	chrVI:12961	Homozygous	9	12	75	0.4	38.667	T	P43534	YFL058W	THI5	Transcript	synonymous_variant	33	33	11	N/N	aaC/aaT	-	EXON=1/1
chrVI_12982_T/C	chrVI:12982	Homozygous	8	11	72.727	0.357	39	C	P43534	YFL058W	THI5	Transcript	synonymous_variant	54	54	18	H/H	caT/caC	-	EXON=1/1
chrVI_13066_C/G	chrVI:13066	Homozygous	13	13	100	0.476	38.692	G	P43534	YFL058W	THI5	Transcript	synonymous_variant	138	138	46	S/S	tcC/tcG	-	EXON=1/1
chrVI_13087_A/G	chrVI:13087	Homozygous	13	13	100	0.5	37.769	G	P43534	YFL058W	THI5	Transcript	synonymous_variant	159	159	53	G/G	ggA/ggG	-	EXON=1/1
chrVI_13192_T/C	chrVI:13192	Homozygous	16	16	100	0.48	36.312	C	P43534	YFL058W	THI5	Transcript	synonymous_variant	264	264	88	F/F	ttT/ttC	-	EXON=1/1
chrVI_13792_CT/TC	chrVI:13792-13793	Heterozygous	32	111	28.829	0.476	37.922	TC	P43534	YFL058W	THI5	Transcript	synonymous_variant	864	864	288	I/I	atC/atT	-	EXON=1/1
chrVI_190531_C/T	chrVI:190531	Heterozygous	32	64	50	0.467	38.094	T	P34756	YFR019W	FAB1	Transcript	synonymous_variant	6030	6030	2010	F/F	ttC/ttT	-	EXON=1/1
chrVI_28939_G/A	chrVI:28939	Heterozygous	29	91	31.868	0.415	38.621	A	P43551	YFL052W	ZNF1	Transcript	synonymous_variant	708	708	236	V/V	gtG/gtA	-	EXON=1/1
chrVI_28951_C/T	chrVI:28951	Heterozygous	29	96	30.208	0.415	38.414	T	P43551	YFL052W	ZNF1	Transcript	synonymous_variant	720	720	240	C/C	tgC/tgT	-	EXON=1/1
chrVI_28963_G/A	chrVI:28963	Heterozygous	29	105	27.619	0.415	38.241	A	P43551	YFL052W	ZNF1	Transcript	synonymous_variant	732	732	244	L/L	ctG/ctA	-	EXON=1/1
chrVI_28969_C/A	chrVI:28969	Heterozygous	29	108	26.852	0.415	38.483	A	P43551	YFL052W	ZNF1	Transcript	synonymous_variant	738	738	246	T/T	acC/acA	-	EXON=1/1
chrVI_28972_G/A	chrVI:28972	Heterozygous	29	110	26.364	0.415	38.448	A	P43551	YFL052W	ZNF1	Transcript	synonymous_variant	741	741	247	T/T	acG/acA	-	EXON=1/1
chrVI_28975_T/A	chrVI:28975	Heterozygous	29	109	26.606	0.4	37.828	A	P43551	YFL052W	ZNF1	Transcript	synonymous_variant	744	744	248	I/I	atT/atA	-	EXON=1/1
chrVI_28978_T/G	chrVI:28978	Heterozygous	28	106	26.415	0.425	37.464	G	P43551	YFL052W	ZNF1	Transcript	synonymous_variant	747	747	249	A/A	gcT/gcG	-	EXON=1/1
chrVI_28990_G/A	chrVI:28990	Heterozygous	28	111	25.225	0.486	37.714	A	P43551	YFL052W	ZNF1	Transcript	synonymous_variant	759	759	253	P/P	ccG/ccA	-	EXON=1/1
chrVI_29230_T/G	chrVI:29230	Heterozygous	40	157	25.478	0.486	37.875	G	P43551	YFL052W	ZNF1	Transcript	synonymous_variant	999	999	333	A/A	gcT/gcG	-	EXON=1/1
chrVI_29236_G/A	chrVI:29236	Heterozygous	40	155	25.806	0.493	38.325	A	P43551	YFL052W	ZNF1	Transcript	synonymous_variant	1005	1005	335	K/K	aaG/aaA	-	EXON=1/1
chrVI_29242_G/A	chrVI:29242	Heterozygous	50	165	30.303	0.495	38.5	A	P43551	YFL052W	ZNF1	Transcript	synonymous_variant	1011	1011	337	V/V	gtG/gtA	-	EXON=1/1
chrVII_1071321_A/G	chrVII:1071321	Heterozygous	18	68	26.471	0.486	37.667	G	P53338	YGR288W	MAL13	Transcript	synonymous_variant	1029	1029	343	A/A	gcA/gcG	-	EXON=1/1
chrVII_1071543_A/T	chrVII:1071543	Heterozygous	8	30	26.667	0.467	38.5	T	P53338	YGR288W	MAL13	Transcript	synonymous_variant	1251	1251	417	A/A	gcA/gcT	-	EXON=1/1
chrVII_224851_G/A	chrVII:224851	Heterozygous	11	40	27.5	0.476	38.273	A	P53115	YGL150C	INO80	Transcript	synonymous_variant	723	723	241	N/N	aaC/aaT	-	EXON=1/1
chrVII_402939_G/T	chrVII:402939	Heterozygous	18	61	29.508	0.483	37.833	T	P53174	YGL053W	PRM8	Transcript	synonymous_variant	351	351	117	R/R	cgG/cgT	-	EXON=1/1
chrVII_402948_G/T	chrVII:402948	Heterozygous	18	58	31.034	0.483	38.778	T	P53174	YGL053W	PRM8	Transcript	synonymous_variant	360	360	120	T/T	acG/acT	-	EXON=1/1
chrVII_402954_G/A	chrVII:402954	Heterozygous	21	61	34.426	0.486	38.238	A	P53174	YGL053W	PRM8	Transcript	synonymous_variant	366	366	122	K/K	aaG/aaA	-	EXON=1/1
chrVII_402960_A/G	chrVII:402960	Heterozygous	22	61	36.066	0.472	37.727	G	P53174	YGL053W	PRM8	Transcript	synonymous_variant	372	372	124	K/K	aaA/aaG	-	EXON=1/1
chrVII_8613_C/T	chrVII:8613	Heterozygous	9	22	40.909	0.467	38.222	T	P53057	YGL259W	YPS5	Transcript	synonymous_variant	144	144	48	T/T	acC/acT	-	EXON=1/1
chrVII_957482_G/A	chrVII:957482	Heterozygous	8	27	29.63	0.385	38.875	A	P17442	YGR233C	PHO81	Transcript	synonymous_variant	729	729	243	N/N	aaC/aaT	-	EXON=1/1
chrVIII_12262_G/A	chrVIII:12262	Heterozygous	5	10	50	0.429	36.2	A	P38725	YHL046C	PAU13	Transcript	synonymous_variant	24	24	8	A/A	gcC/gcT	-	EXON=1/1
chrVIII_288005_T/C	chrVIII:288005	Heterozygous	31	113	27.434	0.462	38.387	C	P32467	YHR092C	HXT4	Transcript	synonymous_variant	807	807	269	L/L	ttA/ttG	-	EXON=1/1
chrVIII_288008_A/G	chrVIII:288008	Heterozygous	31	118	26.271	0.491	37.613	G	P32467	YHR092C	HXT4	Transcript	synonymous_variant	804	804	268	Y/Y	taT/taC	-	EXON=1/1
chrVIII_288020_T/C	chrVIII:288020	Heterozygous	51	131	38.931	0.488	37.333	C	P32467	YHR092C	HXT4	Transcript	synonymous_variant	792	792	264	E/E	gaA/gaG	-	EXON=1/1
chrVIII_525403_A/T	chrVIII:525403	Homozygous	16	16	100	0.481	38.5	T	P38894	YHR211W	FLO5	Transcript	synonymous_variant	12	12	4	A/A	gcA/gcT	-	EXON=1/1
chrVIII_525406_C/T	chrVIII:525406	Homozygous	17	17	100	0.5	37.647	T	P38894	YHR211W	FLO5	Transcript	synonymous_variant	15	15	5	H/H	caC/caT	-	EXON=1/1
chrVIII_526183_T/C	chrVIII:526183	Homozygous	21	21	100	0.488	38.143	C	P38894	YHR211W	FLO5	Transcript	synonymous_variant	792	792	264	T/T	acT/acC	-	EXON=1/1
chrVIII_526186_C/T	chrVIII:526186	Homozygous	20	20	100	0.5	38.25	T	P38894	YHR211W	FLO5	Transcript	synonymous_variant	795	795	265	I/I	atC/atT	-	EXON=1/1
chrVIII_526189_T/A	chrVIII:526189	Homozygous	20	20	100	0.5	37.85	A	P38894	YHR211W	FLO5	Transcript	synonymous_variant	798	798	266	P/P	ccT/ccA	-	EXON=1/1
chrVIII_526192_T/C	chrVIII:526192	Heterozygous	11	16	68.75	0.5	37.182	C	P38894	YHR211W	FLO5	Transcript	synonymous_variant	801	801	267	D/D	gaT/gaC	-	EXON=1/1
chrVIII_526195_T/C	chrVIII:526195	Heterozygous	11	16	68.75	0.5	36.455	C	P38894	YHR211W	FLO5	Transcript	synonymous_variant	804	804	268	P/P	ccT/ccC	-	EXON=1/1
chrVIII_526225_T/C	chrVIII:526225	Heterozygous	5	11	45.455	0.5	36.8	C	P38894	YHR211W	FLO5	Transcript	synonymous_variant	834	834	278	T/T	acT/acC	-	EXON=1/1
chrVIII_526228_C/A	chrVIII:526228	Heterozygous	6	12	50	0.444	37.667	A	P38894	YHR211W	FLO5	Transcript	synonymous_variant	837	837	279	T/T	acC/acA	-	EXON=1/1
chrVIII_526231_C/T	chrVIII:526231	Homozygous	11	11	100	0.5	37.364	T	P38894	YHR211W	FLO5	Transcript	synonymous_variant	840	840	280	T/T	acC/acT	-	EXON=1/1
chrVIII_526234_G/A	chrVIII:526234	Heterozygous	5	10	50	0.455	37.4	A	P38894	YHR211W	FLO5	Transcript	synonymous_variant	843	843	281	E/E	gaG/gaA	-	EXON=1/1
chrVIII_526243_C/T	chrVIII:526243	Heterozygous	7	14	50	0.462	38.429	T	P38894	YHR211W	FLO5	Transcript	synonymous_variant	852	852	284	T/T	acC/acT	-	EXON=1/1
chrVIII_526246_T/C	chrVIII:526246	Heterozygous	7	14	50	0.455	37.286	C	P38894	YHR211W	FLO5	Transcript	synonymous_variant	855	855	285	G/G	ggT/ggC	-	EXON=1/1
chrVIII_526255_T/A	chrVIII:526255	Heterozygous	8	17	47.059	0.385	38.5	A	P38894	YHR211W	FLO5	Transcript	synonymous_variant	864	864	288	T/T	acT/acA	-	EXON=1/1
chrVIII_526267_T/A	chrVIII:526267	Heterozygous	6	21	28.571	0.455	37.833	A	P38894	YHR211W	FLO5	Transcript	synonymous_variant	876	876	292	T/T	acT/acA	-	EXON=1/1
chrVIII_526270_G/A	chrVIII:526270	Homozygous	11	22	50	0.45	38.455	A	P38894	YHR211W	FLO5	Transcript	synonymous_variant	879	879	293	E/E	gaG/gaA	-	EXON=1/1
chrVIII_526276_C/T	chrVIII:526276	Heterozygous	10	20	50	0.45	38.2	T	P38894	YHR211W	FLO5	Transcript	synonymous_variant	885	885	295	T/T	acC/acT	-	EXON=1/1
chrVIII_526285_C/T	chrVIII:526285	Heterozygous	14	19	73.684	0.5	38.5	T	P38894	YHR211W	FLO5	Transcript	synonymous_variant	894	894	298	T/T	acC/acT	-	EXON=1/1
chrVIII_526291_T/C	chrVIII:526291	Heterozygous	16	30	53.333	0.462	37.312	C	P38894	YHR211W	FLO5	Transcript	synonymous_variant	900	900	300	T/T	acT/acC	-	EXON=1/1
chrVIII_526294_C/T	chrVIII:526294	Heterozygous	19	30	63.333	0.485	38.105	T	P38894	YHR211W	FLO5	Transcript	synonymous_variant	903	903	301	N/N	aaC/aaT	-	EXON=1/1
chrVIII_526306_T/C	chrVIII:526306	Heterozygous	17	36	47.222	0.485	37.294	C	P38894	YHR211W	FLO5	Transcript	synonymous_variant	915	915	305	T/T	acT/acC	-	EXON=1/1
chrVIII_526333_T/A	chrVIII:526333	Homozygous	41	41	100	0.493	36.634	A	P38894	YHR211W	FLO5	Transcript	synonymous_variant	942	942	314	T/T	acT/acA	-	EXON=1/1
chrVIII_526336_A/T	chrVIII:526336	Heterozygous	30	45	66.667	0.475	38.233	T	P38894	YHR211W	FLO5	Transcript	synonymous_variant	945	945	315	P/P	ccA/ccT	-	EXON=1/1
chrVIII_526342_A/T	chrVIII:526342	Heterozygous	26	48	54.167	0.489	38.577	T	P38894	YHR211W	FLO5	Transcript	synonymous_variant	951	951	317	T/T	acA/acT	-	EXON=1/1
chrVIII_526363_C/A	chrVIII:526363	Heterozygous	41	56	73.214	0.5	37.854	A	P38894	YHR211W	FLO5	Transcript	synonymous_variant	972	972	324	T/T	acC/acA	-	EXON=1/1
chrVIII_526366_C/T	chrVIII:526366	Heterozygous	41	56	73.214	0.479	37.951	T	P38894	YHR211W	FLO5	Transcript	synonymous_variant	975	975	325	T/T	acC/acT	-	EXON=1/1
chrVIII_526369_G/A	chrVIII:526369	Heterozygous	13	52	25	0.5	36.615	A	P38894	YHR211W	FLO5	Transcript	synonymous_variant	978	978	326	E/E	gaG/gaA	-	EXON=1/1
chrVIII_526378_C/T	chrVIII:526378	Heterozygous	19	59	32.203	0.484	38.158	T	P38894	YHR211W	FLO5	Transcript	synonymous_variant	987	987	329	T/T	acC/acT	-	EXON=1/1
chrVIII_526381_T/C	chrVIII:526381	Heterozygous	39	62	62.903	0.473	36.872	C	P38894	YHR211W	FLO5	Transcript	synonymous_variant	990	990	330	G/G	ggT/ggC	-	EXON=1/1
chrVIII_526390_C/A	chrVIII:526390	Heterozygous	25	66	37.879	0.49	37.24	A	P38894	YHR211W	FLO5	Transcript	synonymous_variant	999	999	333	T/T	acC/acA	-	EXON=1/1
chrVIII_526402_T/A	chrVIII:526402	Homozygous	51	66	77.273	0.5	38.627	A	P38894	YHR211W	FLO5	Transcript	synonymous_variant	1011	1011	337	T/T	acT/acA	-	EXON=1/1
chrVIII_526405_G/A	chrVIII:526405	Homozygous	66	67	98.507	0.492	38.5	A	P38894	YHR211W	FLO5	Transcript	synonymous_variant	1014	1014	338	E/E	gaG/gaA	-	EXON=1/1
chrVIII_526420_C/T	chrVIII:526420	Heterozygous	29	66	43.939	0.5	38.793	T	P38894	YHR211W	FLO5	Transcript	synonymous_variant	1029	1029	343	T/T	acC/acT	-	EXON=1/1
chrVIII_526438_A/G	chrVIII:526438	Heterozygous	23	56	41.071	0.5	36.957	G	P38894	YHR211W	FLO5	Transcript	synonymous_variant	1047	1047	349	P/P	ccA/ccG	-	EXON=1/1
chrVIII_526441_T/C	chrVIII:526441	Heterozygous	22	55	40	0.474	37.318	C	P38894	YHR211W	FLO5	Transcript	synonymous_variant	1050	1050	350	T/T	acT/acC	-	EXON=1/1
chrVIII_526444_C/T	chrVIII:526444	Heterozygous	24	55	43.636	0.488	37.542	T	P38894	YHR211W	FLO5	Transcript	synonymous_variant	1053	1053	351	D/D	gaC/gaT	-	EXON=1/1
chrVIII_526450_T/C	chrVIII:526450	Heterozygous	21	51	41.176	0.5	37.286	C	P38894	YHR211W	FLO5	Transcript	synonymous_variant	1059	1059	353	T/T	acT/acC	-	EXON=1/1
chrVIII_526453_T/C	chrVIII:526453	Heterozygous	30	49	61.224	0.5	38.467	C	P38894	YHR211W	FLO5	Transcript	synonymous_variant	1062	1062	354	V/V	gtT/gtC	-	EXON=1/1
chrVIII_526462_T/C	chrVIII:526462	Heterozygous	8	28	28.571	0.429	38.5	C	P38894	YHR211W	FLO5	Transcript	synonymous_variant	1071	1071	357	I/I	atT/atC	-	EXON=1/1
chrVIII_526468_T/A	chrVIII:526468	Heterozygous	8	23	34.783	0.462	35.875	A	P38894	YHR211W	FLO5	Transcript	synonymous_variant	1077	1077	359	T/T	acT/acA	-	EXON=1/1
chrVIII_526474_T/C	chrVIII:526474	Heterozygous	14	20	70	0.478	37.357	C	P38894	YHR211W	FLO5	Transcript	synonymous_variant	1083	1083	361	T/T	acT/acC	-	EXON=1/1
chrVIII_526489_T/C	chrVIII:526489	Homozygous	11	11	100	0.5	38.545	C	P38894	YHR211W	FLO5	Transcript	synonymous_variant	1098	1098	366	I/I	atT/atC	-	EXON=1/1
chrVIII_526495_A/C	chrVIII:526495	Heterozygous	6	12	50	0.429	36.167	C	P38894	YHR211W	FLO5	Transcript	synonymous_variant	1104	1104	368	T/T	acA/acC	-	EXON=1/1
chrVIII_526498_T/C	chrVIII:526498	Heterozygous	5	11	45.455	0.333	34.2	C	P38894	YHR211W	FLO5	Transcript	synonymous_variant	1107	1107	369	T/T	acT/acC	-	EXON=1/1
chrVIII_526501_C/T	chrVIII:526501	Heterozygous	6	12	50	0.429	37.5	T	P38894	YHR211W	FLO5	Transcript	synonymous_variant	1110	1110	370	T/T	acC/acT	-	EXON=1/1
chrVIII_526516_T/C	chrVIII:526516	Heterozygous	4	12	33.333	0.429	38.5	C	P38894	YHR211W	FLO5	Transcript	synonymous_variant	1125	1125	375	G/G	ggT/ggC	-	EXON=1/1
chrVIII_526525_C/A	chrVIII:526525	Heterozygous	6	10	60	0.429	36.667	A	P38894	YHR211W	FLO5	Transcript	synonymous_variant	1134	1134	378	T/T	acC/acA	-	EXON=1/1
chrVIII_526648_C/T	chrVIII:526648	Homozygous	9	10	90	0.333	37.556	T	P38894	YHR211W	FLO5	Transcript	synonymous_variant	1257	1257	419	T/T	acC/acT	-	EXON=1/1
chrVIII_526948_T/G	chrVIII:526948	Heterozygous	15	53	28.302	0.5	38.4	G	P38894	YHR211W	FLO5	Transcript	synonymous_variant	1557	1557	519	V/V	gtT/gtG	-	EXON=1/1
chrVIII_527851_G/A	chrVIII:527851	Homozygous	15	15	100	0.464	38.867	A	P38894	YHR211W	FLO5	Transcript	synonymous_variant	2460	2460	820	T/T	acG/acA	-	EXON=1/1
chrVIII_527893_G/A	chrVIII:527893	Homozygous	8	10	80	0.429	38.25	A	P38894	YHR211W	FLO5	Transcript	synonymous_variant	2502	2502	834	K/K	aaG/aaA	-	EXON=1/1
chrVIII_528511_T/A	chrVIII:528511	Homozygous	10	10	100	0.467	36.8	A	P38894	YHR211W	FLO5	Transcript	synonymous_variant	3120	3120	1040	S/S	tcT/tcA	-	EXON=1/1
chrVIII_554827_T/C	chrVIII:554827	Heterozygous	58	129	44.961	0.49	37.017	C	P38697	YHR216W	IMD2	Transcript	synonymous_variant	432	432	144	Y/Y	taT/taC	-	EXON=1/1
chrVIII_554984_T/C	chrVIII:554984	Heterozygous	74	153	48.366	0.485	37.865	C	P38697	YHR216W	IMD2	Transcript	synonymous_variant	589	589	197	L/L	Tta/Cta	-	EXON=1/1
chrVIII_555130_C/T	chrVIII:555130	Heterozygous	102	182	56.044	0.497	38.392	T	P38697	YHR216W	IMD2	Transcript	synonymous_variant	735	735	245	T/T	acC/acT	-	EXON=1/1
chrVIII_555742_A/G	chrVIII:555742	Heterozygous	53	184	28.804	0.489	37.811	G	P38697	YHR216W	IMD2	Transcript	synonymous_variant	1347	1347	449	Q/Q	caA/caG	-	EXON=1/1
chrVIII_555760_C/T	chrVIII:555760	Heterozygous	61	203	30.049	0.486	38.279	T	P38697	YHR216W	IMD2	Transcript	synonymous_variant	1365	1365	455	V/V	gtC/gtT	-	EXON=1/1
chrVIII_6421_A/G	chrVIII:6421	Heterozygous	23	49	46.939	0.474	38.348	G	P38723	YHL048W	COS8	Transcript	synonymous_variant	21	21	7	K/K	aaA/aaG	-	EXON=1/1
chrVIII_6442_G/A	chrVIII:6442	Heterozygous	38	81	46.914	0.5	38.105	A	P38723	YHL048W	COS8	Transcript	synonymous_variant	42	42	14	V/V	gtG/gtA	-	EXON=1/1
chrVIII_6484_T/C	chrVIII:6484	Heterozygous	59	131	45.038	0.496	38.356	C	P38723	YHL048W	COS8	Transcript	synonymous_variant	84	84	28	P/P	ccT/ccC	-	EXON=1/1
chrVIII_6523_T/C	chrVIII:6523	Heterozygous	67	160	41.875	0.485	38.448	C	P38723	YHL048W	COS8	Transcript	synonymous_variant	123	123	41	Y/Y	taT/taC	-	EXON=1/1
chrVIII_69180_G/A	chrVIII:69180	Heterozygous	61	113	53.982	0.478	38.508	A	P38700	YHL019C	APM2	Transcript	synonymous_variant	369	369	123	I/I	atC/atT	-	EXON=1/1
chrVIII_89041_A/G	chrVIII:89041	Homozygous	11	11	100	0.471	37.909	G	P0C2J7	YHL009W-B	YHL009W-B	Transcript	synonymous_variant	3132	3132	1044	L/L	ttA/ttG	-	EXON=2/2
chrVIII_89143_C/T	chrVIII:89143	Homozygous	18	18	100	0.471	38.889	T	P0C2J7	YHL009W-B	YHL009W-B	Transcript	synonymous_variant	3234	3234	1078	F/F	ttC/ttT	-	EXON=2/2
chrVIII_89179_A/G	chrVIII:89179	Homozygous	19	19	100	0.486	37.737	G	P0C2J7	YHL009W-B	YHL009W-B	Transcript	synonymous_variant	3270	3270	1090	E/E	gaA/gaG	-	EXON=2/2
chrX_120982_C/T	chrX:120982	Heterozygous	8	28	28.571	0.5	37.5	T	P32478	YJL159W	HSP150	Transcript	synonymous_variant	534	534	178	T/T	acC/acT	-	EXON=1/1
chrX_198773_T/C	chrX:198773	Homozygous	12	12	100	0.476	38.583	C	P47024	YJL113W	YJL113W	Transcript	synonymous_variant	96	96	32	A/A	gcT/gcC	-	EXON=1/2
chrX_20810_C/T	chrX:20810	Heterozygous	23	83	27.711	0.452	37.826	T	P40885	YJL219W	HXT9	Transcript	synonymous_variant	1314	1314	438	F/F	ttC/ttT	-	EXON=1/1
chrX_20819_T/C	chrX:20819	Heterozygous	24	90	26.667	0.478	37.792	C	P40885	YJL219W	HXT9	Transcript	synonymous_variant	1323	1323	441	T/T	acT/acC	-	EXON=1/1
chrX_20999_T/A	chrX:20999	Heterozygous	74	289	25.606	0.493	38.284	A	P40885	YJL219W	HXT9	Transcript	synonymous_variant	1503	1503	501	V/V	gtT/gtA	-	EXON=1/1
chrX_367353_G/A	chrX:367353	Heterozygous	12	41	29.268	0.45	38.75	A	P14907	YJL041W	NSP1	Transcript	synonymous_variant	1452	1452	484	K/K	aaG/aaA	-	EXON=2/2
chrX_400254_A/T	chrX:400254	Heterozygous	26	104	25	0.375	36.577	T	P47068	YJL020C	BBC1	Transcript	synonymous_variant	2157	2157	719	P/P	ccT/ccA	-	EXON=1/1
chrX_400323_A/T	chrX:400323	Heterozygous	43	125	34.4	0.448	37.302	T	P47068	YJL020C	BBC1	Transcript	synonymous_variant	2088	2088	696	S/S	tcT/tcA	-	EXON=1/1
chrX_494352_A/G	chrX:494352	Heterozygous	50	98	51.02	0.472	37.62	G	P47104	YJR033C	RAV1	Transcript	synonymous_variant	2100	2100	700	G/G	ggT/ggC	-	EXON=1/1
chrX_501349_A/G	chrX:501349	Heterozygous	28	67	41.791	0.49	38.571	G	P40985	YJR036C	HUL4	Transcript	synonymous_variant	2043	2043	681	S/S	tcT/tcC	-	EXON=1/1
chrX_504640_G/A	chrX:504640	Heterozygous	45	88	51.136	0.5	38.756	A	P47107	YJR039W	YJR039W	Transcript	synonymous_variant	705	705	235	T/T	acG/acA	-	EXON=1/1
chrX_509017_G/A	chrX:509017	Heterozygous	35	81	43.21	0.47	38.514	A	P37020	YJR040W	GEF1	Transcript	synonymous_variant	1272	1272	424	R/R	agG/agA	-	EXON=1/1
chrX_512179_A/G	chrX:512179	Heterozygous	34	73	46.575	0.492	38.735	G	P47108	YJR041C	URB2	Transcript	synonymous_variant	1585	1585	529	L/L	Ttg/Ctg	-	EXON=1/1
chrX_512480_G/A	chrX:512480	Heterozygous	56	101	55.446	0.5	38.571	A	P47108	YJR041C	URB2	Transcript	synonymous_variant	1284	1284	428	D/D	gaC/gaT	-	EXON=1/1
chrX_518880_A/G	chrX:518880	Heterozygous	43	98	43.878	0.488	38.442	G	P47111	YJR044C	VPS55	Transcript	synonymous_variant	306	306	102	I/I	atT/atC	-	EXON=1/1
chrX_549349_G/A	chrX:549349	Heterozygous	31	75	41.333	0.474	38.226	A	P17106	YJR060W	CBF1	Transcript	synonymous_variant	591	591	197	K/K	aaG/aaA	-	EXON=1/1
chrX_549376_T/C	chrX:549376	Heterozygous	31	68	45.588	0.483	37.387	C	P17106	YJR060W	CBF1	Transcript	synonymous_variant	618	618	206	R/R	cgT/cgC	-	EXON=1/1
chrX_549427_A/G	chrX:549427	Heterozygous	29	62	46.774	0.462	38.414	G	P17106	YJR060W	CBF1	Transcript	synonymous_variant	669	669	223	R/R	agA/agG	-	EXON=1/1
chrX_574529_G/A	chrX:574529	Heterozygous	38	92	41.304	0.493	38.658	A	P47124	YJR075W	HOC1	Transcript	synonymous_variant	549	549	183	P/P	ccG/ccA	-	EXON=1/1
chrX_580057_C/T	chrX:580057	Heterozygous	58	103	56.311	0.487	38.414	T	P47125	YJR078W	BNA2	Transcript	synonymous_variant	1198	1198	400	L/L	Cta/Tta	-	EXON=1/1
chrX_580104_T/C	chrX:580104	Heterozygous	59	98	60.204	0.483	38.169	C	P47125	YJR078W	BNA2	Transcript	synonymous_variant	1245	1245	415	H/H	caT/caC	-	EXON=1/1
chrX_580110_T/C	chrX:580110	Heterozygous	60	100	60	0.483	37.867	C	P47125	YJR078W	BNA2	Transcript	synonymous_variant	1251	1251	417	V/V	gtT/gtC	-	EXON=1/1
chrX_580116_A/T	chrX:580116	Heterozygous	60	100	60	0.496	38.733	T	P47125	YJR078W	BNA2	Transcript	synonymous_variant	1257	1257	419	S/S	tcA/tcT	-	EXON=1/1
chrX_581473_A/G	chrX:581473	Heterozygous	40	74	54.054	0.486	37.4	G	P47127	YJR080C	AIM24	Transcript	synonymous_variant	144	144	48	R/R	cgT/cgC	-	EXON=1/1
chrX_584125_G/A	chrX:584125	Heterozygous	49	112	43.75	0.495	38.673	A	P47130	YJR084W	YJR084W	Transcript	synonymous_variant	393	393	131	E/E	gaG/gaA	-	EXON=1/1
chrX_584131_T/C	chrX:584131	Heterozygous	49	114	42.982	0.495	37.898	C	P47130	YJR084W	YJR084W	Transcript	synonymous_variant	399	399	133	C/C	tgT/tgC	-	EXON=1/1
chrX_584707_T/C	chrX:584707	Heterozygous	50	93	53.763	0.489	38.7	C	P47130	YJR084W	YJR084W	Transcript	synonymous_variant	975	975	325	F/F	ttT/ttC	-	EXON=1/1
chrX_584710_C/T	chrX:584710	Heterozygous	50	92	54.348	0.494	38.48	T	P47130	YJR084W	YJR084W	Transcript	synonymous_variant	978	978	326	F/F	ttC/ttT	-	EXON=1/1
chrX_584812_C/T	chrX:584812	Heterozygous	42	79	53.165	0.48	37.762	T	P47130	YJR084W	YJR084W	Transcript	synonymous_variant	1080	1080	360	I/I	atC/atT	-	EXON=1/1
chrX_584830_T/C	chrX:584830	Heterozygous	35	69	50.725	0.484	38.6	C	P47130	YJR084W	YJR084W	Transcript	synonymous_variant	1098	1098	366	L/L	ctT/ctC	-	EXON=1/1
chrX_586561_C/A	chrX:586561	Heterozygous	43	94	45.745	0.474	38.186	A	n/a	YJR087W	YJR087W	Transcript	synonymous_variant	162	162	54	S/S	tcC/tcA	-	EXON=1/1
chrX_586990_A/G	chrX:586990	Heterozygous	43	88	48.864	0.494	38.512	G	P47133	YJR088C	EMC2	Transcript	synonymous_variant	384	384	128	S/S	tcT/tcC	-	EXON=1/1
chrX_587843_T/C	chrX:587843	Heterozygous	52	109	47.706	0.478	38.135	C	P47134	YJR089W	BIR1	Transcript	synonymous_variant	126	126	42	I/I	atT/atC	-	EXON=1/1
chrX_588782_T/C	chrX:588782	Heterozygous	37	73	50.685	0.465	38.297	C	P47134	YJR089W	BIR1	Transcript	synonymous_variant	1065	1065	355	V/V	gtT/gtC	-	EXON=1/1
chrX_595322_G/T	chrX:595322	Heterozygous	62	119	52.101	0.487	37.065	T	P47135	YJR091C	JSN1	Transcript	synonymous_variant	3015	3015	1005	G/G	ggC/ggA	-	EXON=1/1
chrX_595868_C/T	chrX:595868	Heterozygous	38	89	42.697	0.479	38.5	T	P47135	YJR091C	JSN1	Transcript	synonymous_variant	2469	2469	823	L/L	ttG/ttA	-	EXON=1/1
chrX_596003_A/C	chrX:596003	Heterozygous	51	115	44.348	0.479	37.98	C	P47135	YJR091C	JSN1	Transcript	synonymous_variant	2334	2334	778	G/G	ggT/ggG	-	EXON=1/1
chrX_596318_C/T	chrX:596318	Heterozygous	52	113	46.018	0.5	38.692	T	P47135	YJR091C	JSN1	Transcript	synonymous_variant	2019	2019	673	K/K	aaG/aaA	-	EXON=1/1
chrX_596774_A/G	chrX:596774	Heterozygous	33	64	51.562	0.492	38.242	G	P47135	YJR091C	JSN1	Transcript	synonymous_variant	1563	1563	521	N/N	aaT/aaC	-	EXON=1/1
chrX_709417_C/A	chrX:709417	Heterozygous	36	133	27.068	0.468	37	A	P47178	YJR150C	DAN1	Transcript	synonymous_variant	291	291	97	V/V	gtG/gtT	-	EXON=1/1
chrX_709423_G/A	chrX:709423	Heterozygous	38	133	28.571	0.462	38.5	A	P47178	YJR150C	DAN1	Transcript	synonymous_variant	285	285	95	T/T	acC/acT	-	EXON=1/1
chrX_714979_T/A	chrX:714979	Heterozygous	15	53	28.302	0.44	37.533	A	P47179	YJR151C	DAN4	Transcript	synonymous_variant	762	762	254	T/T	acA/acT	-	EXON=1/1
chrX_715117_T/G	chrX:715117	Heterozygous	25	95	26.316	0.5	38.04	G	P47179	YJR151C	DAN4	Transcript	synonymous_variant	624	624	208	T/T	acA/acC	-	EXON=1/1
chrX_715513_A/G	chrX:715513	Heterozygous	36	139	25.899	0.407	37.861	G	P47179	YJR151C	DAN4	Transcript	synonymous_variant	228	228	76	G/G	ggT/ggC	-	EXON=1/1
chrX_726644_G/C	chrX:726644	Heterozygous	30	118	25.424	0.48	37.267	C	P47181	YJR154W	YJR154W	Transcript	synonymous_variant	861	861	287	V/V	gtG/gtC	-	EXON=1/1
chrX_726677_G/C	chrX:726677	Heterozygous	30	114	26.316	0.48	38.867	C	P47181	YJR154W	YJR154W	Transcript	synonymous_variant	894	894	298	L/L	ctG/ctC	-	EXON=1/1
chrX_729186_A/G	chrX:729186	Homozygous	9	10	90	0.25	37.889	G	P47183	YJR156C	THI11	Transcript	synonymous_variant	411	411	137	T/T	acT/acC	-	EXON=1/1
chrX_729438_T/C	chrX:729438	Homozygous	11	11	100	0.474	36.364	C	P47183	YJR156C	THI11	Transcript	synonymous_variant	159	159	53	G/G	ggA/ggG	-	EXON=1/1
chrX_736526_C/T	chrX:736526	Homozygous	13	13	100	0.458	38.077	T	P35497	YJR159W	SOR1	Transcript	synonymous_variant	483	483	161	H/H	caC/caT	-	EXON=1/1
chrX_743259_G/A	chrX:743259	Homozygous	20	20	100	0.486	38.75	A	P47187	YJR161C	COS5	Transcript	synonymous_variant	741	741	247	N/N	aaC/aaT	-	EXON=1/1
chrX_743283_T/A	chrX:743283	Homozygous	21	21	100	0.486	38.857	A	P47187	YJR161C	COS5	Transcript	synonymous_variant	717	717	239	L/L	ctA/ctT	-	EXON=1/1
chrX_743306_G/T	chrX:743306	Homozygous	24	24	100	0.476	38.708	T	P47187	YJR161C	COS5	Transcript	synonymous_variant	694	694	232	R/R	Cgg/Agg	-	EXON=1/1
chrX_743328_G/T	chrX:743328	Homozygous	25	25	100	0.465	38.36	T	P47187	YJR161C	COS5	Transcript	synonymous_variant	672	672	224	S/S	tcC/tcA	-	EXON=1/1
chrX_743352_C/T	chrX:743352	Homozygous	24	24	100	0.463	38.792	T	P47187	YJR161C	COS5	Transcript	synonymous_variant	648	648	216	Q/Q	caG/caA	-	EXON=1/1
chrX_743358_G/A	chrX:743358	Homozygous	24	24	100	0.476	38.875	A	P47187	YJR161C	COS5	Transcript	synonymous_variant	642	642	214	D/D	gaC/gaT	-	EXON=1/1
chrXI_310570_T/C	chrXI:310570	Heterozygous	25	98	25.51	0.478	38.52	C	Q02629	YKL068W	NUP100	Transcript	synonymous_variant	372	372	124	N/N	aaT/aaC	-	EXON=1/1
chrXI_337554_C/T	chrXI:337554	Heterozygous	16	57	28.07	0.48	37.125	T	P35732	YKL054C	DEF1	Transcript	synonymous_variant	1200	1200	400	Q/Q	caG/caA	-	EXON=1/1
chrXI_343722_A/G	chrXI:343722	Heterozygous	27	61	44.262	0.491	38.037	G	P35736	YKL050C	YKL050C	Transcript	synonymous_variant	1899	1899	633	L/L	ctT/ctC	-	EXON=1/1
chrXI_350635_T/C	chrXI:350635	Heterozygous	41	81	50.617	0.494	38.122	C	P36090	YKL047W	ANR2	Transcript	synonymous_variant	1173	1173	391	F/F	ttT/ttC	-	EXON=1/1
chrXI_350761_C/A	chrXI:350761	Heterozygous	29	57	50.877	0.479	37.931	A	P36090	YKL047W	ANR2	Transcript	synonymous_variant	1299	1299	433	I/I	atC/atA	-	EXON=1/1
chrXI_353672_A/G	chrXI:353672	Heterozygous	41	75	54.667	0.5	38.244	G	P20457	YKL045W	PRI2	Transcript	synonymous_variant	180	180	60	S/S	tcA/tcG	-	EXON=1/1
chrXI_353705_G/A	chrXI:353705	Heterozygous	37	69	53.623	0.493	38.27	A	P20457	YKL045W	PRI2	Transcript	synonymous_variant	213	213	71	T/T	acG/acA	-	EXON=1/1
chrXI_354293_G/A	chrXI:354293	Heterozygous	30	66	45.455	0.491	38.2	A	P20457	YKL045W	PRI2	Transcript	synonymous_variant	801	801	267	L/L	ttG/ttA	-	EXON=1/1
chrXI_354776_C/T	chrXI:354776	Heterozygous	50	89	56.18	0.489	37.74	T	P20457	YKL045W	PRI2	Transcript	synonymous_variant	1284	1284	428	R/R	cgC/cgT	-	EXON=1/1
chrXI_358489_C/T	chrXI:358489	Heterozygous	27	68	39.706	0.386	37.148	T	P36094	YKL042W	SPC42	Transcript	synonymous_variant	15	15	5	P/P	ccC/ccT	-	EXON=1/1
chrXI_361193_G/A	chrXI:361193	Heterozygous	59	119	49.58	0.5	38.153	A	P32860	YKL040C	NFU1	Transcript	synonymous_variant	636	636	212	S/S	tcC/tcT	-	EXON=1/1
chrXI_365664_A/T	chrXI:365664	Heterozygous	46	91	50.549	0.489	38	T	P32862	YKL038W	RGT1	Transcript	synonymous_variant	60	60	20	T/T	acA/acT	-	EXON=1/1
chrXI_372401_C/T	chrXI:372401	Heterozygous	50	81	61.728	0.489	37.5	T	P36096	YKL034W	TUL1	Transcript	synonymous_variant	573	573	191	G/G	ggC/ggT	-	EXON=1/1
chrXI_373793_T/C	chrXI:373793	Heterozygous	61	114	53.509	0.482	38.148	C	P36096	YKL034W	TUL1	Transcript	synonymous_variant	1965	1965	655	S/S	tcT/tcC	-	EXON=1/1
chrXI_377297_T/C	chrXI:377297	Heterozygous	56	119	47.059	0.491	37.607	C	P36097	YKL033W	TTI1	Transcript	synonymous_variant	1842	1842	614	F/F	ttT/ttC	-	EXON=1/1
chrXI_378293_T/C	chrXI:378293	Heterozygous	80	149	53.691	0.49	38.475	C	P36097	YKL033W	TTI1	Transcript	synonymous_variant	2838	2838	946	D/D	gaT/gaC	-	EXON=1/1
chrXI_380626_G/A	chrXI:380626	Heterozygous	32	69	46.377	0.456	38.281	A	P33417	YKL032C	IXR1	Transcript	synonymous_variant	1233	1233	411	Y/Y	taC/taT	-	EXON=1/1
chrXI_427643_A/T	chrXI:427643	Heterozygous	28	56	50	0.5	38.536	T	P28496	YKL008C	LAC1	Transcript	synonymous_variant	909	909	303	A/A	gcT/gcA	-	EXON=1/1
chrXI_427808_A/G	chrXI:427808	Heterozygous	44	92	47.826	0.476	38.455	G	P28496	YKL008C	LAC1	Transcript	synonymous_variant	744	744	248	D/D	gaT/gaC	-	EXON=1/1
chrXI_427982_C/T	chrXI:427982	Heterozygous	55	125	44	0.5	37.745	T	P28496	YKL008C	LAC1	Transcript	synonymous_variant	570	570	190	G/G	ggG/ggA	-	EXON=1/1
chrXI_515509_C/T	chrXI:515509	Heterozygous	55	110	50	0.5	38.4	T	P19145	YKR039W	GAP1	Transcript	synonymous_variant	447	447	149	F/F	ttC/ttT	-	EXON=1/1
chrXI_519655_C/T	chrXI:519655	Heterozygous	28	53	52.83	0.447	37.286	T	P36135	YKR042W	UTH1	Transcript	synonymous_variant	129	129	43	N/N	aaC/aaT	-	EXON=1/1
chrXI_519826_T/C	chrXI:519826	Heterozygous	24	46	52.174	0.5	37.833	C	P36135	YKR042W	UTH1	Transcript	synonymous_variant	300	300	100	S/S	tcT/tcC	-	EXON=1/1
chrXI_522545_G/A	chrXI:522545	Heterozygous	54	116	46.552	0.495	38.185	A	P36137	YKR044W	UIP5	Transcript	synonymous_variant	531	531	177	P/P	ccG/ccA	-	EXON=1/1
chrXI_523574_G/A	chrXI:523574	Heterozygous	41	86	47.674	0.472	38	A	P36138	YKR045C	YKR045C	Transcript	synonymous_variant	396	396	132	D/D	gaC/gaT	-	EXON=1/1
chrXI_524433_C/T	chrXI:524433	Heterozygous	32	77	41.558	0.5	38.594	T	P36139	YKR046C	PET10	Transcript	synonymous_variant	642	642	214	Q/Q	caG/caA	-	EXON=1/1
chrXI_524487_G/A	chrXI:524487	Heterozygous	39	78	50	0.486	38.128	A	P36139	YKR046C	PET10	Transcript	synonymous_variant	588	588	196	D/D	gaC/gaT	-	EXON=1/1
chrXI_555214_T/C	chrXI:555214	Homozygous	15	15	100	0.462	38.267	C	P10081	YKR059W	TIF1	Transcript	synonymous_variant	228	228	76	F/F	ttT/ttC	-	EXON=1/1
chrXI_613796_G/A	chrXI:613796	Heterozygous	17	62	27.419	0.448	37.471	A	P32583	YKR092C	SRP40	Transcript	synonymous_variant	90	90	30	S/S	tcC/tcT	-	EXON=1/1
chrXI_661741_C/T	chrXI:661741	Homozygous	39	43	90.698	0.493	38.641	T	P36173	YKR106W	GEX2	Transcript	synonymous_variant	300	300	100	V/V	gtC/gtT	-	EXON=1/1
chrXI_661789_T/C	chrXI:661789	Homozygous	27	27	100	0.48	37.963	C	P36173	YKR106W	GEX2	Transcript	synonymous_variant	348	348	116	S/S	tcT/tcC	-	EXON=1/1
chrXI_661816_A/G	chrXI:661816	Homozygous	16	16	100	0.483	38.75	G	P36173	YKR106W	GEX2	Transcript	synonymous_variant	375	375	125	L/L	ctA/ctG	-	EXON=1/1
chrXI_662872_T/C	chrXI:662872	Homozygous	12	12	100	0.429	38.417	C	P36173	YKR106W	GEX2	Transcript	synonymous_variant	1431	1431	477	I/I	atT/atC	-	EXON=1/1
chrXI_662875_G/A	chrXI:662875	Homozygous	12	12	100	0.429	38.417	A	P36173	YKR106W	GEX2	Transcript	synonymous_variant	1434	1434	478	Q/Q	caG/caA	-	EXON=1/1
chrXII_1066553_G/C	chrXII:1066553	Homozygous	23	23	100	0.5	37.217	C	n/a	YLR463C	YLR463C	Transcript	synonymous_variant	264	264	88	G/G	ggC/ggG	-	EXON=1/1
chrXII_291720_C/G	chrXII:291720	Heterozygous	50	89	56.18	0.489	38.18	G	P13181	YLR081W	GAL2	Transcript	synonymous_variant	1509	1509	503	V/V	gtC/gtG	-	EXON=1/1
chrXII_298275_G/A	chrXII:298275	Heterozygous	44	95	46.316	0.5	37.932	A	Q12465	YLR084C	RAX2	Transcript	synonymous_variant	1977	1977	659	N/N	aaC/aaT	-	EXON=1/1
chrXII_5670_C/A	chrXII:5670	Heterozygous	5	11	45.455	0.429	32.8	A	Q8TGJ7	YLL066W-B	YLL066W-B	Transcript	synonymous_variant	66	66	22	T/T	acC/acA	-	EXON=1/1
chrXII_64236_A/G	chrXII:64236	Heterozygous	30	106	28.302	0.491	38	G	P0CG63	YLL039C	UBI4	Transcript	synonymous_variant	972	972	324	S/S	tcT/tcC	-	EXON=1/1
chrXII_64307_G/A	chrXII:64307	Heterozygous	22	86	25.581	0.488	38.636	A	P0CG63	YLL039C	UBI4	Transcript	synonymous_variant	901	901	301	L/L	Ctg/Ttg	-	EXON=1/1
chrXII_64824_A/G	chrXII:64824	Homozygous	17	17	100	0.448	38.118	G	P0CG63	YLL039C	UBI4	Transcript	synonymous_variant	384	384	128	D/D	gaT/gaC	-	EXON=1/1
chrXII_64854_C/T	chrXII:64854	Homozygous	11	11	100	0.412	38.273	T	P0CG63	YLL039C	UBI4	Transcript	synonymous_variant	354	354	118	R/R	agG/agA	-	EXON=1/1
chrXII_701226_A/G	chrXII:701226	Heterozygous	7	25	28	0.5	36.857	G	Q05854	YLR278C	YLR278C	Transcript	synonymous_variant	2799	2799	933	N/N	aaT/aaC	-	EXON=1/1
chrXII_709141_A/G	chrXII:709141	Heterozygous	28	90	31.111	0.458	37.714	G	P29029	YLR286C	CTS1	Transcript	synonymous_variant	996	996	332	A/A	gcT/gcC	-	EXON=1/1
chrXII_709144_A/T	chrXII:709144	Heterozygous	26	87	29.885	0.467	38.077	T	P29029	YLR286C	CTS1	Transcript	synonymous_variant	993	993	331	S/S	tcT/tcA	-	EXON=1/1
chrXII_709150_A/G	chrXII:709150	Heterozygous	23	89	25.843	0.447	37.609	G	P29029	YLR286C	CTS1	Transcript	synonymous_variant	987	987	329	T/T	acT/acC	-	EXON=1/1
chrXII_808557_A/G	chrXII:808557	Heterozygous	34	62	54.839	0.484	37.706	G	Q06134	YLR341W	SPO77	Transcript	synonymous_variant	1173	1173	391	L/L	ttA/ttG	-	EXON=1/1
chrXII_810731_A/G	chrXII:810731	Heterozygous	35	69	50.725	0.493	38.343	G	P38631	YLR342W	FKS1	Transcript	synonymous_variant	735	735	245	K/K	aaA/aaG	-	EXON=1/1
chrXII_810737_A/C	chrXII:810737	Heterozygous	37	72	51.389	0.5	38.622	C	P38631	YLR342W	FKS1	Transcript	synonymous_variant	741	741	247	S/S	tcA/tcC	-	EXON=1/1
chrXII_810740_G/A	chrXII:810740	Heterozygous	37	72	51.389	0.479	38.703	A	P38631	YLR342W	FKS1	Transcript	synonymous_variant	744	744	248	R/R	agG/agA	-	EXON=1/1
chrXII_810821_A/G	chrXII:810821	Heterozygous	35	68	51.471	0.485	38.371	G	P38631	YLR342W	FKS1	Transcript	synonymous_variant	825	825	275	K/K	aaA/aaG	-	EXON=1/1
chrXII_813128_G/A	chrXII:813128	Heterozygous	27	63	42.857	0.469	38.222	A	P38631	YLR342W	FKS1	Transcript	synonymous_variant	3132	3132	1044	E/E	gaG/gaA	-	EXON=1/1
chrXII_814817_G/A	chrXII:814817	Heterozygous	58	110	52.727	0.491	37.552	A	P38631	YLR342W	FKS1	Transcript	synonymous_variant	4821	4821	1607	L/L	ttG/ttA	-	EXON=1/1
chrXII_821269_A/G	chrXII:821269	Heterozygous	40	84	47.619	0.494	38.675	G	Q06137	YLR345W	YLR345W	Transcript	synonymous_variant	759	759	253	E/E	gaA/gaG	-	EXON=1/1
chrXII_821272_A/G	chrXII:821272	Heterozygous	44	88	50	0.488	38.068	G	Q06137	YLR345W	YLR345W	Transcript	synonymous_variant	762	762	254	L/L	ttA/ttG	-	EXON=1/1
chrXII_825856_C/T	chrXII:825856	Heterozygous	47	93	50.538	0.482	38.255	T	Q06142	YLR347C	KAP95	Transcript	synonymous_variant	558	558	186	Q/Q	caG/caA	-	EXON=1/1
chrXII_96400_T/A	chrXII:96400	Homozygous	10	10	100	0.308	38.2	A	P10592	YLL024C	SSA2	Transcript	synonymous_variant	1086	1086	362	P/P	ccA/ccT	-	EXON=1/1
chrXIII_11064_T/C	chrXIII:11064	Heterozygous	61	121	50.413	0.466	37.41	C	Q03102	YML131W	YML131W	Transcript	synonymous_variant	867	867	289	T/T	acT/acC	-	EXON=1/1
chrXIII_115321_G/A	chrXIII:115321	Heterozygous	56	114	49.123	0.5	37.929	A	Q03631	YML076C	WAR1	Transcript	synonymous_variant	27	27	9	G/G	ggC/ggT	-	EXON=1/1
chrXIII_133681_C/T	chrXIII:133681	Heterozygous	42	79	53.165	0.494	37.5	T	P54838	YML070W	DAK1	Transcript	synonymous_variant	207	207	69	G/G	ggC/ggT	-	EXON=1/1
chrXIII_136495_A/G	chrXIII:136495	Heterozygous	37	71	52.113	0.493	38.108	G	Q04636	YML069W	POB3	Transcript	synonymous_variant	996	996	332	L/L	ctA/ctG	-	EXON=1/1
chrXIII_137717_C/T	chrXIII:137717	Heterozygous	48	95	50.526	0.494	37.812	T	Q04638	YML068W	ITT1	Transcript	synonymous_variant	168	168	56	G/G	ggC/ggT	-	EXON=1/1
chrXIII_137768_C/A	chrXIII:137768	Heterozygous	49	112	43.75	0.489	38.612	A	Q04638	YML068W	ITT1	Transcript	synonymous_variant	219	219	73	T/T	acC/acA	-	EXON=1/1
chrXIII_155265_G/A	chrXIII:155265	Heterozygous	35	82	42.683	0.493	38.686	A	Q04958	YML059C	NTE1	Transcript	synonymous_variant	2994	2994	998	N/N	aaC/aaT	-	EXON=1/1
chrXIII_156195_G/C	chrXIII:156195	Heterozygous	60	118	50.847	0.492	37.833	C	Q04958	YML059C	NTE1	Transcript	synonymous_variant	2064	2064	688	T/T	acC/acG	-	EXON=1/1
chrXIII_156210_A/T	chrXIII:156210	Heterozygous	63	123	51.22	0.488	38.619	T	Q04958	YML059C	NTE1	Transcript	synonymous_variant	2049	2049	683	A/A	gcT/gcA	-	EXON=1/1
chrXIII_156366_A/G	chrXIII:156366	Heterozygous	62	136	45.588	0.496	38.629	G	Q04958	YML059C	NTE1	Transcript	synonymous_variant	1893	1893	631	S/S	tcT/tcC	-	EXON=1/1
chrXIII_156441_A/G	chrXIII:156441	Heterozygous	51	115	44.348	0.484	37.882	G	Q04958	YML059C	NTE1	Transcript	synonymous_variant	1818	1818	606	T/T	acT/acC	-	EXON=1/1
chrXIII_156498_A/G	chrXIII:156498	Heterozygous	51	106	48.113	0.483	38.02	G	Q04958	YML059C	NTE1	Transcript	synonymous_variant	1761	1761	587	I/I	atT/atC	-	EXON=1/1
chrXIII_157146_C/T	chrXIII:157146	Heterozygous	41	88	46.591	0.493	37.366	T	Q04958	YML059C	NTE1	Transcript	synonymous_variant	1113	1113	371	V/V	gtG/gtA	-	EXON=1/1
chrXIII_160596_C/T	chrXIII:160596	Heterozygous	41	66	62.121	0.494	37.976	T	P14747	YML057W	CMP2	Transcript	synonymous_variant	417	417	139	I/I	atC/atT	-	EXON=1/1
chrXIII_170713_C/A	chrXIII:170713	Heterozygous	38	81	46.914	0.47	38.632	A	P54003	YML052W	SUR7	Transcript	synonymous_variant	312	312	104	S/S	tcC/tcA	-	EXON=1/1
chrXIII_179439_C/T	chrXIII:179439	Heterozygous	49	88	55.682	0.479	38.367	T	Q04697	YML048W	GSF2	Transcript	synonymous_variant	1014	1014	338	I/I	atC/atT	-	EXON=1/1
chrXIII_18596_A/G	chrXIII:18596	Heterozygous	30	63	47.619	0.491	37.933	G	Q03124	YML127W	RSC9	Transcript	synonymous_variant	1533	1533	511	Q/Q	caA/caG	-	EXON=1/1
chrXIII_255581_C/T	chrXIII:255581	Heterozygous	47	82	57.317	0.495	38.319	T	P19880	YML007W	YAP1	Transcript	synonymous_variant	1734	1734	578	G/G	ggC/ggT	-	EXON=1/1
chrXIII_28695_C/T	chrXIII:28695	Heterozygous	27	45	60	0.49	38.333	T	P32340	YML120C	NDI1	Transcript	synonymous_variant	1113	1113	371	Q/Q	caG/caA	-	EXON=1/1
chrXIII_28764_A/T	chrXIII:28764	Heterozygous	29	51	56.863	0.462	38.379	T	P32340	YML120C	NDI1	Transcript	synonymous_variant	1044	1044	348	T/T	acT/acA	-	EXON=1/1
chrXIII_28854_G/C	chrXIII:28854	Heterozygous	38	64	59.375	0.479	37.842	C	P32340	YML120C	NDI1	Transcript	synonymous_variant	954	954	318	T/T	acC/acG	-	EXON=1/1
chrXIII_41279_A/T	chrXIII:41279	Heterozygous	56	105	53.333	0.47	37.964	T	P23642	YML115C	VAN1	Transcript	synonymous_variant	516	516	172	V/V	gtT/gtA	-	EXON=1/1
chrXIII_41609_A/T	chrXIII:41609	Heterozygous	48	95	50.526	0.49	37.792	T	P23642	YML115C	VAN1	Transcript	synonymous_variant	186	186	62	L/L	ctT/ctA	-	EXON=1/1
chrXIII_42751_G/A	chrXIII:42751	Heterozygous	34	64	53.125	0.492	38.088	A	Q03750	YML114C	TAF8	Transcript	synonymous_variant	825	825	275	I/I	atC/atT	-	EXON=1/1
chrXIII_45908_T/C	chrXIII:45908	Heterozygous	52	101	51.485	0.485	38.346	C	P46963	YML112W	CTK3	Transcript	synonymous_variant	846	846	282	N/N	aaT/aaC	-	EXON=1/1
chrXIII_47361_A/G	chrXIII:47361	Heterozygous	66	141	46.809	0.484	38.439	G	Q03758	YML111W	BUL2	Transcript	synonymous_variant	420	420	140	R/R	agA/agG	-	EXON=1/1
chrXIII_49350_T/A	chrXIII:49350	Heterozygous	30	71	42.254	0.472	38.433	A	Q03758	YML111W	BUL2	Transcript	synonymous_variant	2409	2409	803	T/T	acT/acA	-	EXON=1/1
chrXIII_50556_A/G	chrXIII:50556	Heterozygous	60	109	55.046	0.496	37.983	G	P49017	YML110C	COQ5	Transcript	synonymous_variant	399	399	133	A/A	gcT/gcC	-	EXON=1/1
chrXIII_50646_C/T	chrXIII:50646	Heterozygous	43	88	48.864	0.481	38.605	T	P49017	YML110C	COQ5	Transcript	synonymous_variant	309	309	103	A/A	gcG/gcA	-	EXON=1/1
chrXIII_50835_T/C	chrXIII:50835	Heterozygous	48	100	48	0.467	37.271	C	P49017	YML110C	COQ5	Transcript	synonymous_variant	120	120	40	S/S	tcA/tcG	-	EXON=1/1
chrXIII_50840_A/G	chrXIII:50840	Heterozygous	49	106	46.226	0.467	38.102	G	P49017	YML110C	COQ5	Transcript	synonymous_variant	115	115	39	L/L	Tta/Cta	-	EXON=1/1
chrXIII_50880_T/C	chrXIII:50880	Heterozygous	44	99	44.444	0.494	37.818	C	P49017	YML110C	COQ5	Transcript	synonymous_variant	75	75	25	Q/Q	caA/caG	-	EXON=1/1
chrXIII_53058_T/C	chrXIII:53058	Heterozygous	56	107	52.336	0.485	37.929	C	P54786	YML109W	ZDS2	Transcript	synonymous_variant	1419	1419	473	D/D	gaT/gaC	-	EXON=1/1
chrXIII_54411_C/T	chrXIII:54411	Heterozygous	55	133	41.353	0.495	38.455	T	P54786	YML109W	ZDS2	Transcript	synonymous_variant	2772	2772	924	A/A	gcC/gcT	-	EXON=1/1
chrXIII_587700_A/G	chrXIII:587700	Heterozygous	24	47	51.064	0.467	38.25	G	Q03825	YMR164C	MSS11	Transcript	synonymous_variant	1851	1851	617	N/N	aaT/aaC	-	EXON=1/1
chrXIII_588594_C/T	chrXIII:588594	Heterozygous	14	53	26.415	0.45	36.643	T	Q03825	YMR164C	MSS11	Transcript	synonymous_variant	957	957	319	Q/Q	caG/caA	-	EXON=1/1
chrXIII_609189_T/C	chrXIII:609189	Heterozygous	4	15	26.667	0.25	36	C	P18899	YMR173W	DDR48	Transcript	synonymous_variant	501	501	167	N/N	aaT/aaC	-	EXON=1/1
chrXIII_609192_C/T	chrXIII:609192	Heterozygous	4	15	26.667	0.25	37.75	T	P18899	YMR173W	DDR48	Transcript	synonymous_variant	504	504	168	D/D	gaC/gaT	-	EXON=1/1
chrXIII_609195_C/T	chrXIII:609195	Heterozygous	5	16	31.25	0.4	37.6	T	P18899	YMR173W	DDR48	Transcript	synonymous_variant	507	507	169	D/D	gaC/gaT	-	EXON=1/1
chrXIII_609198_T/C	chrXIII:609198	Heterozygous	5	16	31.25	0.4	36.2	C	P18899	YMR173W	DDR48	Transcript	synonymous_variant	510	510	170	S/S	tcT/tcC	-	EXON=1/1
chrXIII_609213_C/T	chrXIII:609213	Heterozygous	6	15	40	0.5	37.833	T	P18899	YMR173W	DDR48	Transcript	synonymous_variant	525	525	175	N/N	aaC/aaT	-	EXON=1/1
chrXIII_609414_C/T	chrXIII:609414	Heterozygous	63	251	25.1	0.479	38.206	T	P18899	YMR173W	DDR48	Transcript	synonymous_variant	726	726	242	S/S	tcC/tcT	-	EXON=1/1
chrXIII_609735_C/T	chrXIII:609735	Heterozygous	17	60	28.333	0.483	38.471	T	P18899	YMR173W	DDR48	Transcript	synonymous_variant	1047	1047	349	N/N	aaC/aaT	-	EXON=1/1
chrXIII_609747_C/A	chrXIII:609747	Heterozygous	24	68	35.294	0.475	38.417	A	P18899	YMR173W	DDR48	Transcript	synonymous_variant	1059	1059	353	S/S	tcC/tcA	-	EXON=1/1
chrXIII_609750_C/T	chrXIII:609750	Heterozygous	22	65	33.846	0.5	38.773	T	P18899	YMR173W	DDR48	Transcript	synonymous_variant	1062	1062	354	Y/Y	taC/taT	-	EXON=1/1
chrXIII_609770_A/C	chrXIII:609770	Heterozygous	16	64	25	0.5	38.875	C	n/a	YMR173W-A	YMR173W-A	Transcript	synonymous_variant	874	874	292	R/R	Aga/Cga	-	EXON=1/1
chrXIII_609834_T/C	chrXIII:609834	Heterozygous	36	120	30	0.477	37.778	C	P18899	YMR173W	DDR48	Transcript	synonymous_variant	1146	1146	382	G/G	ggT/ggC	-	EXON=1/1
chrXIII_61147_A/G	chrXIII:61147	Heterozygous	33	68	48.529	0.5	38.576	G	Q01846	YML104C	MDM1	Transcript	synonymous_variant	1176	1176	392	I/I	atT/atC	-	EXON=1/1
chrXIII_61663_T/C	chrXIII:61663	Heterozygous	24	47	51.064	0.489	37.917	C	Q01846	YML104C	MDM1	Transcript	synonymous_variant	660	660	220	V/V	gtA/gtG	-	EXON=1/1
chrXIII_61741_A/G	chrXIII:61741	Heterozygous	22	53	41.509	0.45	37.955	G	Q01846	YML104C	MDM1	Transcript	synonymous_variant	582	582	194	N/N	aaT/aaC	-	EXON=1/1
chrXIII_62599_G/A	chrXIII:62599	Heterozygous	41	88	46.591	0.5	38.488	A	P52593	YML103C	NUP188	Transcript	synonymous_variant	4951	4951	1651	L/L	Cta/Tta	-	EXON=1/1
chrXIII_66506_T/C	chrXIII:66506	Heterozygous	37	71	52.113	0.493	37.486	C	P52593	YML103C	NUP188	Transcript	synonymous_variant	1044	1044	348	K/K	aaA/aaG	-	EXON=1/1
chrXIII_69382_G/A	chrXIII:69382	Heterozygous	58	108	53.704	0.495	36.948	A	Q04199	YML102W	CAC2	Transcript	synonymous_variant	1089	1089	363	E/E	gaG/gaA	-	EXON=1/1
chrXIII_694937_T/C	chrXIII:694937	Heterozygous	38	93	40.86	0.479	38.289	C	Q03654	YMR213W	CEF1	Transcript	synonymous_variant	1557	1557	519	S/S	tcT/tcC	-	EXON=1/1
chrXIII_695736_C/T	chrXIII:695736	Heterozygous	30	65	46.154	0.396	37.267	T	P25303	YMR214W	SCJ1	Transcript	synonymous_variant	387	387	129	G/G	ggC/ggT	-	EXON=1/1
chrXIII_695793_A/G	chrXIII:695793	Heterozygous	34	81	41.975	0.433	38.559	G	P25303	YMR214W	SCJ1	Transcript	synonymous_variant	444	444	148	L/L	ctA/ctG	-	EXON=1/1
chrXIII_695805_G/A	chrXIII:695805	Heterozygous	35	87	40.23	0.435	38.429	A	P25303	YMR214W	SCJ1	Transcript	synonymous_variant	456	456	152	Q/Q	caG/caA	-	EXON=1/1
chrXIII_704140_C/T	chrXIII:704140	Heterozygous	44	92	47.826	0.476	38.523	T	Q03660	YMR218C	TRS130	Transcript	synonymous_variant	2748	2748	916	L/L	ttG/ttA	-	EXON=1/1
chrXIII_704551_C/T	chrXIII:704551	Heterozygous	33	63	52.381	0.492	37.515	T	Q03660	YMR218C	TRS130	Transcript	synonymous_variant	2337	2337	779	K/K	aaG/aaA	-	EXON=1/1
chrXIII_704563_A/G	chrXIII:704563	Heterozygous	31	64	48.438	0.482	38.742	G	Q03660	YMR218C	TRS130	Transcript	synonymous_variant	2325	2325	775	D/D	gaT/gaC	-	EXON=1/1
chrXIII_704692_C/T	chrXIII:704692	Heterozygous	37	82	45.122	0.5	38.081	T	Q03660	YMR218C	TRS130	Transcript	synonymous_variant	2196	2196	732	L/L	ttG/ttA	-	EXON=1/1
chrXIII_712354_G/A	chrXIII:712354	Heterozygous	45	82	54.878	0.488	38.444	A	P24521	YMR220W	ERG8	Transcript	synonymous_variant	39	39	13	A/A	gcG/gcA	-	EXON=1/1
chrXIII_715989_T/C	chrXIII:715989	Heterozygous	51	84	60.714	0.49	38.314	C	Q05015	YMR222C	FSH2	Transcript	synonymous_variant	321	321	107	V/V	gtA/gtG	-	EXON=1/1
chrXIII_719868_T/A	chrXIII:719868	Heterozygous	52	106	49.057	0.495	38.038	A	P32829	YMR224C	MRE11	Transcript	synonymous_variant	786	786	262	P/P	ccA/ccT	-	EXON=1/1
chrXIII_722334_T/C	chrXIII:722334	Heterozygous	51	113	45.133	0.489	37.667	C	Q05016	YMR226C	YMR226C	Transcript	synonymous_variant	63	63	21	A/A	gcA/gcG	-	EXON=1/1
chrXIII_72996_G/A	chrXIII:72996	Heterozygous	30	83	36.145	0.481	38.533	A	P38427	YML100W	TSL1	Transcript	synonymous_variant	2373	2373	791	K/K	aaG/aaA	-	EXON=1/1
chrXIII_73242_T/G	chrXIII:73242	Heterozygous	59	115	51.304	0.487	38.085	G	P38427	YML100W	TSL1	Transcript	synonymous_variant	2619	2619	873	R/R	cgT/cgG	-	EXON=1/1
chrXIII_73503_A/G	chrXIII:73503	Heterozygous	46	88	52.273	0.475	38.543	G	P38427	YML100W	TSL1	Transcript	synonymous_variant	2880	2880	960	R/R	agA/agG	-	EXON=1/1
chrXIII_74632_C/T	chrXIII:74632	Heterozygous	31	62	50	0.492	38.097	T	P05085	YML099C	ARG81	Transcript	synonymous_variant	2409	2409	803	V/V	gtG/gtA	-	EXON=1/1
chrXIII_74704_A/G	chrXIII:74704	Heterozygous	26	59	44.068	0.471	38.231	G	P05085	YML099C	ARG81	Transcript	synonymous_variant	2337	2337	779	F/F	ttT/ttC	-	EXON=1/1
chrXIII_755108_C/T	chrXIII:755108	Heterozygous	50	90	55.556	0.474	38.6	T	P20107	YMR243C	ZRC1	Transcript	synonymous_variant	1059	1059	353	K/K	aaG/aaA	-	EXON=1/1
chrXIII_758586_G/T	chrXIII:758586	Heterozygous	41	99	41.414	0.467	38.39	T	Q3E846	YMR244C-A	COA6	Transcript	synonymous_variant	246	246	82	I/I	atC/atA	-	EXON=1/1
chrXIII_758586_G/T	chrXIII:758586	Heterozygous	41	99	41.414	0.467	38.39	T	n/a	YMR245W	YMR245W	Transcript	synonymous_variant	24	24	8	S/S	tcG/tcT	-	EXON=1/1
chrXIII_907474_A/T	chrXIII:907474	Heterozygous	27	99	27.273	0.413	38	T	n/a	YMR316C-B	YMR316C-B	Transcript	synonymous_variant	156	156	52	L/L	ctT/ctA	-	EXON=1/1
chrXIII_907474_A/T	chrXIII:907474	Heterozygous	27	99	27.273	0.413	38	T	Q04893	YMR317W	YMR317W	Transcript	synonymous_variant	111	111	37	T/T	acA/acT	-	EXON=1/1
chrXIV_15155_T/C	chrXIV:15155	Heterozygous	29	99	29.293	0.426	37.828	C	P42883	YNL332W	THI12	Transcript	synonymous_variant	324	324	108	G/G	ggT/ggC	-	EXON=1/1
chrXIV_16712_T/A	chrXIV:16712	Heterozygous	63	198	31.818	0.487	37.302	A	P42884	YNL331C	AAD14	Transcript	synonymous_variant	537	537	179	G/G	ggA/ggT	-	EXON=1/1
chrXIV_16715_T/C	chrXIV:16715	Heterozygous	60	200	30	0.486	37.583	C	P42884	YNL331C	AAD14	Transcript	synonymous_variant	534	534	178	L/L	ttA/ttG	-	EXON=1/1
chrXIV_16721_T/G	chrXIV:16721	Heterozygous	49	187	26.203	0.483	38.714	G	P42884	YNL331C	AAD14	Transcript	synonymous_variant	528	528	176	L/L	ctA/ctC	-	EXON=1/1
chrXIV_16739_A/G	chrXIV:16739	Heterozygous	46	170	27.059	0.494	38.065	G	P42884	YNL331C	AAD14	Transcript	synonymous_variant	510	510	170	V/V	gtT/gtC	-	EXON=1/1
chrXIV_252130_T/C	chrXIV:252130	Heterozygous	37	115	32.174	0.469	37.973	C	P40150	YNL209W	SSB2	Transcript	synonymous_variant	72	72	24	Y/Y	taT/taC	-	EXON=1/1
chrXIV_252136_T/C	chrXIV:252136	Heterozygous	35	108	32.407	0.469	38.086	C	P40150	YNL209W	SSB2	Transcript	synonymous_variant	78	78	26	S/S	tcT/tcC	-	EXON=1/1
chrXIV_253780_C/T	chrXIV:253780	Heterozygous	29	97	29.897	0.413	38.379	T	P40150	YNL209W	SSB2	Transcript	synonymous_variant	1722	1722	574	I/I	atC/atT	-	EXON=1/1
chrXIV_26651_A/G	chrXIV:26651	Heterozygous	54	212	25.472	0.452	38.278	G	P42835	YNL327W	EGT2	Transcript	synonymous_variant	2604	2604	868	Q/Q	caA/caG	-	EXON=1/1
chrXIV_571968_T/C	chrXIV:571968	Heterozygous	6	17	35.294	0.375	37.667	C	P53963	YNL034W	YNL034W	Transcript	synonymous_variant	1492	1492	498	L/L	Tta/Cta	-	EXON=1/1
chrXIV_571979_C/T	chrXIV:571979	Heterozygous	5	14	35.714	0.5	35.8	T	P53963	YNL034W	YNL034W	Transcript	synonymous_variant	1503	1503	501	P/P	ccC/ccT	-	EXON=1/1
chrXIV_600071_A/T	chrXIV:600071	Heterozygous	49	156	31.41	0.489	37.694	T	P53976	YNL018C	YNL018C	Transcript	synonymous_variant	1704	1704	568	T/T	acT/acA	-	EXON=1/1
chrXIV_619080_A/T	chrXIV:619080	Heterozygous	32	111	28.829	0.34	37.531	T	P25294	YNL007C	SIS1	Transcript	synonymous_variant	486	486	162	G/G	ggT/ggA	-	EXON=1/1
chrXIV_619089_G/T	chrXIV:619089	Heterozygous	31	113	27.434	0.34	36.484	T	P25294	YNL007C	SIS1	Transcript	synonymous_variant	477	477	159	G/G	ggC/ggA	-	EXON=1/1
chrXIV_619092_G/T	chrXIV:619092	Heterozygous	31	115	26.957	0.382	36.968	T	P25294	YNL007C	SIS1	Transcript	synonymous_variant	474	474	158	G/G	ggC/ggA	-	EXON=1/1
chrXIV_619101_T/A	chrXIV:619101	Heterozygous	38	117	32.479	0.4	35.974	A	P25294	YNL007C	SIS1	Transcript	synonymous_variant	465	465	155	G/G	ggA/ggT	-	EXON=1/1
chrXIV_704346_G/T	chrXIV:704346	Heterozygous	15	54	27.778	0.462	37.333	T	P32323	YNR044W	AGA1	Transcript	synonymous_variant	648	648	216	S/S	tcG/tcT	-	EXON=1/1
chrXIV_704379_T/C	chrXIV:704379	Heterozygous	13	50	26	0.5	37.923	C	P32323	YNR044W	AGA1	Transcript	synonymous_variant	681	681	227	S/S	tcT/tcC	-	EXON=1/1
chrXIV_704460_C/A	chrXIV:704460	Heterozygous	9	29	31.034	0.5	35.222	A	P32323	YNR044W	AGA1	Transcript	synonymous_variant	762	762	254	T/T	acC/acA	-	EXON=1/1
chrXIV_751040_G/T	chrXIV:751040	Homozygous	10	10	100	0.357	37.5	T	P53751	YNR065C	YNR065C	Transcript	synonymous_variant	2661	2661	887	P/P	ccC/ccA	-	EXON=1/1
chrXIV_751052_G/A	chrXIV:751052	Homozygous	12	12	100	0.389	37.667	A	P53751	YNR065C	YNR065C	Transcript	synonymous_variant	2649	2649	883	C/C	tgC/tgT	-	EXON=1/1
chrXIV_751070_C/G	chrXIV:751070	Homozygous	16	16	100	0.464	37.812	G	P53751	YNR065C	YNR065C	Transcript	synonymous_variant	2631	2631	877	A/A	gcG/gcC	-	EXON=1/1
chrXV_1077350_A/G	chrXV:1077350	Homozygous	17	17	100	0.5	38.412	G	Q08913	YOR390W	FEX1	Transcript	synonymous_variant	567	567	189	E/E	gaA/gaG	-	EXON=1/1
chrXV_115107_A/G	chrXV:115107	Heterozygous	43	169	25.444	0.451	37.279	G	Q12215	YOL105C	WSC3	Transcript	synonymous_variant	702	702	234	S/S	tcT/tcC	-	EXON=1/1
chrXV_11687_G/A	chrXV:11687	Homozygous	8	10	80	0.2	37.25	A	Q08322	YOL161C	PAU20	Transcript	synonymous_variant	225	225	75	D/D	gaC/gaT	-	EXON=1/1
chrXV_11864_A/G	chrXV:11864	Homozygous	24	25	96	0.488	38.625	G	Q08322	YOL161C	PAU20	Transcript	synonymous_variant	48	48	16	A/A	gcT/gcC	-	EXON=1/1
chrXV_11870_G/A	chrXV:11870	Homozygous	24	25	96	0.488	38.583	A	Q08322	YOL161C	PAU20	Transcript	synonymous_variant	42	42	14	I/I	atC/atT	-	EXON=1/1
chrXV_11876_G/A	chrXV:11876	Homozygous	25	25	100	0.5	37.72	A	Q08322	YOL161C	PAU20	Transcript	synonymous_variant	36	36	12	A/A	gcC/gcT	-	EXON=1/1
chrXV_11888_A/G	chrXV:11888	Homozygous	24	24	100	0.463	38.417	G	Q08322	YOL161C	PAU20	Transcript	synonymous_variant	24	24	8	A/A	gcT/gcC	-	EXON=1/1
chrXV_11891_G/A	chrXV:11891	Homozygous	24	24	100	0.463	37.875	A	Q08322	YOL161C	PAU20	Transcript	synonymous_variant	21	21	7	I/I	atC/atT	-	EXON=1/1
chrXV_237027_G/A	chrXV:237027	Heterozygous	23	86	26.744	0.463	38.13	A	P19659	YOL051W	GAL11	Transcript	synonymous_variant	2088	2088	696	Q/Q	caG/caA	-	EXON=1/1
chrXV_23902_T/C	chrXV:23902	Homozygous	14	14	100	0.481	38.714	C	Q08295	YOL157C	IMA2	Transcript	synonymous_variant	393	393	131	K/K	aaA/aaG	-	EXON=1/1
chrXV_23914_T/C	chrXV:23914	Homozygous	20	20	100	0.462	38.3	C	Q08295	YOL157C	IMA2	Transcript	synonymous_variant	381	381	127	K/K	aaA/aaG	-	EXON=1/1
chrXV_24202_G/A	chrXV:24202	Heterozygous	4	11	36.364	0.5	38	A	Q08295	YOL157C	IMA2	Transcript	synonymous_variant	93	93	31	S/S	tcC/tcT	-	EXON=1/1
chrXV_346435_G/A	chrXV:346435	Heterozygous	16	53	30.189	0.462	37.438	A	P33890	YOR010C	TIR2	Transcript	synonymous_variant	516	516	172	S/S	tcC/tcT	-	EXON=1/1
chrXV_380513_T/C	chrXV:380513	Heterozygous	40	76	52.632	0.493	38.325	C	P26449	YOR026W	BUB3	Transcript	synonymous_variant	733	733	245	L/L	Tta/Cta	-	EXON=1/1
chrXV_380659_C/T	chrXV:380659	Heterozygous	55	108	50.926	0.5	38.709	T	P26449	YOR026W	BUB3	Transcript	synonymous_variant	879	879	293	N/N	aaC/aaT	-	EXON=1/1
chrXV_423370_T/C	chrXV:423370	Heterozygous	55	110	50	0.467	37.909	C	Q08417	YOR049C	RSB1	Transcript	synonymous_variant	363	363	121	Q/Q	caA/caG	-	EXON=1/1
chrXV_423406_A/G	chrXV:423406	Heterozygous	51	98	52.041	0.5	38.353	G	Q08417	YOR049C	RSB1	Transcript	synonymous_variant	327	327	109	I/I	atT/atC	-	EXON=1/1
chrXV_423658_C/T	chrXV:423658	Heterozygous	53	131	40.458	0.485	38.434	T	Q08417	YOR049C	RSB1	Transcript	synonymous_variant	75	75	25	Q/Q	caG/caA	-	EXON=1/1
chrXV_577053_T/C	chrXV:577053	Homozygous	10	10	100	0.231	35.6	C	P32324	YOR133W	EFT1	Transcript	synonymous_variant	1956	1956	652	A/A	gcT/gcC	-	EXON=1/1
chrXV_668880_G/A	chrXV:668880	Heterozygous	18	70	25.714	0.455	36.833	A	P28006	YOR178C	GAC1	Transcript	synonymous_variant	1362	1362	454	T/T	acC/acT	-	EXON=1/1
chrXV_708698_T/C	chrXV:708698	Heterozygous	8	14	57.143	0.467	37.375	C	Q12113	YOR192C-B	YOR192C-B	Transcript	synonymous_variant	1035	1035	345	E/E	gaA/gaG	-	EXON=1/2
chrXV_708698_T/C	chrXV:708698	Heterozygous	8	14	57.143	0.467	37.375	C	Q12439	YOR192C-A	YOR192C-A	Transcript	synonymous_variant	1035	1035	345	E/E	gaA/gaG	-	EXON=1/1
chrXV_708722_A/C	chrXV:708722	Heterozygous	8	15	53.333	0.467	38.125	C	Q12113	YOR192C-B	YOR192C-B	Transcript	synonymous_variant	1011	1011	337	A/A	gcT/gcG	-	EXON=1/2
chrXV_708722_A/C	chrXV:708722	Heterozygous	8	15	53.333	0.467	38.125	C	Q12439	YOR192C-A	YOR192C-A	Transcript	synonymous_variant	1011	1011	337	A/A	gcT/gcG	-	EXON=1/1
chrXV_708764_T/C	chrXV:708764	Heterozygous	8	17	47.059	0.467	38.25	C	Q12113	YOR192C-B	YOR192C-B	Transcript	synonymous_variant	969	969	323	Q/Q	caA/caG	-	EXON=1/2
chrXV_708764_T/C	chrXV:708764	Heterozygous	8	17	47.059	0.467	38.25	C	Q12439	YOR192C-A	YOR192C-A	Transcript	synonymous_variant	969	969	323	Q/Q	caA/caG	-	EXON=1/1
chrXVI_15522_T/G	chrXVI:15522	Homozygous	20	20	100	0.472	36.9	G	Q08989	YPL277C	YPL277C	Transcript	synonymous_variant	1347	1347	449	A/A	gcA/gcC	-	EXON=1/1
chrXVI_242446_T/C	chrXVI:242446	Heterozygous	33	131	25.191	0.492	37.788	C	Q12254	YPL163C	SVS1	Transcript	synonymous_variant	255	255	85	T/T	acA/acG	-	EXON=1/1
chrXVI_242449_A/G	chrXVI:242449	Heterozygous	34	131	25.954	0.492	37.647	G	Q12254	YPL163C	SVS1	Transcript	synonymous_variant	252	252	84	S/S	agT/agC	-	EXON=1/1
chrXVI_79147_A/G	chrXVI:79147	Heterozygous	33	92	35.87	0.484	37.606	G	Q12344	YPL249C	GYP5	Transcript	synonymous_variant	207	207	69	H/H	caT/caC	-	EXON=1/1
chrXVI_939993_G/T	chrXVI:939993	Heterozygous	153	204	75	0.479	38.216	T	Q06598	YPR201W	ARR3	Transcript	synonymous_variant	72	72	24	L/L	ctG/ctT	-	EXON=1/1
chrXVI_97582_A/G	chrXVI:97582	Homozygous	17	17	100	0.481	38.588	G	P02829	YPL240C	HSP82	Transcript	synonymous_variant	1044	1044	348	V/V	gtT/gtC	-	EXON=1/1
chrXVI_97609_A/G	chrXVI:97609	Homozygous	13	13	100	0.5	38.538	G	P02829	YPL240C	HSP82	Transcript	synonymous_variant	1017	1017	339	N/N	aaT/aaC	-	EXON=1/1
chrXVI_97621_T/C	chrXVI:97621	Homozygous	13	13	100	0.474	37.769	C	P02829	YPL240C	HSP82	Transcript	synonymous_variant	1005	1005	335	K/K	aaA/aaG	-	EXON=1/1
chrXVI_97633_C/T	chrXVI:97633	Homozygous	13	13	100	0.368	37.692	T	P02829	YPL240C	HSP82	Transcript	synonymous_variant	993	993	331	L/L	ttG/ttA	-	EXON=1/1
