# Supplementary material for: Cell periphery-related proteins as major genomic targets behind the adaptive evolution of an industrial Saccharomyces cerevisiae strain to combined heat and hydrolysate stress
Source: BMC Genomics. 2015 Jul 9;16(1):514. doi: 10.1186/s12864-015-1737-4 (PMC4496855; doi:10.1186/s12864-015-1737-4)
Supplement: Supplementary file 3 — Synonymous and non-synonymous variants in ISO12. This file contains a list of the synonymous and non-synonymous SNPs and INDELs that were found to be unique to ISO12 compared to Ethanol Red (with a S288c background). The analysis was performed using the Variant Annotation Integrator the UCSC Genome Browser. [file 12864_2015_1737_MOESM3_ESM.xlsx]

## Sheet: Description
	This file contains the complete list of the predicted protein-level effects for the variants that were identified as unique to ISO12
	The prediction results were generated by the Variant Annotation Integrator at UCSC Genome Browser.
	A custom Perl script was written to add the zygosity and read coverage data from the variant calling to the output file generated by VAI
	A decription of the column headings (see yellow field below) was compiled from http://www.ensembl.org/info/docs/tools/vep/vep_formats.html and from the CLC Genomics workbench 6.5.1 Manual
	Uploaded variation
	As chromosome_start_reference-allele_variant-allele
	Location
	In standard coordinate format (chr:start or chr:start-end)
	Variant Zygosity
	The zygosity of the variant called, as determined by the variant caller. This will be either 'Homozygous', where there is only one variant called at that position or 'Heterozygous' where more than one variant was called at that position.
	Variant Count
	The number of 'countable' reads supporting the allele. The 'countable' reads are those that are used by the variant caller when calling the variant.
	Coverage
	The read coverage at this position. Only 'countable' reads are considered (see under 'Count' above for an explanation of 'countable' reads.
	Frequency
	The number of 'countable' reads supporting the allele divided by the number of 'countable' reads covering the position of the variant ('see under 'Count' above for an explanation of 'countable' reads).
	Forward/reverse balance
	The minimum of the fraction of 'countable' forward reads and 'countable' reverse reads carrying the variant among all 'countable' reads carrying the variant (see under 'Count' above for an explanation of 'countable' reads).
	Average quality
	The average read quality score of the bases supporting a variant (PHRED). For deletions, the quality scores of the two surrounding bases are taken into account, and the lowest value of these two is reported.
	Allele
	The variant allele used to calculate the consequence
	Gene
	Ensembl stable ID of affected gene
	Feature
	Feature - Ensembl stable ID of feature
	ORF
	Saccharomyces Genome Database (SGD) standard name of feature
	Feature type
	Type of feature. Currently one of Transcript, RegulatoryFeature, MotifFeature.
	Consequence
	Consequence type of this variation, see http://www.ensembl.org/info/genome/variation/predicted_data.html
	Position in cDNA
	Relative position of base pair in cDNA sequence
	Position in CDS
	Relative position of base pair in coding sequence
	Position in protein
	Relative position of amino acid in protein
	Amino acid change
	Only given if the variation affects the protein-coding sequence
	Codon change
	The alternative codons with the variant base in upper case
	Co-located Variation
	Known identifier of existing variation
	Extra
	This column contains extra information as key=value pairs separated by ";". The keys are as follows: EXON - the exon number (out of total number)

## Sheet: ISO12 Syn & Non-syn
Uploaded Variation	Location	Variant zygosity	Variant count	Coverage	Frequency	Forward/reverse balance	Average quality	Allele	Gene	Feature	ORF	Feature type	Consequence	Position in cDNA	Position in CDS	Position in protein	Amino acid change	Codon change	Co-located Variation	Extra
chrI_187499_A/C	chrI:187499	Heterozygous	26	102	25.49	0.477	38.197	C	P39551	YAR031W	PRM9	Transcript	missense_variant	664	664	222	S/R	Agt/Cgt	-	EXON=1/1
chrI_187501_T/C	chrI:187501	Heterozygous	26	102	25.49	0.477	38.043	C	P39551	YAR031W	PRM9	Transcript	synonymous_variant	666	666	222	S/S	agT/agC	-	EXON=1/1
chrI_187604_G/A	chrI:187604	Heterozygous	9	36	25	0.333	38.444	A	P39551	YAR031W	PRM9	Transcript	missense_variant	769	769	257	A/T	Gct/Act	-	EXON=1/1
chrI_187666_A/G	chrI:187666	Heterozygous	8	30	26.667	0.364	37.875	G	P39551	YAR031W	PRM9	Transcript	synonymous_variant	831	831	277	E/E	gaA/gaG	-	EXON=1/1
chrI_194021_-/ATG	chrI:194020-194021	Heterozygous	21	53	39.623	0.474	38.492	ATG	P35845	YAR042W	SWH1	Transcript	inframe_insertion	1402-1403	1402-1403	468	Y/YD	tat/tATGat	-	EXON=1/1
chrI_205115_C/T	chrI:205115	Homozygous	12	12	100	0.429	37.5	T	P32768	YAR050W	FLO1	Transcript	synonymous_variant	1713	1713	571	N/N	aaC/aaT	-	EXON=1/1
chrI_205119_T/G	chrI:205119	Homozygous	10	13	76.923	0.462	37.8	G	P32768	YAR050W	FLO1	Transcript	missense_variant	1717	1717	573	L/V	Ttg/Gtg	-	EXON=1/1
chrI_205121_G/A	chrI:205121	Homozygous	12	13	92.308	0.4	36.5	A	P32768	YAR050W	FLO1	Transcript	synonymous_variant	1719	1719	573	L/L	ttG/ttA	-	EXON=1/1
chrI_205130_T/C	chrI:205130	Heterozygous	11	17	64.706	0.5	36.545	C	P32768	YAR050W	FLO1	Transcript	synonymous_variant	1728	1728	576	D/D	gaT/gaC	-	EXON=1/1
chrI_205163_A/T	chrI:205163	Homozygous	23	24	95.833	0.485	38.217	T	P32768	YAR050W	FLO1	Transcript	synonymous_variant	1761	1761	587	T/T	acA/acT	-	EXON=1/1
chrI_205166_C/T	chrI:205166	Homozygous	24	24	100	0.486	38.167	T	P32768	YAR050W	FLO1	Transcript	synonymous_variant	1764	1764	588	A/A	gcC/gcT	-	EXON=1/1
chrI_205303_CT/AC	chrI:205303-205304	Heterozygous	7	28	25	0.364	38.286	AC	P32768	YAR050W	FLO1	Transcript	missense_variant	1901	1901	634	T/N	aCT/aAC	-	EXON=1/1
chrI_205325_G/A	chrI:205325	Heterozygous	7	28	25	0.364	37.429	A	P32768	YAR050W	FLO1	Transcript	synonymous_variant	1923	1923	641	Q/Q	caG/caA	-	EXON=1/1
chrI_205336_AC/GT	chrI:205336-205337	Heterozygous	6	17	35.294	0.333	37.788	GT	P32768	YAR050W	FLO1	Transcript	missense_variant	1934	1934	645	D/G	gAC/gGT	-	EXON=1/1
chrI_205342_TT/CC	chrI:205342-205343	Heterozygous	4	11	36.364	0.429	39	CC	P32768	YAR050W	FLO1	Transcript	missense_variant	1940	1940	647	F/S	tTT/tCC	-	EXON=1/1
chrI_205346_C/T	chrI:205346	Heterozygous	4	12	33.333	0.5	38.25	T	P32768	YAR050W	FLO1	Transcript	synonymous_variant	1944	1944	648	T/T	acC/acT	-	EXON=1/1
chrI_205349_T/C	chrI:205349	Heterozygous	4	10	40	0.429	38.5	C	P32768	YAR050W	FLO1	Transcript	synonymous_variant	1947	1947	649	S/S	tcT/tcC	-	EXON=1/1
chrI_205352_A/T	chrI:205352	Heterozygous	4	11	36.364	0.429	36.25	T	P32768	YAR050W	FLO1	Transcript	synonymous_variant	1950	1950	650	T/T	acA/acT	-	EXON=1/1
chrI_205355_C/T	chrI:205355	Heterozygous	5	11	45.455	0.5	37.2	T	P32768	YAR050W	FLO1	Transcript	synonymous_variant	1953	1953	651	S/S	tcC/tcT	-	EXON=1/1
chrI_206046_A/G	chrI:206046	Homozygous	8	10	80	0.467	37.75	G	P32768	YAR050W	FLO1	Transcript	missense_variant	2644	2644	882	I/V	Att/Gtt	-	EXON=1/1
chrI_206051_T/C	chrI:206051	Homozygous	10	10	100	0.471	36.8	C	P32768	YAR050W	FLO1	Transcript	synonymous_variant	2649	2649	883	T/T	acT/acC	-	EXON=1/1
chrI_206438_T/A	chrI:206438	Heterozygous	4	16	25	0.5	37.25	A	P32768	YAR050W	FLO1	Transcript	synonymous_variant	3036	3036	1012	T/T	acT/acA	-	EXON=1/1
chrI_206462_T/C	chrI:206462	Heterozygous	6	20	30	0.5	38.333	C	P32768	YAR050W	FLO1	Transcript	synonymous_variant	3060	3060	1020	T/T	acT/acC	-	EXON=1/1
chrI_206468_TCAA/CTTG	chrI:206468-206471	Heterozygous	7	21	33.333	0.455	36.893	CTTG	P32768	YAR050W	FLO1	Transcript	missense_variant	3066	3066	1022	GQ/GL	ggTCAA/ggCTTG	-	EXON=1/1
chrI_206585_T/C	chrI:206585	Heterozygous	35	91	38.462	0.5	37.543	C	P32768	YAR050W	FLO1	Transcript	synonymous_variant	3183	3183	1061	T/T	acT/acC	-	EXON=1/1
chrI_207247_AG/GA	chrI:207247-207248	Heterozygous	20	71	28.169	0.486	38.6	GA	P32768	YAR050W	FLO1	Transcript	missense_variant	3845	3845	1282	K/R	aAG/aGA	-	EXON=1/1
chrI_25424_CA/TG	chrI:25424-25425	Heterozygous	7	18	38.889	0.5	38.714	TG	P39712	YAL063C	FLO9	Transcript	missense_variant	2544	2544	848	T/T	acT/acC	-	EXON=1/1
chrI_25566_G/A	chrI:25566	Homozygous	12	12	100	0.5	37.75	A	P39712	YAL063C	FLO9	Transcript	synonymous_variant	2403	2403	801	D/D	gaC/gaT	-	EXON=1/1
chrI_69391_C/T	chrI:69391	Heterozygous	26	68	38.235	0.479	37.462	T	P06182	YAL039C	CYC3	Transcript	missense_variant	135	135	45	M/I	atG/atA	-	EXON=1/1
chrI_77511_G/A	chrI:77511	Heterozygous	7	28	25	0.5	37.714	A	P39730	YAL035W	FUN12	Transcript	missense_variant	1085	1085	362	G/E	gGa/gAa	-	EXON=1/1
chrI_77533_A/G	chrI:77533	Heterozygous	10	34	29.412	0.474	37.5	G	P39730	YAL035W	FUN12	Transcript	synonymous_variant	1107	1107	369	E/E	gaA/gaG	-	EXON=1/1
chrII_212866_A/G	chrII:212866	Heterozygous	10	39	25.641	0.5	37.4	G	P32790	YBL007C	SLA1	Transcript	synonymous_variant	3501	3501	1167	T/T	acT/acC	-	EXON=1/1
chrII_212870_G/T	chrII:212870	Heterozygous	10	40	25	0.5	38.2	T	P32790	YBL007C	SLA1	Transcript	missense_variant	3497	3497	1166	T/N	aCt/aAt	-	EXON=1/1
chrII_221338_C/T	chrII:221338	Heterozygous	4	11	36.364	0.5	33.75	T	Q12490	YBL005W-B	YBL005W-B	Transcript	synonymous_variant	9	9	3	S/S	tcC/tcT	-	EXON=1/2
chrII_221338_C/T	chrII:221338	Heterozygous	4	11	36.364	0.5	33.75	T	Q12266	YBL005W-A	YBL005W-A	Transcript	synonymous_variant	9	9	3	S/S	tcC/tcT	-	EXON=1/1
chrII_222473_T/G	chrII:222473	Heterozygous	78	302	25.828	0.49	38.564	G	Q12490	YBL005W-B	YBL005W-B	Transcript	missense_variant	1144	1144	382	S/A	Tcc/Gcc	-	EXON=1/2
chrII_222473_T/G	chrII:222473	Heterozygous	78	302	25.828	0.49	38.564	G	Q12266	YBL005W-A	YBL005W-A	Transcript	missense_variant	1144	1144	382	S/A	Tcc/Gcc	-	EXON=1/1
chrII_222475_C/T	chrII:222475	Heterozygous	77	307	25.081	0.493	38.299	T	Q12490	YBL005W-B	YBL005W-B	Transcript	synonymous_variant	1146	1146	382	S/S	tcC/tcT	-	EXON=1/2
chrII_222475_C/T	chrII:222475	Heterozygous	77	307	25.081	0.493	38.299	T	Q12266	YBL005W-A	YBL005W-A	Transcript	synonymous_variant	1146	1146	382	S/S	tcC/tcT	-	EXON=1/1
chrII_226314_T/C	chrII:226314	Heterozygous	70	249	28.112	0.5	38.129	C	Q12490	YBL005W-B	YBL005W-B	Transcript	synonymous_variant	4984	4984	1662	L/L	Tta/Cta	-	EXON=2/2
chrII_303353_C/A	chrII:303353	Heterozygous	24	53	45.283	0.477	38.25	A	P38073	YBR033W	EDS1	Transcript	synonymous_variant	1410	1410	470	P/P	ccC/ccA	-	EXON=1/1
chrII_464271_A/T	chrII:464271	Heterozygous	16	56	28.571	0.484	38.062	T	P14922	YBR112C	CYC8	Transcript	synonymous_variant	1500	1500	500	A/A	gcT/gcA	-	EXON=1/1
chrII_573436_C/A	chrII:573436	Heterozygous	30	62	48.387	0.481	37.7	A	P38292	YBR168W	PEX32	Transcript	missense_variant	1066	1066	356	P/T	Ccc/Acc	-	EXON=1/1
chrII_592103_G/A	chrII:592103	Heterozygous	23	79	29.114	0.486	38.652	A	P02365	YBR181C	RPS6B	Transcript	missense_variant	320	320	107	A/V	gCt/gTt	-	EXON=2/2
chrII_607759_A/C	chrII:607759	Homozygous	85	85	100	0.5	38.035	C	P38127	YBR192W	RIM2	Transcript	synonymous_variant	108	108	36	P/P	ccA/ccC	-	EXON=1/1
chrII_68318_A/G	chrII:68318	Heterozygous	6	21	28.571	0.455	38.333	G	P38042	YBL084C	CDC27	Transcript	synonymous_variant	1128	1128	376	N/N	aaT/aaC	-	EXON=1/1
chrII_709576_C/A	chrII:709576	Homozygous	58	58	100	0.491	38.345	A	P38144	YBR245C	ISW1	Transcript	missense_variant	1964	1964	655	R/M	aGg/aTg	-	EXON=1/1
chrII_780333_A/C	chrII:780333	Heterozygous	11	38	28.947	0.375	36.636	C	P18480	YBR289W	SNF5	Transcript	missense_variant	667	667	223	K/Q	Aag/Cag	-	EXON=1/1
chrII_780455_G/A	chrII:780455	Heterozygous	15	53	28.302	0.471	33.2	A	P18480	YBR289W	SNF5	Transcript	synonymous_variant	789	789	263	Q/Q	caG/caA	-	EXON=1/1
chrII_780461_G/A	chrII:780461	Heterozygous	16	51	31.373	0.474	36.5	A	P18480	YBR289W	SNF5	Transcript	synonymous_variant	795	795	265	Q/Q	caG/caA	-	EXON=1/1
chrII_780464_G/A	chrII:780464	Heterozygous	12	47	25.532	0.417	36.083	A	P18480	YBR289W	SNF5	Transcript	synonymous_variant	798	798	266	Q/Q	caG/caA	-	EXON=1/1
chrII_801629_C/A	chrII:801629	Heterozygous	110	415	26.506	0.487	38.381	A	P38157	YBR297W	MAL33	Transcript	missense_variant	1107	1107	369	D/E	gaC/gaA	-	EXON=1/1
chrII_801632_C/T	chrII:801632	Heterozygous	107	409	26.161	0.49	38.57	T	P38157	YBR297W	MAL33	Transcript	synonymous_variant	1110	1110	370	D/D	gaC/gaT	-	EXON=1/1
chrII_803188_C/T	chrII:803188	Heterozygous	159	618	25.728	0.484	37.145	T	P38156	YBR298C	MAL31	Transcript	missense_variant	1288	1288	430	A/T	Gct/Act	-	EXON=1/1
chrII_803954_G/A	chrII:803954	Heterozygous	106	424	25	0.497	37.896	A	P38156	YBR298C	MAL31	Transcript	synonymous_variant	522	522	174	Y/Y	taC/taT	-	EXON=1/1
chrII_805045_G/A	chrII:805045	Heterozygous	20	63	31.746	0.375	37.5	A	Q8TGK4	YBR298C-A	YBR298C-A	Transcript	missense_variant	212	212	71	T/I	aCt/aTt	-	EXON=1/1
chrII_97963_C/T	chrII:97963	Heterozygous	39	94	41.489	0.48	38.513	T	P34228	YBL066C	SEF1	Transcript	missense_variant	2153	2153	718	R/K	aGa/aAa	-	EXON=1/1
chrIII_10258_T/C	chrIII:10258	Homozygous	13	13	100	0.409	38.538	C	P25594	YCL069W	VBA3	Transcript	synonymous_variant	553	553	185	L/L	Tta/Cta	-	EXON=1/1
chrIII_104666_C/T	chrIII:104666	Heterozygous	27	44	61.364	0.49	38.593	T	P25605	YCL009C	ILV6	Transcript	missense_variant	883	883	295	E/K	Gaa/Aaa	-	EXON=1/1
chrIII_233852_AT/GC	chrIII:233852-233853	Heterozygous	18	62	29.032	0.419	38.222	GC	P25365	YCR067C	SED4	Transcript	missense_variant	2470	2470	824	I/A	ATt/GCt	-	EXON=1/1
chrIII_233857_GG/CA	chrIII:233857-233858	Heterozygous	18	65	27.692	0.484	37.861	CA	P25365	YCR067C	SED4	Transcript	missense_variant	2465	2465	822	A/V	gCC/gTG	-	EXON=1/1
chrIII_265425_G/T	chrIII:265425	Heterozygous	25	52	48.077	0.489	38.28	T	P15891	YCR088W	ABP1	Transcript	missense_variant	358	358	120	A/S	Gcc/Tcc	-	EXON=1/1
chrIII_268895_GGT/-	chrIII:268895-268897	Heterozygous	24	86	27.907	0.462	36.083	-	P25653	YCR089W	FIG2	Transcript	inframe_deletion	1462-1464	1462-1464	488	G/-	GGT/-	-	EXON=1/1
chrIII_268901_TCTATTTTG/-	chrIII:268901-268909	Heterozygous	26	102	25.49	0.5	36.303	-	P25653	YCR089W	FIG2	Transcript	inframe_deletion	1468-1476	1468-1476	490	SIL/-	TCTATTTTG/-	-	EXON=1/1
chrIII_307901_T/C	chrIII:307901	Heterozygous	19	63	30.159	0.467	37.526	C	P25610	YCR104W	PAU3	Transcript	missense_variant	101	101	34	V/A	gTc/gCc	-	EXON=1/1
chrIV_1154342_T/C	chrIV:1154342	Heterozygous	7	18	38.889	0.5	37.714	C	P39004	YDR342C	HXT7	Transcript	synonymous_variant	1587	1587	529	E/E	gaA/gaG	-	EXON=1/1
chrIV_1154354_G/A	chrIV:1154354	Heterozygous	6	17	35.294	0.444	38	A	P39004	YDR342C	HXT7	Transcript	synonymous_variant	1575	1575	525	N/N	aaC/aaT	-	EXON=1/1
chrIV_1161242_AA/GC	chrIV:1161242-1161243	Homozygous	13	13	100	0.133	38.077	GC	P39003	YDR343C	HXT6	Transcript	synonymous_variant	78	78	26	V/V	gtT/gtG	-	EXON=1/1
chrIV_1161246_C/T	chrIV:1161246	Homozygous	13	13	100	0.133	38.385	T	P39003	YDR343C	HXT6	Transcript	synonymous_variant	75	75	25	S/S	tcG/tcA	-	EXON=1/1
chrIV_1161249_G/A	chrIV:1161249	Homozygous	13	13	100	0.133	37.769	A	P39003	YDR343C	HXT6	Transcript	synonymous_variant	72	72	24	H/H	caC/caT	-	EXON=1/1
chrIV_1161251_GG/TA	chrIV:1161251-1161252	Homozygous	13	13	100	0.2	38.44	TA	P39003	YDR343C	HXT6	Transcript	missense_variant	69	69	23	S/S	tcC/tcT	-	EXON=1/1
chrIV_1164310_G/A	chrIV:1164310	Heterozygous	23	84	27.381	0.5	38.391	A	P32466	YDR345C	HXT3	Transcript	synonymous_variant	351	351	117	S/S	tcC/tcT	-	EXON=1/1
chrIV_1164312_A/C	chrIV:1164312	Heterozygous	22	81	27.16	0.489	38.5	C	P32466	YDR345C	HXT3	Transcript	missense_variant	349	349	117	S/A	Tcc/Gcc	-	EXON=1/1
chrIV_1307667_G/A	chrIV:1307667	Heterozygous	51	192	26.562	0.44	38.275	A	P41809	YDR420W	HKR1	Transcript	synonymous_variant	1401	1401	467	S/S	tcG/tcA	-	EXON=1/1
chrIV_1346543_T/C	chrIV:1346543	Heterozygous	17	62	27.419	0.469	38.176	C	P38931	YDR443C	SSN2	Transcript	synonymous_variant	3396	3396	1132	Q/Q	caA/caG	-	EXON=1/1
chrIV_1362166_T/C	chrIV:1362166	Heterozygous	42	91	46.154	0.476	38.048	C	Q04116	YDR451C	YHP1	Transcript	missense_variant	16	16	6	T/A	Acc/Gcc	-	EXON=1/1
chrIV_1430462_C/T	chrIV:1430462	Heterozygous	14	32	43.75	0.481	37	T	P40960	YDR488C	PAC11	Transcript	missense_variant	328	328	110	A/T	Gcc/Acc	-	EXON=1/1
chrIV_1523269_C/T	chrIV:1523269	Heterozygous	55	118	46.61	0.439	37.2	T	Q03050	YDR542W	PAU10	Transcript	synonymous_variant	21	21	7	I/I	atC/atT	-	EXON=1/1
chrIV_1523329_T/C	chrIV:1523329	Heterozygous	42	120	35	0.453	38.19	C	Q03050	YDR542W	PAU10	Transcript	synonymous_variant	81	81	27	S/S	tcT/tcC	-	EXON=1/1
chrIV_1523590_T/C	chrIV:1523590	Heterozygous	17	44	38.636	0.407	37.882	C	Q03050	YDR542W	PAU10	Transcript	synonymous_variant	342	342	114	G/G	ggT/ggC	-	EXON=1/1
chrIV_16314_T/G	chrIV:16314	Homozygous	14	14	100	0.263	37.143	G	Q07748	YDL244W	THI13	Transcript	missense_variant	111	111	37	I/M	atT/atG	-	EXON=1/1
chrIV_1817_G/C	chrIV:1817	Heterozygous	17	67	25.373	0.485	38.647	C	Q07788	YDL248W	COS7	Transcript	missense_variant	16	16	6	V/L	Gtc/Ctc	-	EXON=1/1
chrIV_1819_C/T	chrIV:1819	Heterozygous	17	67	25.373	0.485	38.217	T	Q07788	YDL248W	COS7	Transcript	synonymous_variant	18	18	6	V/V	gtC/gtT	-	EXON=1/1
chrIV_1823_G/A	chrIV:1823	Heterozygous	17	68	25	0.485	38	A	Q07788	YDL248W	COS7	Transcript	missense_variant	22	22	8	D/N	Gat/Aat	-	EXON=1/1
chrIV_29118_T/C	chrIV:29118	Heterozygous	9	25	36	0.4	37.889	C	Q07729	YDL238C	GUD1	Transcript	missense_variant	1337	1337	446	E/G	gAg/gGg	-	EXON=1/1
chrIV_350990_-/GATGAAGAAGATGAC	chrIV:350989-350990	Heterozygous	26	94	27.66	0.469	38.764	GATGAAGAAGATGAC	P25386	YDL058W	USO1	Transcript	inframe_insertion	5325-5326	5325-5326	1776	-/DEEDD	-/GATGAAGAAGATGAC	-	EXON=1/1
chrIV_363294_G/-	chrIV:363294	Heterozygous	41	68	60.294	0.486	37.073	-	P33333	YDL052C	SLC1	Transcript	frameshift_variant	290-290	290-290	97	PGCTV...KKMH*(208 aa)/LVAQLLPRSL*	cCtggttgcaca...aagatgcattaa(624 nt)/ctggttgcacagttactgccaagaagtctttga	-	EXON=1/1
chrIV_390435_A/G	chrIV:390435	Heterozygous	5	13	38.462	0.5	38.4	G	Q12361	YDL035C	GPR1	Transcript	synonymous_variant	1623	1623	541	N/N	aaT/aaC	-	EXON=1/1
chrIV_390441_G/A	chrIV:390441	Heterozygous	8	13	61.538	0.467	38	A	Q12361	YDL035C	GPR1	Transcript	synonymous_variant	1617	1617	539	N/N	aaC/aaT	-	EXON=1/1
chrIV_390444_G/A	chrIV:390444	Heterozygous	8	13	61.538	0.467	38	A	Q12361	YDL035C	GPR1	Transcript	synonymous_variant	1614	1614	538	N/N	aaC/aaT	-	EXON=1/1
chrIV_390447_G/A	chrIV:390447	Heterozygous	9	15	60	0.471	37.556	A	Q12361	YDL035C	GPR1	Transcript	synonymous_variant	1611	1611	537	N/N	aaC/aaT	-	EXON=1/1
chrIV_390471_G/A	chrIV:390471	Heterozygous	6	17	35.294	0.4	38.667	A	Q12361	YDL035C	GPR1	Transcript	synonymous_variant	1587	1587	529	N/N	aaC/aaT	-	EXON=1/1
chrIV_391306_C/T	chrIV:391306	Heterozygous	40	68	58.824	0.487	38.675	T	Q12361	YDL035C	GPR1	Transcript	stop_gained	752	752	251	W/*	tGg/tAg	-	EXON=1/1
chrIV_45786_T/C	chrIV:45786	Heterozygous	8	30	26.667	0.5	37.875	C	n/a	YDL228C	YDL228C	Transcript	missense_variant	133	133	45	N/D	Aat/Gat	-	EXON=1/1
chrIV_45786_T/C	chrIV:45786	Heterozygous	8	30	26.667	0.5	37.875	C	P11484	YDL229W	SSB1	Transcript	synonymous_variant	1722	1722	574	I/I	atT/atC	-	EXON=1/1
chrIV_45837_T/C	chrIV:45837	Heterozygous	11	39	28.205	0.5	38.182	C	n/a	YDL228C	YDL228C	Transcript	missense_variant	82	82	28	R/G	Aga/Gga	-	EXON=1/1
chrIV_45837_T/C	chrIV:45837	Heterozygous	11	39	28.205	0.5	38.182	C	P11484	YDL229W	SSB1	Transcript	synonymous_variant	1773	1773	591	S/S	tcT/tcC	-	EXON=1/1
chrIV_516665_A/G	chrIV:516665	Homozygous	26	26	100	0.4	36.462	G	Q12472	YDR034C-D	YDR034C-D	Transcript	synonymous_variant	2691	2691	897	Y/Y	taT/taC	-	EXON=2/2
chrIV_516668_A/G	chrIV:516668	Homozygous	19	19	100	0.419	37.579	G	Q12472	YDR034C-D	YDR034C-D	Transcript	synonymous_variant	2688	2688	896	N/N	aaT/aaC	-	EXON=2/2
chrIV_516670_T/C	chrIV:516670	Homozygous	18	18	100	0.4	37.667	C	Q12472	YDR034C-D	YDR034C-D	Transcript	missense_variant	2686	2686	896	N/D	Aat/Gat	-	EXON=2/2
chrIV_516674_T/C	chrIV:516674	Homozygous	18	18	100	0.414	37.722	C	Q12472	YDR034C-D	YDR034C-D	Transcript	synonymous_variant	2682	2682	894	Q/Q	caA/caG	-	EXON=2/2
chrIV_516686_G/C	chrIV:516686	Homozygous	11	11	100	0.389	38	C	Q12472	YDR034C-D	YDR034C-D	Transcript	synonymous_variant	2670	2670	890	S/S	tcC/tcG	-	EXON=2/2
chrIV_516688_A/T	chrIV:516688	Homozygous	11	11	100	0.389	38.545	T	Q12472	YDR034C-D	YDR034C-D	Transcript	missense_variant	2668	2668	890	S/T	Tcc/Acc	-	EXON=2/2
chrIV_516697_C/T	chrIV:516697	Homozygous	10	10	100	0.375	37.7	T	Q12472	YDR034C-D	YDR034C-D	Transcript	missense_variant	2659	2659	887	D/N	Gac/Aac	-	EXON=2/2
chrIV_524678_C/T	chrIV:524678	Homozygous	21	21	100	0.471	38.381	T	P28817	YDR036C	EHD3	Transcript	synonymous_variant	36	36	12	S/S	tcG/tcA	-	EXON=1/1
chrIV_524682_A/G	chrIV:524682	Homozygous	21	21	100	0.471	38.143	G	P28817	YDR036C	EHD3	Transcript	missense_variant	32	32	11	L/S	tTg/tCg	-	EXON=1/1
chrIV_524693_T/C	chrIV:524693	Homozygous	17	17	100	0.391	37.941	C	P28817	YDR036C	EHD3	Transcript	synonymous_variant	21	21	7	K/K	aaA/aaG	-	EXON=1/1
chrIV_524699_C/T	chrIV:524699	Homozygous	13	13	100	0.412	37.462	T	P28817	YDR036C	EHD3	Transcript	synonymous_variant	15	15	5	T/T	acG/acA	-	EXON=1/1
chrIV_568252_C/A	chrIV:568252	Heterozygous	41	68	60.294	0.494	37.756	A	P54857	YDR058C	TGL2	Transcript	missense_variant	452	452	151	R/L	cGa/cTa	-	EXON=1/1
chrIV_660256_C/A	chrIV:660256	Heterozygous	28	79	35.443	0.481	37.929	A	P32917	YDR103W	STE5	Transcript	missense_variant	1907	1907	636	A/D	gCt/gAt	-	EXON=1/1
chrIV_663841_C/T	chrIV:663841	Heterozygous	42	78	53.846	0.494	38.238	T	Q03868	YDR104C	SPO71	Transcript	missense_variant	1070	1070	357	R/H	cGt/cAt	-	EXON=1/1
chrIV_672622_G/A	chrIV:672622	Heterozygous	38	85	44.706	0.478	38.132	A	P46944	YDR108W	TRS85	Transcript	missense_variant	1354	1354	452	A/T	Gca/Aca	-	EXON=1/1
chrIV_759149_T/A	chrIV:759149	Heterozygous	4	11	36.364	0.4	38	A	Q00402	YDR150W	NUM1	Transcript	synonymous_variant	3522	3522	1174	S/S	tcT/tcA	-	EXON=1/1
chrIV_759179_A/T	chrIV:759179	Heterozygous	10	38	26.316	0.333	36.9	T	Q00402	YDR150W	NUM1	Transcript	synonymous_variant	3552	3552	1184	S/S	tcA/tcT	-	EXON=1/1
chrIV_759198_C/T	chrIV:759198	Heterozygous	19	67	28.358	0.483	36.842	T	Q00402	YDR150W	NUM1	Transcript	missense_variant	3571	3571	1191	H/Y	Cat/Tat	-	EXON=1/1
chrIV_759224_G/A	chrIV:759224	Heterozygous	32	95	33.684	0.472	37.5	A	Q00402	YDR150W	NUM1	Transcript	synonymous_variant	3597	3597	1199	L/L	ctG/ctA	-	EXON=1/1
chrIV_759516_T/C	chrIV:759516	Heterozygous	4	16	25	0.25	38	C	Q00402	YDR150W	NUM1	Transcript	missense_variant	3889	3889	1297	S/P	Tcc/Ccc	-	EXON=1/1
chrIV_759524_G/A	chrIV:759524	Heterozygous	4	12	33.333	0.25	37.75	A	Q00402	YDR150W	NUM1	Transcript	synonymous_variant	3897	3897	1299	E/E	gaG/gaA	-	EXON=1/1
chrIV_801948_C/T	chrIV:801948	Heterozygous	11	43	25.581	0.476	37.909	T	P11075	YDR170C	SEC7	Transcript	missense_variant	275	275	92	G/D	gGt/gAt	-	EXON=1/1
chrIV_803880_T/C	chrIV:803880	Homozygous	10	10	100	0.471	38.7	C	Q03964	YDR170W-A	YDR170W-A	Transcript	missense_variant	686	686	229	L/P	cTa/cCa	-	EXON=1/1
chrIV_810750_C/T	chrIV:810750	Heterozygous	19	73	26.027	0.486	37.526	T	P07250	YDR173C	ARG82	Transcript	missense_variant	883	883	295	D/N	Gat/Aat	-	EXON=1/1
chrIV_814525_C/A	chrIV:814525	Heterozygous	29	52	55.769	0.491	37.862	A	P32494	YDR176W	NGG1	Transcript	missense_variant	74	74	25	T/N	aCt/aAt	-	EXON=1/1
chrIV_874999_A/C	chrIV:874999	Heterozygous	11	18	61.111	0.353	37.545	C	Q03494	YDR210W-B	YDR210W-B	Transcript	missense_variant	2887	2887	963	K/Q	Aag/Cag	-	EXON=2/2
chrIV_875001_G/C	chrIV:875001	Heterozygous	11	18	61.111	0.353	36.818	C	Q03494	YDR210W-B	YDR210W-B	Transcript	missense_variant	2889	2889	963	K/N	aaG/aaC	-	EXON=2/2
chrIV_875072_C/T	chrIV:875072	Heterozygous	6	19	31.579	0.462	36.667	T	Q03494	YDR210W-B	YDR210W-B	Transcript	missense_variant	2960	2960	987	S/F	tCt/tTt	-	EXON=2/2
chrIV_875150_C/A	chrIV:875150	Heterozygous	7	19	36.842	0.5	37.714	A	Q03494	YDR210W-B	YDR210W-B	Transcript	missense_variant	3038	3038	1013	T/N	aCt/aAt	-	EXON=2/2
chrIV_875193_G/C	chrIV:875193	Homozygous	20	20	100	0.485	36.6	C	Q03494	YDR210W-B	YDR210W-B	Transcript	missense_variant	3081	3081	1027	K/N	aaG/aaC	-	EXON=2/2
chrIV_875206_C/A	chrIV:875206	Heterozygous	12	19	63.158	0.421	38.083	A	Q03494	YDR210W-B	YDR210W-B	Transcript	missense_variant	3094	3094	1032	P/T	Ccc/Acc	-	EXON=2/2
chrIV_875214_T/G	chrIV:875214	Heterozygous	12	19	63.158	0.444	36.917	G	Q03494	YDR210W-B	YDR210W-B	Transcript	missense_variant	3102	3102	1034	D/E	gaT/gaG	-	EXON=2/2
chrIV_969575_TG/GA	chrIV:969575-969576	Homozygous	58	58	100	0.486	37.504	GA	P15202	YDR256C	CTA1	Transcript	missense_variant	105	105	35	V/V	gtC/gtT	-	EXON=1/1
chrIX_105336_-/ACA	chrIX:105335-105336	Heterozygous	11	38	28.947	0.476	38.394	ACA	P40467	YIL130W	ASG1	Transcript	inframe_insertion	2554-2555	2554-2555	852	D/DN	gac/gACAac	-	EXON=1/1
chrIX_137132_TTG/-	chrIX:137132-137134	Heterozygous	9	26	34.615	0.471	38.778	-	P23250	YIL119C	RPI1	Transcript	inframe_deletion	744-746	744-746	248	NN/N	aaCAAt/aat	-	EXON=1/1
chrIX_137146_A/G	chrIX:137146	Heterozygous	9	26	34.615	0.471	38.556	G	P23250	YIL119C	RPI1	Transcript	synonymous_variant	732	732	244	N/N	aaT/aaC	-	EXON=1/1
chrIX_137149_GT/AC	chrIX:137149-137150	Heterozygous	9	23	39.13	0.471	37.444	AC	P23250	YIL119C	RPI1	Transcript	missense_variant	728	728	243	N/S	aAC/aGT	-	EXON=1/1
chrIX_137159_CA/AT	chrIX:137159-137160	Heterozygous	9	27	33.333	0.471	38.128	AT	P23250	YIL119C	RPI1	Transcript	missense_variant	718	718	240	C/I	TGt/ATt	-	EXON=1/1
chrIX_147057_A/G	chrIX:147057	Heterozygous	32	109	29.358	0.492	37.562	G	P40477	YIL115C	NUP159	Transcript	synonymous_variant	1653	1653	551	G/G	ggT/ggC	-	EXON=1/1
chrIX_147083_AT/GC	chrIX:147083-147084	Heterozygous	27	102	26.471	0.333	36.648	GC	P40477	YIL115C	NUP159	Transcript	missense_variant	1626	1626	542	E/E	gaA/gaG	-	EXON=1/1
chrIX_23643_C/T	chrIX:23643	Heterozygous	46	152	30.263	0.449	38.022	T	P40442	YIL169C	YIL169C	Transcript	missense_variant	2464	2464	822	E/K	Gaa/Aaa	-	EXON=1/1
chrIX_334365_CAAG/ATCT	chrIX:334365-334368	Heterozygous	14	52	26.923	0.48	38.88	ATCT	P40552	YIL011W	TIR3	Transcript	missense_variant	639	639	213	SK/SS	tcCAAG/tcATCT	-	EXON=1/1
chrIX_334377_TG/-	chrIX:334377-334378	Heterozygous	13	51	25.49	0.435	38.692	-	P40552	YIL011W	TIR3	Transcript	frameshift_variant	651-652	651-652	217	SAASS...AMLL*(54 aa)/SSFLFCKGLLFCRKIY*	tcTGcagcttcc...atgctcttatga(162 nt)/tccagcttcctc...aaaatctactaa(51 nt)	-	EXON=1/1
chrIX_375832_G/A	chrIX:375832	Heterozygous	30	92	32.609	0.5	38.267	A	P40568	YIR010W	DSN1	Transcript	synonymous_variant	402	402	134	A/A	gcG/gcA	-	EXON=1/1
chrIX_391184_C/G	chrIX:391184	Heterozygous	25	66	37.879	0.5	37.24	G	P08640	YIR019C	FLO11	Transcript	missense_variant	2492	2492	831	S/T	aGc/aCc	-	EXON=1/1
chrIX_391273_A/G	chrIX:391273	Homozygous	22	24	91.667	0.485	37.818	G	P08640	YIR019C	FLO11	Transcript	synonymous_variant	2403	2403	801	T/T	acT/acC	-	EXON=1/1
chrIX_391276_A/G	chrIX:391276	Homozygous	21	23	91.304	0.469	36.81	G	P08640	YIR019C	FLO11	Transcript	synonymous_variant	2400	2400	800	S/S	tcT/tcC	-	EXON=1/1
chrIX_391282_TGATGG/-	chrIX:391282-391287	Homozygous	12	21	57.143	0.444	37.2	-	P08640	YIR019C	FLO11	Transcript	inframe_deletion	2389-2394	2389-2394	797	PS/-	CCATCA/-	-	EXON=1/1
chrIX_391291_TGG/-	chrIX:391291-391293	Heterozygous	13	27	48.148	0.474	32.108	-	P08640	YIR019C	FLO11	Transcript	inframe_deletion	2383-2385	2383-2385	795	P/-	CCA/-	-	EXON=1/1
chrIX_391339_CA/AG	chrIX:391339-391340	Heterozygous	22	40	55	0.394	37.302	AG	P08640	YIR019C	FLO11	Transcript	missense_variant	2336	2336	779	V/A	gTG/gCT	-	EXON=1/1
chrIX_391366_A/G	chrIX:391366	Heterozygous	13	46	28.261	0.412	36.154	G	P08640	YIR019C	FLO11	Transcript	synonymous_variant	2310	2310	770	S/S	tcT/tcC	-	EXON=1/1
chrIX_391489_A/G	chrIX:391489	Heterozygous	17	58	29.31	0.435	35.294	G	P08640	YIR019C	FLO11	Transcript	synonymous_variant	2187	2187	729	T/T	acT/acC	-	EXON=1/1
chrIX_391498_G/T	chrIX:391498	Heterozygous	14	55	25.455	0.45	37.571	T	P08640	YIR019C	FLO11	Transcript	synonymous_variant	2178	2178	726	S/S	tcC/tcA	-	EXON=1/1
chrIX_391543_G/T	chrIX:391543	Heterozygous	11	33	33.333	0.333	37.364	T	P08640	YIR019C	FLO11	Transcript	synonymous_variant	2133	2133	711	S/S	tcC/tcA	-	EXON=1/1
chrIX_391741_A/G	chrIX:391741	Heterozygous	9	31	29.032	0.5	36.222	G	P08640	YIR019C	FLO11	Transcript	synonymous_variant	1935	1935	645	T/T	acT/acC	-	EXON=1/1
chrIX_391752_-/TT	chrIX:391751-391752	Heterozygous	10	39	25.641	0.467	35.8	TT	P08640	YIR019C	FLO11	Transcript	stop_gained	1924-1925	1924-1925	642	SSSTT...PVVF*(727 aa)/*	tccagctctact...gttgtattctaa(2181 nt)/tAA	-	EXON=1/1
chrIX_392119_A/G	chrIX:392119	Heterozygous	15	51	29.412	0.476	36.467	G	P08640	YIR019C	FLO11	Transcript	synonymous_variant	1557	1557	519	T/T	acT/acC	-	EXON=1/1
chrIX_392140_TA/AG	chrIX:392140-392141	Heterozygous	15	50	30	0.375	36.667	AG	P08640	YIR019C	FLO11	Transcript	missense_variant	1535	1535	512	V/A	gTA/gCT	-	EXON=1/1
chrIX_392175_T/A	chrIX:392175	Heterozygous	18	53	33.962	0.333	34.889	A	P08640	YIR019C	FLO11	Transcript	missense_variant	1501	1501	501	T/S	Acc/Tcc	-	EXON=1/1
chrIX_392248_A/G	chrIX:392248	Heterozygous	16	36	44.444	0.389	37.125	G	P08640	YIR019C	FLO11	Transcript	synonymous_variant	1428	1428	476	S/S	tcT/tcC	-	EXON=1/1
chrIX_392309_G/A	chrIX:392309	Heterozygous	9	27	33.333	0.25	36.222	A	P08640	YIR019C	FLO11	Transcript	missense_variant	1367	1367	456	A/V	gCt/gTt	-	EXON=1/1
chrIX_393336_T/G	chrIX:393336	Heterozygous	22	71	30.986	0.488	36.909	G	P08640	YIR019C	FLO11	Transcript	missense_variant	340	340	114	N/H	Aac/Cac	-	EXON=1/1
chrIX_430897_T/-	chrIX:430897	Heterozygous	42	155	27.097	0.494	36.238	-	P40583	YIR039C	YPS6	Transcript	frameshift_variant	1215-1215	1215-1215	405	GDAFL...YFLL*(134 aa)/GMLSLSTHM*	ggAgatgctttc...tttcttttataa(402 nt)/gggatgctttccttgtcgacgcatatgtag	-	EXON=1/1
chrIX_430902_G/A	chrIX:430902	Heterozygous	31	112	27.679	0.426	38.258	A	P40583	YIR039C	YPS6	Transcript	synonymous_variant	1210	1210	404	L/L	Ctg/Ttg	-	EXON=1/1
chrIX_430905_TAT/CGA	chrIX:430905-430907	Heterozygous	31	123	25.203	0.438	38.29	CGA	P40583	YIR039C	YPS6	Transcript	missense_variant	1205	1205	402	YM/FV	tATAtg/tTCGtg	-	EXON=1/1
chrIX_430909_AGTG/TCCC	chrIX:430909-430912	Heterozygous	31	124	25	0.458	37.702	TCCC	P40583	YIR039C	YPS6	Transcript	missense_variant	1200	1200	400	ST/SG	tcCACT/tcGGGA	-	EXON=1/1
chrIX_430915_C/G	chrIX:430915	Heterozygous	31	110	28.182	0.438	38.032	G	P40583	YIR039C	YPS6	Transcript	missense_variant	1197	1197	399	E/D	gaG/gaC	-	EXON=1/1
chrIX_430918_G/T	chrIX:430918	Heterozygous	31	115	26.957	0.438	38.548	T	P40583	YIR039C	YPS6	Transcript	synonymous_variant	1194	1194	398	S/S	tcC/tcA	-	EXON=1/1
chrIX_430920_A/-	chrIX:430920	Heterozygous	31	114	27.193	0.438	38.484	-	P40583	YIR039C	YPS6	Transcript	frameshift_variant	1192-1192	1192-1192	398	SESTY...YFLL*(141 aa)/PSPLICWEMLSLSTHM*	Tccgagtccact...tttcttttataa(423 nt)/ccgagtccactt...acgcatatgtag(51 nt)	-	EXON=1/1
chrIX_430922_T/G	chrIX:430922	Heterozygous	31	114	27.193	0.438	38.774	G	P40583	YIR039C	YPS6	Transcript	missense_variant	1190	1190	397	Q/P	cAa/cCa	-	EXON=1/1
chrIX_430928_-/C	chrIX:430927-430928	Heterozygous	31	114	27.193	0.438	38.839	C	P40583	YIR039C	YPS6	Transcript	frameshift_variant	1184-1185	1184-1185	395	VKQSE...YFLL*(144 aa)/V*	gttaagcaatcc...tttcttttataa(432 nt)/gtGtaa	-	EXON=1/1
chrIX_430929_C/T	chrIX:430929	Heterozygous	31	112	27.679	0.426	38.71	T	P40583	YIR039C	YPS6	Transcript	missense_variant	1183	1183	395	V/I	Gtt/Att	-	EXON=1/1
chrIX_430938_CG/GA	chrIX:430938-430939	Heterozygous	31	113	27.434	0.438	38.393	GA	P40583	YIR039C	YPS6	Transcript	missense_variant	1173	1173	391	C/C	tgC/tgT	-	EXON=1/1
chrIX_430942_AC/GT	chrIX:430942-430943	Heterozygous	31	113	27.434	0.458	38.672	GT	P40583	YIR039C	YPS6	Transcript	missense_variant	1169	1169	390	R/H	cGT/cAC	-	EXON=1/1
chrIX_430951_A/G	chrIX:430951	Heterozygous	30	114	26.316	0.447	37.6	G	P40583	YIR039C	YPS6	Transcript	synonymous_variant	1161	1161	387	A/A	gcT/gcC	-	EXON=1/1
chrIX_430954_-/T	chrIX:430953-430954	Heterozygous	29	113	25.664	0.457	37.586	T	P40583	YIR039C	YPS6	Transcript	frameshift_variant	1158-1159	1158-1159	387	AKDRC...YFLL*(152 aa)/S*	gctaaggatcgt...tttcttttataa(456 nt)/Agctaa	-	EXON=1/1
chrIX_430954_T/C	chrIX:430954	Heterozygous	31	116	26.724	0.438	38.065	C	P40583	YIR039C	YPS6	Transcript	synonymous_variant	1158	1158	386	S/S	tcA/tcG	-	EXON=1/1
chrIX_430956_A/-	chrIX:430956	Heterozygous	31	115	26.957	0.438	37.258	-	P40583	YIR039C	YPS6	Transcript	frameshift_variant	1156-1156	1156-1156	386	SAKDR...YFLL*(153 aa)/QLRIVAF*	Tcagctaaggat...tttcttttataa(459 nt)/cagctaaggatcgttgcgttttaa	-	EXON=1/1
chrIX_430960_T/C	chrIX:430960	Heterozygous	31	117	26.496	0.438	37.742	C	P40583	YIR039C	YPS6	Transcript	synonymous_variant	1152	1152	384	V/V	gtA/gtG	-	EXON=1/1
chrIX_430969_G/A	chrIX:430969	Heterozygous	31	114	27.193	0.438	38.452	A	P40583	YIR039C	YPS6	Transcript	synonymous_variant	1143	1143	381	S/S	tcC/tcT	-	EXON=1/1
chrIX_430975_G/A	chrIX:430975	Heterozygous	31	115	26.957	0.438	38.548	A	P40583	YIR039C	YPS6	Transcript	synonymous_variant	1137	1137	379	N/N	aaC/aaT	-	EXON=1/1
chrIX_430981_C/A	chrIX:430981	Heterozygous	27	108	25	0.452	38.593	A	P40583	YIR039C	YPS6	Transcript	synonymous_variant	1131	1131	377	S/S	tcG/tcT	-	EXON=1/1
chrIX_430984_T/G	chrIX:430984	Heterozygous	27	108	25	0.425	38.333	G	P40583	YIR039C	YPS6	Transcript	synonymous_variant	1128	1128	376	I/I	atA/atC	-	EXON=1/1
chrIX_431854_A/G	chrIX:431854	Heterozygous	32	114	28.07	0.453	37.312	G	P40583	YIR039C	YPS6	Transcript	synonymous_variant	258	258	86	T/T	acT/acC	-	EXON=1/1
chrIX_431860_T/C	chrIX:431860	Heterozygous	32	120	26.667	0.453	38.594	C	P40583	YIR039C	YPS6	Transcript	synonymous_variant	252	252	84	L/L	ttA/ttG	-	EXON=1/1
chrIX_431863_C/T	chrIX:431863	Heterozygous	32	115	27.826	0.453	38.5	T	P40583	YIR039C	YPS6	Transcript	synonymous_variant	249	249	83	Q/Q	caG/caA	-	EXON=1/1
chrIX_431866_T/A	chrIX:431866	Heterozygous	32	116	27.586	0.453	38.469	A	P40583	YIR039C	YPS6	Transcript	synonymous_variant	246	246	82	L/L	ctA/ctT	-	EXON=1/1
chrIX_431869_G/A	chrIX:431869	Heterozygous	30	115	26.087	0.449	38.4	A	P40583	YIR039C	YPS6	Transcript	synonymous_variant	243	243	81	Y/Y	taC/taT	-	EXON=1/1
chrM_14084_TAA/-	chrM:14084-14086	Heterozygous	258	926	27.862	0.496	37.236	-	P03875	Q0050	AI1	Transcript	coding_sequence_variant	267-269	267-269	1	-/-	-/-	-	EXON=1/1
chrV_142942_AATAATAAT/-	chrV:142942-142950	Heterozygous	6	19	31.579	0.455	38.833	-	P40002	YEL007W	MIT1	Transcript	inframe_deletion	1051-1059	1051-1059	351	NNN/-	AATAATAAT/-	-	EXON=1/1
chrV_21547_TT/CC	chrV:21547-21548	Heterozygous	37	140	26.429	0.475	37.356	CC	P39924	YEL069C	HXT13	Transcript	missense_variant	1684	1684	562	N/G	AAt/GGt	-	EXON=1/1
chrV_219941_-/TCA	chrV:219940-219941	Heterozygous	19	65	29.231	0.472	38.193	TCA	P40021	YER033C	ZRG8	Transcript	stop_gained	1347-1348	1347-1348	450	-/*	-/TGA	-	EXON=1/1
chrV_22665_G/A	chrV:22665	Heterozygous	14	49	28.571	0.333	36.714	A	P39924	YEL069C	HXT13	Transcript	synonymous_variant	567	567	189	A/A	gcC/gcT	-	EXON=1/1
chrV_22671_T/C	chrV:22671	Heterozygous	14	49	28.571	0.333	38	C	P39924	YEL069C	HXT13	Transcript	synonymous_variant	561	561	187	E/E	gaA/gaG	-	EXON=1/1
chrV_2350_GG/AA	chrV:2350-2351	Heterozygous	12	34	35.294	0.421	38.333	AA	Q3E7X8	YEL077C	YEL077C	Transcript	missense_variant	1747	1747	583	P/L	CCa/TTa	-	EXON=1/1
chrV_301547_C/A	chrV:301547	Heterozygous	35	61	57.377	0.469	38.657	A	P21524	YER070W	RNR1	Transcript	missense_variant	2598	2598	866	D/E	gaC/gaA	-	EXON=1/1
chrV_321035_C/T	chrV:321035	Heterozygous	28	54	51.852	0.49	38.464	T	P40053	YER080W	AIM9	Transcript	missense_variant	1073	1073	358	T/I	aCt/aTt	-	EXON=1/1
chrV_460883_C/T	chrV:460883	Heterozygous	35	73	47.945	0.5	38.343	T	P40088	YER145C	FTR1	Transcript	stop_gained	858	858	286	W/*	tgG/tgA	-	EXON=1/1
chrV_569700_G/A	chrV:569700	Heterozygous	52	157	33.121	0.447	38.269	A	P0C0V2	YER188C-A	YER188C-A	Transcript	stop_gained	208	208	70	Q/*	Caa/Taa	-	EXON=1/1
chrV_569706_A/T	chrV:569706	Heterozygous	59	166	35.542	0.455	38.203	T	P0C0V2	YER188C-A	YER188C-A	Transcript	missense_variant	202	202	68	S/T	Tcc/Acc	-	EXON=1/1
chrV_569735_T/C	chrV:569735	Heterozygous	82	237	34.599	0.472	37.573	C	P0C0V2	YER188C-A	YER188C-A	Transcript	missense_variant	173	173	58	Y/C	tAc/tGc	-	EXON=1/1
chrV_569778_A/G	chrV:569778	Heterozygous	158	352	44.886	0.495	38.544	G	P0C0V2	YER188C-A	YER188C-A	Transcript	missense_variant	130	130	44	S/P	Tca/Cca	-	EXON=1/1
chrV_88210_C/T	chrV:88210	Heterozygous	44	97	45.361	0.494	38.295	T	P24279	YEL032W	MCM3	Transcript	missense_variant	1274	1274	425	T/I	aCa/aTa	-	EXON=1/1
chrVI_10430_T/G	chrVI:10430	Homozygous	14	14	100	0.3	38	G	P43544	YFL060C	SNO3	Transcript	missense_variant	540	540	180	E/D	gaA/gaC	-	EXON=1/1
chrVI_104364_A/G	chrVI:104364	Heterozygous	36	78	46.154	0.5	37.306	G	P43577	YFL017C	GNA1	Transcript	synonymous_variant	99	99	33	I/I	atT/atC	-	EXON=1/1
chrVI_13342_C/T	chrVI:13342	Heterozygous	13	47	27.66	0.389	37.692	T	P43534	YFL058W	THI5	Transcript	synonymous_variant	414	414	138	A/A	gcC/gcT	-	EXON=1/1
chrVI_134859_C/T	chrVI:134859	Heterozygous	44	92	47.826	0.494	38.432	T	P40965	YFL003C	MSH4	Transcript	missense_variant	2299	2299	767	A/T	Gca/Aca	-	EXON=1/1
chrVI_186225_ATAATAATAATA/-	chrVI:186225-186236	Heterozygous	15	47	31.915	0.464	38.623	-	P34756	YFR019W	FAB1	Transcript	inframe_deletion	1724-1735	1724-1735	575	DNNNN/D	gATAATAATAATAat/gat	-	EXON=1/1
chrVI_29381_T/C	chrVI:29381	Heterozygous	26	103	25.243	0.489	38.654	C	P43551	YFL052W	ZNF1	Transcript	missense_variant	1150	1150	384	S/P	Tca/Cca	-	EXON=1/1
chrVI_29384_GTG/ACA	chrVI:29384-29386	Heterozygous	27	104	25.962	0.479	38.562	ACA	P43551	YFL052W	ZNF1	Transcript	missense_variant	1153	1153	385	VK/TK	GTGaaa/ACAaaa	-	EXON=1/1
chrVI_29389_A/G	chrVI:29389	Heterozygous	28	105	26.667	0.48	38.643	G	P43551	YFL052W	ZNF1	Transcript	synonymous_variant	1158	1158	386	K/K	aaA/aaG	-	EXON=1/1
chrVI_29393_C/A	chrVI:29393	Heterozygous	30	106	28.302	0.481	38.467	A	P43551	YFL052W	ZNF1	Transcript	missense_variant	1162	1162	388	L/I	Cta/Ata	-	EXON=1/1
chrVI_6434_A/G	chrVI:6434	Heterozygous	12	44	27.273	0.333	37.917	G	P43542	YFL062W	COS4	Transcript	synonymous_variant	9	9	3	E/E	gaA/gaG	-	EXON=1/1
chrVI_6473_T/C	chrVI:6473	Homozygous	17	17	100	0.481	37.647	C	P43542	YFL062W	COS4	Transcript	synonymous_variant	48	48	16	S/S	tcT/tcC	-	EXON=1/1
chrVI_73387_G/A	chrVI:73387	Heterozygous	7	27	25.926	0.417	38.286	A	P43565	YFL033C	RIM15	Transcript	synonymous_variant	1041	1041	347	N/N	aaC/aaT	-	EXON=1/1
chrVI_75840_-/C	chrVI:75839-75840	Heterozygous	21	41	51.22	0.474	36.143	C	P41546	YFL031W	HAC1	Transcript	complex_transcript_variant	-	-	-	-	-	-	-
chrVI_75840_-/C	chrVI:75839-75840	Heterozygous	21	41	51.22	0.474	36.143	C	P41546	YFL031W	HAC1	Transcript	frameshift_variant	661-662	661-662	221	EAQSGLNSFELNDFFITS*/ASAVRFEFI*	gaagcgcagtca...atcacttcatga(57 nt)/gCaagcgcagtcaggtttgaattcatttga	-	EXON=1/2
chrVI_92425_GGGG/CAAC	chrVI:92425-92428	Heterozygous	22	78	28.205	0.487	37.943	CAAC	P43573	YFL023W	BUD27	Transcript	missense_variant	1440	1440	480	VG/VN	gtGGGG/gtCAAC	-	EXON=1/1
chrVI_92446_A/G	chrVI:92446	Heterozygous	22	86	25.581	0.5	36.773	G	P43573	YFL023W	BUD27	Transcript	synonymous_variant	1461	1461	487	E/E	gaA/gaG	-	EXON=1/1
chrVII_1051165_CT/A	chrVII:1051165-1051166	Heterozygous	9	34	26.471	0.471	36.222	A	P53335	YGR280C	PXR1	Transcript	frameshift_variant	560	560	187	KKKDK...ITND*(86 aa)/IKKTR...KRRD*(21 aa)	aAGaaaaaagac...acaaacgactaa(258 nt)/aTaaaaaagaca...agaagagattga(63 nt)	-	EXON=1/1
chrVII_1051169_T/-	chrVII:1051169	Heterozygous	9	35	25.714	0.471	37	-	P53335	YGR280C	PXR1	Transcript	frameshift_variant	557-557	557-557	186	DKKKD...ITND*(87 aa)/ARKKT...KRRD*(22 aa)	gAcaagaaaaaa...acaaacgactaa(261 nt)/gcaagaaaaaag...agaagagattga(66 nt)	-	EXON=1/1
chrVII_1071012_G/A	chrVII:1071012	Heterozygous	38	138	27.536	0.458	38.289	A	P53338	YGR288W	MAL13	Transcript	synonymous_variant	720	720	240	T/T	acG/acA	-	EXON=1/1
chrVII_1071040_TG/GT	chrVII:1071040-1071041	Heterozygous	51	197	25.888	0.471	38.188	GT	P53338	YGR288W	MAL13	Transcript	missense_variant	748	748	250	C/V	TGt/GTt	-	EXON=1/1
chrVII_1071044_-/T	chrVII:1071043-1071044	Heterozygous	51	194	26.289	0.471	37.706	T	P53338	YGR288W	MAL13	Transcript	frameshift_variant	751-752	751-752	251	ATSLD...DIDP*(224 aa)/VDEPGCHNSTTAT*	gcgacgagcctg...atagacccttga(672 nt)/gTcgacgagcct...accgcaacttga(42 nt)	-	EXON=1/1
chrVII_1071648_T/A	chrVII:1071648	Heterozygous	16	44	36.364	0.48	38.25	A	P53338	YGR288W	MAL13	Transcript	synonymous_variant	1356	1356	452	T/T	acT/acA	-	EXON=1/1
chrVII_1071651_G/A	chrVII:1071651	Heterozygous	16	41	39.024	0.48	36.625	A	P53338	YGR288W	MAL13	Transcript	synonymous_variant	1359	1359	453	L/L	ctG/ctA	-	EXON=1/1
chrVII_1071654_C/A	chrVII:1071654	Heterozygous	16	44	36.364	0.48	38.562	A	P53338	YGR288W	MAL13	Transcript	synonymous_variant	1362	1362	454	P/P	ccC/ccA	-	EXON=1/1
chrVII_1071675_GG/AA	chrVII:1071675-1071676	Heterozygous	4	16	25	0.429	37.75	AA	P53338	YGR288W	MAL13	Transcript	missense_variant	1383	1383	461	L/L	ttG/ttA	-	EXON=1/1
chrVII_1082282_T/C	chrVII:1082282	Heterozygous	30	117	25.641	0.5	38.167	C	P53344	YGR295C	COS6	Transcript	missense_variant	448	448	150	S/G	Agc/Ggc	-	EXON=1/1
chrVII_1082290_C/T	chrVII:1082290	Heterozygous	35	115	30.435	0.481	37.686	T	P53344	YGR295C	COS6	Transcript	missense_variant	440	440	147	S/N	aGt/aAt	-	EXON=1/1
chrVII_1082307_G/A	chrVII:1082307	Heterozygous	38	125	30.4	0.458	38.184	A	P53344	YGR295C	COS6	Transcript	synonymous_variant	423	423	141	T/T	acC/acT	-	EXON=1/1
chrVII_1082456_T/C	chrVII:1082456	Heterozygous	43	170	25.294	0.494	38.07	C	P53344	YGR295C	COS6	Transcript	missense_variant	274	274	92	R/G	Aga/Gga	-	EXON=1/1
chrVII_1082458_A/C	chrVII:1082458	Heterozygous	43	168	25.595	0.5	38.581	C	P53344	YGR295C	COS6	Transcript	missense_variant	272	272	91	F/C	tTt/tGt	-	EXON=1/1
chrVII_1082469_A/G	chrVII:1082469	Heterozygous	57	180	31.667	0.429	37.982	G	P53344	YGR295C	COS6	Transcript	synonymous_variant	261	261	87	V/V	gtT/gtC	-	EXON=1/1
chrVII_112964_G/A	chrVII:112964	Heterozygous	12	45	26.667	0.455	36.5	A	P09620	YGL203C	KEX1	Transcript	synonymous_variant	1701	1701	567	D/D	gaC/gaT	-	EXON=1/1
chrVII_158982_A/T	chrVII:158982	Heterozygous	36	106	33.962	0.485	38.139	T	P40956	YGL181W	GTS1	Transcript	synonymous_variant	1077	1077	359	A/A	gcA/gcT	-	EXON=1/1
chrVII_186384_A/T	chrVII:186384	Heterozygous	47	103	45.631	0.494	38.723	T	P32579	YGL169W	SUA5	Transcript	missense_variant	326	326	109	D/V	gAt/gTt	-	EXON=1/1
chrVII_222819_G/A	chrVII:222819	Heterozygous	36	65	55.385	0.493	38.056	A	P53115	YGL150C	INO80	Transcript	stop_gained	2755	2755	919	Q/*	Cag/Tag	-	EXON=1/1
chrVII_402595_A/G	chrVII:402595	Heterozygous	13	43	30.233	0.474	37.692	G	P53174	YGL053W	PRM8	Transcript	missense_variant	7	7	3	T/A	Acc/Gcc	-	EXON=1/1
chrVII_402753_T/C	chrVII:402753	Heterozygous	11	43	25.581	0.474	36.364	C	P53174	YGL053W	PRM8	Transcript	synonymous_variant	165	165	55	S/S	tcT/tcC	-	EXON=1/1
chrVII_402756_A/G	chrVII:402756	Heterozygous	12	47	25.532	0.476	38.75	G	P53174	YGL053W	PRM8	Transcript	synonymous_variant	168	168	56	L/L	ctA/ctG	-	EXON=1/1
chrVII_402771_AA/GG	chrVII:402771-402772	Heterozygous	11	43	25.581	0.474	37.091	GG	P53174	YGL053W	PRM8	Transcript	missense_variant	183	183	61	L/L	ttA/ttG	-	EXON=1/1
chrVII_402774_C/T	chrVII:402774	Heterozygous	11	42	26.19	0.474	38.545	T	P53174	YGL053W	PRM8	Transcript	synonymous_variant	186	186	62	I/I	atC/atT	-	EXON=1/1
chrVII_402776_C/T	chrVII:402776	Heterozygous	11	43	25.581	0.444	38.364	T	P53174	YGL053W	PRM8	Transcript	missense_variant	188	188	63	S/L	tCa/tTa	-	EXON=1/1
chrVII_402778_A/T	chrVII:402778	Heterozygous	11	43	25.581	0.444	38.818	T	P53174	YGL053W	PRM8	Transcript	missense_variant	190	190	64	I/L	Ata/Tta	-	EXON=1/1
chrVII_403167_C/T	chrVII:403167	Heterozygous	5	20	25	0.429	38.2	T	P53174	YGL053W	PRM8	Transcript	synonymous_variant	579	579	193	N/N	aaC/aaT	-	EXON=1/1
chrVII_403174_GC/AT	chrVII:403174-403175	Heterozygous	6	20	30	0.375	39	AT	P53174	YGL053W	PRM8	Transcript	missense_variant	586	586	196	A/I	GCt/ATt	-	EXON=1/1
chrVII_403181_C/T	chrVII:403181	Heterozygous	6	20	30	0.375	39	T	P53174	YGL053W	PRM8	Transcript	missense_variant	593	593	198	S/F	tCt/tTt	-	EXON=1/1
chrVII_403193_G/C	chrVII:403193	Homozygous	17	17	100	0.5	37.529	C	P53174	YGL053W	PRM8	Transcript	missense_variant	605	605	202	S/T	aGt/aCt	-	EXON=1/1
chrVII_461227_C/A	chrVII:461227	Heterozygous	37	75	49.333	0.478	38.703	A	P16639	YGL017W	ATE1	Transcript	synonymous_variant	1374	1374	458	I/I	atC/atA	-	EXON=1/1
chrVII_529954_TC/CA	chrVII:529954-529955	Heterozygous	23	75	30.667	0.488	38.304	CA	P53214	YGR023W	MTL1	Transcript	missense_variant	691	691	231	S/Q	TCa/CAa	-	EXON=1/1
chrVII_529960_A/T	chrVII:529960	Heterozygous	17	57	29.825	0.448	38	T	P53214	YGR023W	MTL1	Transcript	missense_variant	697	697	233	T/S	Acc/Tcc	-	EXON=1/1
chrVII_529962_CCT/ATC	chrVII:529962-529964	Heterozygous	17	61	27.869	0.448	38.451	ATC	P53214	YGR023W	MTL1	Transcript	missense_variant	699	699	233	TL/TS	acCCTc/acATCc	-	EXON=1/1
chrVII_529967_TT/CA	chrVII:529967-529968	Heterozygous	19	65	29.231	0.406	38.414	CA	P53214	YGR023W	MTL1	Transcript	missense_variant	704	704	235	F/S	tTT/tCA	-	EXON=1/1
chrVII_530065_C/A	chrVII:530065	Heterozygous	29	87	33.333	0.475	36.517	A	P53214	YGR023W	MTL1	Transcript	missense_variant	802	802	268	L/I	Ctc/Atc	-	EXON=1/1
chrVII_596770_C/T	chrVII:596770	Heterozygous	39	94	41.489	0.486	37.846	T	P53235	YGR054W	YGR054W	Transcript	synonymous_variant	78	78	26	N/N	aaC/aaT	-	EXON=1/1
chrVII_6329_AC/CT	chrVII:6329-6330	Heterozygous	7	25	28	0.5	39	CT	P0CE93	YGL261C	PAU11	Transcript	missense_variant	323	323	108	S/K	aGT/aAG	-	EXON=1/1
chrVII_6338_G/A	chrVII:6338	Heterozygous	7	25	28	0.5	38.857	A	P0CE93	YGL261C	PAU11	Transcript	synonymous_variant	315	315	105	A/A	gcC/gcT	-	EXON=1/1
chrVII_6410_A/G	chrVII:6410	Heterozygous	6	18	33.333	0.143	39	G	P0CE93	YGL261C	PAU11	Transcript	synonymous_variant	243	243	81	T/T	acT/acC	-	EXON=1/1
chrVII_6440_G/A	chrVII:6440	Heterozygous	6	14	42.857	0.143	37.667	A	P0CE93	YGL261C	PAU11	Transcript	synonymous_variant	213	213	71	F/F	ttC/ttT	-	EXON=1/1
chrVII_6464_T/C	chrVII:6464	Heterozygous	6	14	42.857	0.143	37.667	C	P0CE93	YGL261C	PAU11	Transcript	synonymous_variant	189	189	63	P/P	ccA/ccG	-	EXON=1/1
chrVII_6869_CT/TC	chrVII:6869-6870	Heterozygous	151	369	40.921	0.493	38.556	TC	P53056	YGL260W	YGL260W	Transcript	missense_variant	10	10	4	L/S	CTc/TCc	-	EXON=1/1
chrVII_764257_A/G	chrVII:764257	Heterozygous	51	157	32.484	0.49	38.294	G	P53283	YGR138C	TPO2	Transcript	synonymous_variant	1350	1350	450	A/A	gcT/gcC	-	EXON=1/1
chrVII_765103_A/G	chrVII:765103	Heterozygous	28	100	28	0.5	37.893	G	P53283	YGR138C	TPO2	Transcript	synonymous_variant	504	504	168	V/V	gtT/gtC	-	EXON=1/1
chrVII_765105_C/T	chrVII:765105	Heterozygous	26	99	26.263	0.48	37.077	T	P53283	YGR138C	TPO2	Transcript	missense_variant	502	502	168	V/I	Gtt/Att	-	EXON=1/1
chrVII_776748_G/A	chrVII:776748	Heterozygous	48	91	52.747	0.5	37.917	A	P33336	YGR143W	SKN1	Transcript	missense_variant	1556	1556	519	G/D	gGt/gAt	-	EXON=1/1
chrVII_8574_T/G	chrVII:8574	Heterozygous	13	43	30.233	0.481	38	G	P53057	YGL259W	YPS5	Transcript	missense_variant	105	105	35	F/L	ttT/ttG	-	EXON=1/1
chrVII_8801_CT/TC	chrVII:8801-8802	Heterozygous	26	88	29.545	0.415	37.827	TC	P53057	YGL259W	YPS5	Transcript	missense_variant	332	332	111	A/V	gCT/gTC	-	EXON=1/1
chrVIII_158907_A/T	chrVIII:158907	Heterozygous	36	74	48.649	0.5	37.972	T	P11914	YHR024C	MAS2	Transcript	missense_variant	286	286	96	S/T	Tct/Act	-	EXON=1/1
chrVIII_193263_A/G	chrVIII:193263	Heterozygous	35	66	53.03	0.482	38.514	G	P38773	YHR043C	DOG2	Transcript	synonymous_variant	283	283	95	L/L	Ttg/Ctg	-	EXON=1/1
chrVIII_193267_A/G	chrVIII:193267	Heterozygous	41	72	56.944	0.478	38.39	G	P38773	YHR043C	DOG2	Transcript	synonymous_variant	279	279	93	N/N	aaT/aaC	-	EXON=1/1
chrVIII_193282_G/A	chrVIII:193282	Heterozygous	42	74	56.757	0.485	38.024	A	P38773	YHR043C	DOG2	Transcript	synonymous_variant	264	264	88	I/I	atC/atT	-	EXON=1/1
chrVIII_194377_C/T	chrVIII:194377	Heterozygous	8	22	36.364	0.5	38.625	T	P38774	YHR044C	DOG1	Transcript	synonymous_variant	432	432	144	G/G	ggG/ggA	-	EXON=1/1
chrVIII_287444_A/G	chrVIII:287444	Heterozygous	34	108	31.481	0.5	37.941	G	P32467	YHR092C	HXT4	Transcript	synonymous_variant	1368	1368	456	V/V	gtT/gtC	-	EXON=1/1
chrVIII_287450_T/A	chrVIII:287450	Heterozygous	33	107	30.841	0.484	38	A	P32467	YHR092C	HXT4	Transcript	synonymous_variant	1362	1362	454	P/P	ccA/ccT	-	EXON=1/1
chrVIII_287547_-/G	chrVIII:287546-287547	Heterozygous	31	113	27.434	0.5	38.71	G	P32467	YHR092C	HXT4	Transcript	frameshift_variant	1265-1266	1265-1266	422	GKKNG...FGKK*(156 aa)/G*	ggtaagaagaac...ggaaaaaagtag(468 nt)/ggCtaa	-	EXON=1/1
chrVIII_288062_A/G	chrVIII:288062	Heterozygous	43	156	27.564	0.486	38.093	G	P32467	YHR092C	HXT4	Transcript	synonymous_variant	750	750	250	A/A	gcT/gcC	-	EXON=1/1
chrVIII_288065_G/A	chrVIII:288065	Heterozygous	44	156	28.205	0.493	38.136	A	P32467	YHR092C	HXT4	Transcript	synonymous_variant	747	747	249	F/F	ttC/ttT	-	EXON=1/1
chrVIII_288070_CT/AC	chrVIII:288070-288071	Heterozygous	44	166	26.506	0.493	38.102	AC	P32467	YHR092C	HXT4	Transcript	missense_variant	741	741	247	L/L	ctA/ctG	-	EXON=1/1
chrVIII_288073_G/A	chrVIII:288073	Heterozygous	43	158	27.215	0.5	37.837	A	P32467	YHR092C	HXT4	Transcript	synonymous_variant	739	739	247	L/L	Cta/Tta	-	EXON=1/1
chrVIII_288083_A/G	chrVIII:288083	Heterozygous	65	189	34.392	0.496	38.369	G	P32467	YHR092C	HXT4	Transcript	synonymous_variant	729	729	243	V/V	gtT/gtC	-	EXON=1/1
chrVIII_288095_G/C	chrVIII:288095	Heterozygous	74	205	36.098	0.496	38.054	C	P32467	YHR092C	HXT4	Transcript	synonymous_variant	717	717	239	V/V	gtC/gtG	-	EXON=1/1
chrVIII_288434_G/A	chrVIII:288434	Heterozygous	55	166	33.133	0.489	38.055	A	P32467	YHR092C	HXT4	Transcript	synonymous_variant	378	378	126	S/S	tcC/tcT	-	EXON=1/1
chrVIII_288436_A/C	chrVIII:288436	Heterozygous	52	163	31.902	0.489	37.635	C	P32467	YHR092C	HXT4	Transcript	missense_variant	376	376	126	S/A	Tcc/Gcc	-	EXON=1/1
chrVIII_288484_G/T	chrVIII:288484	Heterozygous	30	110	27.273	0.468	37.967	T	P32467	YHR092C	HXT4	Transcript	missense_variant	328	328	110	H/N	Cac/Aac	-	EXON=1/1
chrVIII_480650_T/C	chrVIII:480650	Heterozygous	47	95	49.474	0.483	37.681	C	P38873	YHR186C	KOG1	Transcript	missense_variant	23	23	8	Q/R	cAg/cGg	-	EXON=1/1
chrVIII_49344_C/T	chrVIII:49344	Heterozygous	23	79	29.114	0.405	35.13	T	P38739	YHL028W	WSC4	Transcript	synonymous_variant	582	582	194	S/S	agC/agT	-	EXON=1/1
chrVIII_49347_GA/CT	chrVIII:49347-49348	Heterozygous	23	80	28.75	0.395	37.848	CT	P38739	YHL028W	WSC4	Transcript	missense_variant	585	585	195	T/T	acG/acC	-	EXON=1/1
chrVIII_49356_A/G	chrVIII:49356	Heterozygous	28	75	37.333	0.44	37.679	G	P38739	YHL028W	WSC4	Transcript	synonymous_variant	594	594	198	S/S	tcA/tcG	-	EXON=1/1
chrVIII_49359_C/T	chrVIII:49359	Heterozygous	28	75	37.333	0.442	37.893	T	P38739	YHL028W	WSC4	Transcript	synonymous_variant	597	597	199	T/T	acC/acT	-	EXON=1/1
chrVIII_49410_A/G	chrVIII:49410	Heterozygous	22	77	28.571	0.463	37.864	G	P38739	YHL028W	WSC4	Transcript	synonymous_variant	648	648	216	T/T	acA/acG	-	EXON=1/1
chrVIII_52023_-/CAACAGCAGCAGCAG	chrVIII:52022-52023	Heterozygous	17	50	34	0.44	38.255	CAACAGCAGCAGCAG	P33400	YHL027W	RIM101	Transcript	inframe_insertion	912-913	912-913	305	-/QQQQQ	-/CAACAGCAGCAGCAG	-	EXON=1/1
chrVIII_527071_A/G	chrVIII:527071	Heterozygous	4	15	26.667	0.4	33.75	G	P38894	YHR211W	FLO5	Transcript	synonymous_variant	1680	1680	560	T/T	acA/acG	-	EXON=1/1
chrVIII_527074_C/T	chrVIII:527074	Homozygous	12	14	85.714	0.444	38.083	T	P38894	YHR211W	FLO5	Transcript	synonymous_variant	1683	1683	561	S/S	tcC/tcT	-	EXON=1/1
chrVIII_527080_G/A	chrVIII:527080	Heterozygous	5	13	38.462	0.333	36	A	P38894	YHR211W	FLO5	Transcript	synonymous_variant	1689	1689	563	E/E	gaG/gaA	-	EXON=1/1
chrVIII_540768_A/T	chrVIII:540768	Homozygous	13	13	100	0.458	36.923	T	Q8TGT4	YHR213W-A	YHR213W-A	Transcript	missense_variant	220	220	74	N/Y	Aac/Tac	-	EXON=1/1
chrVIII_553325_T/C	chrVIII:553325	Homozygous	18	18	100	0.304	37	C	P38693	YHR215W	PHO12	Transcript	synonymous_variant	1227	1227	409	S/S	tcT/tcC	-	EXON=1/1
chrVIII_6497_C/A	chrVIII:6497	Heterozygous	25	85	29.412	0.467	38.28	A	P38723	YHL048W	COS8	Transcript	synonymous_variant	97	97	33	R/R	Cga/Aga	-	EXON=1/1
chrVIII_6504_AAT/GCA	chrVIII:6504-6506	Heterozygous	26	87	29.885	0.478	37.487	GCA	P38723	YHL048W	COS8	Transcript	missense_variant	104	104	35	EL/GM	gAATtg/gGCAtg	-	EXON=1/1
chrVIII_6515_TTT/GAG	chrVIII:6515-6517	Heterozygous	27	88	30.682	0.489	37.679	GAG	P38723	YHL048W	COS8	Transcript	missense_variant	115	115	39	FC/EC	TTTtgt/GAGtgt	-	EXON=1/1
chrVIII_6569_C/G	chrVIII:6569	Heterozygous	25	87	28.736	0.489	38.6	G	P38723	YHL048W	COS8	Transcript	missense_variant	169	169	57	L/V	Cta/Gta	-	EXON=1/1
chrVIII_6642_-/C	chrVIII:6641-6642	Heterozygous	5	16	31.25	0.5	38	C	P38723	YHL048W	COS8	Transcript	frameshift_variant	241-242	241-242	81	FLGPF...KPLK*(302 aa)/SPGTIFCPCYLWTFS*	ttcctgggacca...cccctaaagtag(906 nt)/tCtcctgggacc...actttctcgtaa(48 nt)	-	EXON=1/1
chrVIII_6643_CCT/TTA	chrVIII:6643-6645	Heterozygous	5	13	38.462	0.5	38.333	TTA	P38723	YHL048W	COS8	Transcript	stop_gained	243	243	81	FL/F*	ttCCTg/ttTTAg	-	EXON=1/1
chrVIII_6649_AC/CTA	chrVIII:6649-6650	Heterozygous	5	13	38.462	0.5	38.333	CTA	P38723	YHL048W	COS8	Transcript	frameshift_variant	249	249	83	GPFFV...KPLK*(300 aa)/GYIFCPCYLWTFS*	ggACcatttttt...cccctaaagtag(900 nt)/ggCTAcattttt...actttctcgtaa(42 nt)	-	EXON=1/1
chrVIII_6653_TT/AC	chrVIII:6653-6654	Heterozygous	5	10	50	0.5	38.9	AC	P38723	YHL048W	COS8	Transcript	missense_variant	253	253	85	F/T	TTt/ACt	-	EXON=1/1
chrVIII_66575_C/T	chrVIII:66575	Heterozygous	14	48	29.167	0.364	37.643	T	P21957	YHL020C	OPI1	Transcript	synonymous_variant	882	882	294	Q/Q	caG/caA	-	EXON=1/1
chrVIII_93360_T/C	chrVIII:93360	Heterozygous	20	51	39.216	0.419	38.75	C	P38750	YHL008C	YHL008C	Transcript	missense_variant	1151	1151	384	N/S	aAt/aGt	-	EXON=1/1
chrX_120915_CT/AG	chrX:120915-120916	Heterozygous	7	25	28	0.333	37.429	AG	P32478	YJL159W	HSP150	Transcript	missense_variant	467	467	156	T/K	aCT/aAG	-	EXON=1/1
chrX_140569_-/A	chrX:140568-140569	Heterozygous	25	57	43.86	0.479	37.76	A	P47006	YJL148W	RPA34	Transcript	frameshift_variant	132-133	132-133	45	KKKAK...KHRD*(190 aa)/KKKSE...ACRF*(31 aa)	aaaaaaaaagcg...catagagattga(570 nt)/Aaaaaaaaaagc...tgtagattttga(93 nt)	-	EXON=1/1
chrX_20849_A/G	chrX:20849	Heterozygous	22	87	25.287	0.463	38.455	G	P40885	YJL219W	HXT9	Transcript	synonymous_variant	1353	1353	451	S/S	tcA/tcG	-	EXON=1/1
chrX_230074_G/A	chrX:230074	Heterozygous	22	76	28.947	0.476	38.273	A	P42950	YJL103C	GSM1	Transcript	missense_variant	808	808	270	R/W	Cgg/Tgg	-	EXON=1/1
chrX_271846_C/T	chrX:271846	Heterozygous	36	80	45	0.477	38.167	T	P09880	YJL087C	TRL1	Transcript	missense_variant	640	640	214	A/T	Gcg/Acg	-	EXON=1/1
chrX_274279_C/T	chrX:274279	Heterozygous	32	66	48.485	0.492	37.594	T	P19658	YJL085W	EXO70	Transcript	stop_gained	1453	1453	485	Q/*	Cag/Tag	-	EXON=1/1
chrX_366923_T/A	chrX:366923	Heterozygous	16	30	53.333	0.462	38.5	A	P14907	YJL041W	NSP1	Transcript	missense_variant	1022	1022	341	F/Y	tTt/tAt	-	EXON=2/2
chrX_367243_A/G	chrX:367243	Heterozygous	12	36	33.333	0.5	38.25	G	P14907	YJL041W	NSP1	Transcript	missense_variant	1342	1342	448	N/D	Aat/Gat	-	EXON=2/2
chrX_367328_T/A	chrX:367328	Heterozygous	7	21	33.333	0.3	37.286	A	P14907	YJL041W	NSP1	Transcript	missense_variant	1427	1427	476	F/Y	tTt/tAt	-	EXON=2/2
chrX_393111_C/A	chrX:393111	Heterozygous	25	54	46.296	0.5	38.4	A	n/a	YJL026C-A	YJL026C-A	Transcript	missense_variant	177	177	59	E/D	gaG/gaT	-	EXON=1/1
chrX_393111_C/A	chrX:393111	Heterozygous	25	54	46.296	0.5	38.4	A	P09938	YJL026W	RNR2	Transcript	synonymous_variant	708	708	236	A/A	gcC/gcA	-	EXON=1/1
chrX_400202_A/G	chrX:400202	Heterozygous	11	40	27.5	0.4	36.182	G	P47068	YJL020C	BBC1	Transcript	missense_variant	2209	2209	737	S/P	Tct/Cct	-	EXON=1/1
chrX_400231_A/G	chrX:400231	Heterozygous	14	53	26.415	0.444	34.571	G	P47068	YJL020C	BBC1	Transcript	missense_variant	2180	2180	727	V/A	gTa/gCa	-	EXON=1/1
chrX_400267_A/G	chrX:400267	Heterozygous	28	102	27.451	0.478	38	G	P47068	YJL020C	BBC1	Transcript	missense_variant	2144	2144	715	V/A	gTa/gCa	-	EXON=1/1
chrX_400272_A/T	chrX:400272	Heterozygous	31	107	28.972	0.375	37.419	T	P47068	YJL020C	BBC1	Transcript	synonymous_variant	2139	2139	713	P/P	ccT/ccA	-	EXON=1/1
chrX_479381_T/C	chrX:479381	Homozygous	13	13	100	0.478	38.077	C	P47100	YJR029W	YJR029W	Transcript	synonymous_variant	1038	1038	346	I/I	atT/atC	-	EXON=1/2
chrX_479381_T/C	chrX:479381	Homozygous	13	13	100	0.478	38.077	C	P47099	YJR028W	YJR028W	Transcript	synonymous_variant	1038	1038	346	I/I	atT/atC	-	EXON=1/1
chrX_479461_G/C	chrX:479461	Homozygous	13	13	100	0.5	37.923	C	P47100	YJR029W	YJR029W	Transcript	missense_variant	1118	1118	373	S/T	aGc/aCc	-	EXON=1/2
chrX_479461_G/C	chrX:479461	Homozygous	13	13	100	0.5	37.923	C	P47099	YJR028W	YJR028W	Transcript	missense_variant	1118	1118	373	S/T	aGc/aCc	-	EXON=1/1
chrX_515850_C/T	chrX:515850	Heterozygous	32	67	47.761	0.492	38.312	T	P46673	YJR042W	NUP85	Transcript	missense_variant	1796	1796	599	S/F	tCt/tTt	-	EXON=1/1
chrX_563031_G/A	chrX:563031	Heterozygous	29	67	43.284	0.491	38.034	A	P35169	YJR066W	TOR1	Transcript	missense_variant	3616	3616	1206	A/T	Gct/Act	-	EXON=1/1
chrX_600107_C/A	chrX:600107	Heterozygous	32	73	43.836	0.466	38	A	P47136	YJR092W	BUD4	Transcript	missense_variant	1373	1373	458	P/H	cCt/cAt	-	EXON=1/1
chrX_66446_C/T	chrX:66446	Heterozygous	40	78	51.282	0.5	38.225	T	P39538	YJL197W	UBP12	Transcript	missense_variant	2642	2642	881	A/V	gCa/gTa	-	EXON=1/1
chrX_714219_T/G	chrX:714219	Heterozygous	35	123	28.455	0.45	37.686	G	P47179	YJR151C	DAN4	Transcript	missense_variant	1522	1522	508	I/L	Atc/Ctc	-	EXON=1/1
chrX_715045_TG/GC	chrX:715045-715046	Heterozygous	23	77	29.87	0.457	37.756	GC	P47179	YJR151C	DAN4	Transcript	missense_variant	695	695	232	T/S	aCA/aGC	-	EXON=1/1
chrX_715048_A/C	chrX:715048	Heterozygous	23	74	31.081	0.457	37.609	C	P47179	YJR151C	DAN4	Transcript	synonymous_variant	693	693	231	P/P	ccT/ccG	-	EXON=1/1
chrX_715054_G/T	chrX:715054	Heterozygous	28	89	31.461	0.467	37.964	T	P47179	YJR151C	DAN4	Transcript	synonymous_variant	687	687	229	T/T	acC/acA	-	EXON=1/1
chrX_715149_G/A	chrX:715149	Heterozygous	19	66	28.788	0.4	37.789	A	P47179	YJR151C	DAN4	Transcript	missense_variant	592	592	198	P/S	Cct/Tct	-	EXON=1/1
chrX_726188_TGC/CTT	chrX:726188-726190	Heterozygous	28	112	25	0.45	38.214	CTT	P47181	YJR154W	YJR154W	Transcript	missense_variant	405	405	135	FA/FL	ttTGCg/ttCTTg	-	EXON=1/1
chrX_726192_G/A	chrX:726192	Heterozygous	28	108	25.926	0.45	38.179	A	P47181	YJR154W	YJR154W	Transcript	missense_variant	409	409	137	A/T	Gcg/Acg	-	EXON=1/1
chrX_726212_A/G	chrX:726212	Heterozygous	28	112	25	0.462	38.643	G	P47181	YJR154W	YJR154W	Transcript	synonymous_variant	429	429	143	K/K	aaA/aaG	-	EXON=1/1
chrX_726738_C/A	chrX:726738	Heterozygous	28	100	28	0.5	37	A	P47181	YJR154W	YJR154W	Transcript	missense_variant	955	955	319	L/I	Ctt/Att	-	EXON=1/1
chrXI_1831_A/G	chrXI:1831	Heterozygous	15	47	31.915	0.5	38	G	P35994	YKL224C	PAU16	Transcript	synonymous_variant	351	351	117	G/G	ggT/ggC	-	EXON=1/1
chrXI_184503_A/T	chrXI:184503	Heterozygous	7	26	26.923	0.5	38.857	T	Q03957	YKL139W	CTK1	Transcript	missense_variant	1546	1546	516	N/Y	Aat/Tat	-	EXON=1/1
chrXI_334716_A/T	chrXI:334716	Heterozygous	37	60	61.667	0.5	37.865	T	P35691	YKL056C	TMA19	Transcript	missense_variant	200	200	67	V/D	gTt/gAt	-	EXON=1/1
chrXI_337491_TA/CT	chrXI:337491-337492	Heterozygous	14	33	42.424	0.44	37.75	CT	P35732	YKL054C	DEF1	Transcript	missense_variant	1262	1262	421	L/Q	cTA/cAG	-	EXON=1/1
chrXI_337497_TT/AA	chrXI:337497-337498	Heterozygous	9	33	27.273	0.438	38.294	AA	P35732	YKL054C	DEF1	Transcript	missense_variant	1256	1256	419	Q/L	cAA/cTT	-	EXON=1/1
chrXI_337509_T/C	chrXI:337509	Heterozygous	20	29	68.966	0.429	37.1	C	P35732	YKL054C	DEF1	Transcript	synonymous_variant	1245	1245	415	Q/Q	caA/caG	-	EXON=1/1
chrXI_337513_G/T	chrXI:337513	Heterozygous	8	30	26.667	0.333	38.125	T	P35732	YKL054C	DEF1	Transcript	missense_variant	1241	1241	414	P/Q	cCa/cAa	-	EXON=1/1
chrXI_337515_TTG/CAA	chrXI:337515-337517	Heterozygous	8	30	26.667	0.333	38.083	CAA	P35732	YKL054C	DEF1	Transcript	missense_variant	1237	1237	413	QP/LP	CAAcca/TTGcca	-	EXON=1/1
chrXI_337521_TG/GT	chrXI:337521-337522	Heterozygous	8	30	26.667	0.333	37.5	GT	P35732	YKL054C	DEF1	Transcript	missense_variant	1232	1232	411	P/H	cCA/cAC	-	EXON=1/1
chrXI_337527_T/C	chrXI:337527	Heterozygous	8	31	25.806	0.333	38.125	C	P35732	YKL054C	DEF1	Transcript	synonymous_variant	1227	1227	409	Q/Q	caA/caG	-	EXON=1/1
chrXI_337563_C/T	chrXI:337563	Heterozygous	6	23	26.087	0.455	37	T	P35732	YKL054C	DEF1	Transcript	synonymous_variant	1191	1191	397	Q/Q	caG/caA	-	EXON=1/1
chrXI_373051_C/T	chrXI:373051	Homozygous	38	38	100	0.493	38.289	T	P36096	YKL034W	TUL1	Transcript	missense_variant	1223	1223	408	A/V	gCa/gTa	-	EXON=1/1
chrXI_380869_C/T	chrXI:380869	Heterozygous	11	29	37.931	0.421	37.909	T	P33417	YKL032C	IXR1	Transcript	synonymous_variant	990	990	330	Q/Q	caG/caA	-	EXON=1/1
chrXI_380872_T/C	chrXI:380872	Heterozygous	11	33	33.333	0.421	37.727	C	P33417	YKL032C	IXR1	Transcript	synonymous_variant	987	987	329	Q/Q	caA/caG	-	EXON=1/1
chrXI_380876_A/T	chrXI:380876	Heterozygous	11	34	32.353	0.421	38.636	T	P33417	YKL032C	IXR1	Transcript	missense_variant	983	983	328	L/Q	cTa/cAa	-	EXON=1/1
chrXI_380878_A/C	chrXI:380878	Heterozygous	10	33	30.303	0.389	38.3	C	P33417	YKL032C	IXR1	Transcript	missense_variant	981	981	327	H/Q	caT/caG	-	EXON=1/1
chrXI_380881_A/T	chrXI:380881	Heterozygous	10	30	33.333	0.389	38.5	T	P33417	YKL032C	IXR1	Transcript	missense_variant	978	978	326	H/Q	caT/caA	-	EXON=1/1
chrXI_380884_A/C	chrXI:380884	Heterozygous	10	32	31.25	0.421	38.1	C	P33417	YKL032C	IXR1	Transcript	missense_variant	975	975	325	H/Q	caT/caG	-	EXON=1/1
chrXI_380890_T/C	chrXI:380890	Heterozygous	11	34	32.353	0.45	38.182	C	P33417	YKL032C	IXR1	Transcript	synonymous_variant	969	969	323	Q/Q	caA/caG	-	EXON=1/1
chrXI_454942_C/T	chrXI:454942	Heterozygous	45	72	62.5	0.488	37.756	T	Q02207	YKR009C	FOX2	Transcript	missense_variant	2113	2113	705	G/R	Gga/Aga	-	EXON=1/1
chrXI_464477_C/T	chrXI:464477	Heterozygous	25	98	25.51	0.479	38.08	T	P36110	YKR013W	PRY2	Transcript	synonymous_variant	519	519	173	T/T	acC/acT	-	EXON=1/1
chrXI_479280_C/A	chrXI:479280	Heterozygous	44	89	49.438	0.468	37.636	A	P36117	YKR021W	ALY1	Transcript	missense_variant	47	47	16	P/H	cCc/cAc	-	EXON=1/1
chrXI_505210_C/T	chrXI:505210	Heterozygous	31	64	48.438	0.5	38.097	T	P36126	YKR031C	SPO14	Transcript	missense_variant	1186	1186	396	A/T	Gca/Aca	-	EXON=1/1
chrXI_523652_-/TGCTGCTGCTGC	chrXI:523651-523652	Heterozygous	11	37	29.73	0.471	38.087	TGCTGCTGCTGC	P36138	YKR045C	YKR045C	Transcript	inframe_insertion	318-319	318-319	107	-/AAAA	-/GCAGCAGCAGCA	-	EXON=1/1
chrXI_613707_CTG/TCA	chrXI:613707-613709	Homozygous	10	39	25.641	0.444	38.167	TCA	P32583	YKR092C	SRP40	Transcript	missense_variant	177	177	59	SS/SD	agCAGc/agTGAc	-	EXON=1/1
chrXI_613781_-/GAC	chrXI:613780-613781	Heterozygous	13	44	29.545	0.48	38.053	GAC	P32583	YKR092C	SRP40	Transcript	inframe_insertion	105-106	105-106	36	-/V	-/GTC	-	EXON=1/1
chrXI_613790_-/A	chrXI:613789-613790	Heterozygous	12	48	25	0.5	38.667	A	P32583	YKR092C	SRP40	Transcript	frameshift_variant	96-97	96-97	33	SSSSS...KFQD*(375 aa)/FLLLLLLFFFIFLVQF*	tcctcctcctcc...ttccaagattaa(1125 nt)/Ttcctcctcctc...gtccagttctag(51 nt)	-	EXON=1/1
chrXI_613792_-/A	chrXI:613791-613792	Heterozygous	13	47	27.66	0.48	38.692	A	P32583	YKR092C	SRP40	Transcript	frameshift_variant	94-95	94-95	32	SSSSS...KFQD*(376 aa)/FLLLLLLLFFFIFLVQF*	tcctcctcctcc...ttccaagattaa(1128 nt)/tTcctcctcctc...gtccagttctag(54 nt)	-	EXON=1/1
chrXI_613794_-/AA	chrXI:613793-613794	Heterozygous	12	46	26.087	0.5	38.542	AA	P32583	YKR092C	SRP40	Transcript	frameshift_variant	92-93	92-93	31	SSSSS...KFQD*(377 aa)/SSPPP...APIN*(289 aa)	tcctcctcctcc...ttccaagattaa(1131 nt)/tcTTctcctcct...ccaataaattga(867 nt)	-	EXON=1/1
chrXI_77668_C/A	chrXI:77668	Heterozygous	21	62	33.871	0.488	38.286	A	P07236	YKL194C	MST1	Transcript	stop_gained	979	979	327	E/*	Gaa/Taa	-	EXON=1/1
chrXII_103606_CGC/AAG	chrXII:103606-103608	Heterozygous	24	89	26.966	0.463	38.129	AAG	P23201	YLL021W	SPA2	Transcript	missense_variant	2660	2660	887	TQ/KE	aCGCag/aAAGag	-	EXON=1/1
chrXII_1063254_A/G	chrXII:1063254	Heterozygous	95	345	27.536	0.5	37.695	G	P53427	YLR461W	PAU4	Transcript	synonymous_variant	336	336	112	K/K	aaA/aaG	-	EXON=1/1
chrXII_123804_-/G	chrXII:123803-123804	Heterozygous	12	38	31.579	0.474	37.667	G	Q07807	YLL013C	PUF3	Transcript	frameshift_variant	911-912	911-912	304	PYMNG...NAEV*(577 aa)/PLHER...DSSK*(44 aa)	ccctacatgaac...gcggaggtgtga(1731 nt)/ccCctacatgaa...tccagcaaatga(132 nt)	-	EXON=1/1
chrXII_157597_T/A	chrXII:157597	Heterozygous	17	55	30.909	0.37	36.941	A	Q07897	YLR003C	CMS1	Transcript	missense_variant	134	134	45	D/V	gAt/gTt	-	EXON=1/1
chrXII_178366_C/A	chrXII:178366	Heterozygous	56	88	63.636	0.5	38.482	A	Q07938	YLR017W	MEU1	Transcript	synonymous_variant	759	759	253	T/T	acC/acA	-	EXON=1/1
chrXII_235896_G/T	chrXII:235896	Heterozygous	41	86	47.674	0.48	38.122	T	P46675	YLR045C	STU2	Transcript	stop_gained	1808	1808	603	S/*	tCa/tAa	-	EXON=1/1
chrXII_238598_AAG/CC	chrXII:238598-238600	Heterozygous	20	65	30.769	0.459	36.102	CC	Q12253	YLR046C	YLR046C	Transcript	frameshift_variant	214	214	72	LLLIA...VSED*(200 aa)/GY*	CTTctattgata...tctgaagattaa(600 nt)/GGctattga	-	EXON=1/1
chrXII_285946_C/T	chrXII:285946	Homozygous	97	97	100	0.495	38.227	T	P25385	YLR078C	BOS1	Transcript	missense_variant	525	525	175	M/I	atG/atA	-	EXON=2/2
chrXII_310261_G/C	chrXII:310261	Homozygous	58	58	100	0.48	38.431	C	Q12150	YLR087C	CSF1	Transcript	missense_variant	5471	5471	1824	T/S	aCt/aGt	-	EXON=1/1
chrXII_387854_C/A	chrXII:387854	Heterozygous	44	76	57.895	0.494	37.136	A	P32329	YLR120C	YPS1	Transcript	missense_variant	367	367	123	G/C	Ggt/Tgt	-	EXON=1/1
chrXII_507468_A/C	chrXII:507468	Heterozygous	13	44	29.545	0.48	38.077	C	P33322	YLR175W	CBF5	Transcript	missense_variant	1335	1335	445	E/D	gaA/gaC	-	EXON=1/1
chrXII_511551_A/G	chrXII:511551	Heterozygous	23	59	38.983	0.489	37.652	G	Q06251	YLR177W	YLR177W	Transcript	synonymous_variant	498	498	166	Q/Q	caA/caG	-	EXON=1/1
chrXII_64937_AA/GG	chrXII:64937-64938	Homozygous	10	10	100	0.467	37.579	GG	P0CG63	YLL039C	UBI4	Transcript	synonymous_variant	270	270	90	T/T	acT/acC	-	EXON=1/1
chrXII_932271_TACGGA/-	chrXII:932271-932276	Heterozygous	19	68	27.941	0.484	37.522	-	Q8TGT1	YLR406C-A	YLR406C-A	Transcript	inframe_deletion	80-85	80-85	27	IRT/T	aTCCGTAca/aca	-	EXON=1/1
chrXII_941517_C/G	chrXII:941517	Heterozygous	119	452	26.327	0.489	38.361	G	P0C2J3	YLR410W-B	YLR410W-B	Transcript	missense_variant	35	35	12	S/C	tCt/tGt	-	EXON=1/2
chrXII_941517_C/G	chrXII:941517	Heterozygous	119	452	26.327	0.489	38.361	G	P0C2J4	YLR410W-A	YLR410W-A	Transcript	missense_variant	35	35	12	S/C	tCt/tGt	-	EXON=1/1
chrXII_944369_C/A	chrXII:944369	Homozygous	10	10	100	0.357	38.2	A	P0C2J3	YLR410W-B	YLR410W-B	Transcript	missense_variant	2886	2886	962	D/E	gaC/gaA	-	EXON=2/2
chrXII_944372_C/G	chrXII:944372	Homozygous	10	10	100	0.357	38.3	G	P0C2J3	YLR410W-B	YLR410W-B	Transcript	missense_variant	2889	2889	963	H/Q	caC/caG	-	EXON=2/2
chrXIII_235608_G/A	chrXIII:235608	Heterozygous	39	74	52.703	0.479	38.41	A	Q03730	YML018C	YML018C	Transcript	synonymous_variant	345	345	115	A/A	gcC/gcT	-	EXON=1/1
chrXIII_255387_T/-	chrXIII:255387	Heterozygous	26	46	56.522	0.49	35.385	-	P19880	YML007W	YAP1	Transcript	frameshift_variant	1540-1540	1540-1540	514	FLEDD...KHMN*(138 aa)/F*	Tttttagaggat...catatgaactaa(414 nt)/ttttag	-	EXON=1/1
chrXIII_305356_A/G	chrXIII:305356	Heterozygous	29	84	34.524	0.481	37.276	G	P53438	YMR016C	SOK2	Transcript	missense_variant	238	238	80	S/P	Tct/Cct	-	EXON=1/1
chrXIII_588570_C/T	chrXIII:588570	Heterozygous	10	36	27.778	0.25	36	T	Q03825	YMR164C	MSS11	Transcript	synonymous_variant	981	981	327	Q/Q	caG/caA	-	EXON=1/1
chrXIII_588579_A/T	chrXIII:588579	Heterozygous	13	39	33.333	0.353	38.077	T	Q03825	YMR164C	MSS11	Transcript	missense_variant	972	972	324	H/Q	caT/caA	-	EXON=1/1
chrXIII_588636_T/C	chrXIII:588636	Heterozygous	8	29	27.586	0.385	36.875	C	Q03825	YMR164C	MSS11	Transcript	synonymous_variant	915	915	305	Q/Q	caA/caG	-	EXON=1/1
chrXIII_609021_A/C	chrXIII:609021	Heterozygous	24	89	26.966	0.465	37.208	C	n/a	YMR173W-A	YMR173W-A	Transcript	missense_variant	125	125	42	H/P	cAt/cCt	-	EXON=1/1
chrXIII_609021_A/C	chrXIII:609021	Heterozygous	24	89	26.966	0.465	37.208	C	P18899	YMR173W	DDR48	Transcript	synonymous_variant	333	333	111	S/S	tcA/tcC	-	EXON=1/1
chrXIII_609024_T/C	chrXIII:609024	Heterozygous	23	86	26.744	0.436	37.391	C	n/a	YMR173W-A	YMR173W-A	Transcript	missense_variant	128	128	43	M/T	aTg/aCg	-	EXON=1/1
chrXIII_609024_T/C	chrXIII:609024	Heterozygous	23	86	26.744	0.436	37.391	C	P18899	YMR173W	DDR48	Transcript	synonymous_variant	336	336	112	Y/Y	taT/taC	-	EXON=1/1
chrXIII_609184_-/A	chrXIII:609183-609184	Heterozygous	4	13	30.769	0.25	38	A	P18899	YMR173W	DDR48	Transcript	frameshift_variant	495-496	495-496	166	NNDDS...DDDY*(266 aa)/KQ*	aacaatgacgac...gacgattactaa(798 nt)/Aaacaatga	-	EXON=1/1
chrXIII_609184_-/A	chrXIII:609183-609184	Heterozygous	4	13	30.769	0.25	38	A	n/a	YMR173W-A	YMR173W-A	Transcript	frameshift_variant	287-288	287-288	96	PTMTT...SAGK*(300 aa)/PNNDD...DDDY*(267 aa)	ccaacaatgacg...gctggcaaatag(900 nt)/ccAaacaatgac...gacgattactaa(801 nt)	-	EXON=1/1
chrXIII_609188_-/AG	chrXIII:609187-609188	Heterozygous	4	12	33.333	0.2	38.25	AG	P18899	YMR173W	DDR48	Transcript	frameshift_variant	499-500	499-500	167	NDDSY...DDDY*(265 aa)/KMTTL...TTITX(266 aa)	aatgacgactct...gacgattactaa(795 nt)/aAGatgacgact...gacgattactaa(797 nt)	-	EXON=1/1
chrXIII_609188_-/AG	chrXIII:609187-609188	Heterozygous	4	12	33.333	0.2	38.25	AG	n/a	YMR173W-A	YMR173W-A	Transcript	frameshift_variant	291-292	291-292	98	MTTLT...SAGK*(298 aa)/R*	atgacgactctt...gctggcaaatag(894 nt)/AGatga	-	EXON=1/1
chrXIII_609189_T/A	chrXIII:609189	Heterozygous	4	11	36.364	0.4	37	A	P18899	YMR173W	DDR48	Transcript	missense_variant	501	501	167	N/K	aaT/aaA	-	EXON=1/1
chrXIII_609189_T/A	chrXIII:609189	Heterozygous	4	11	36.364	0.4	37	A	n/a	YMR173W-A	YMR173W-A	Transcript	missense_variant	293	293	98	M/K	aTg/aAg	-	EXON=1/1
chrXIII_609192_C/A	chrXIII:609192	Heterozygous	4	12	33.333	0.4	38.25	A	P18899	YMR173W	DDR48	Transcript	missense_variant	504	504	168	D/E	gaC/gaA	-	EXON=1/1
chrXIII_609192_C/A	chrXIII:609192	Heterozygous	4	12	33.333	0.4	38.25	A	n/a	YMR173W-A	YMR173W-A	Transcript	missense_variant	296	296	99	T/K	aCg/aAg	-	EXON=1/1
chrXIII_609216_GA/CG	chrXIII:609216-609217	Heterozygous	4	15	26.667	0.4	36.125	CG	P18899	YMR173W	DDR48	Transcript	missense_variant	528	528	176	K/N	aaG/aaC	-	EXON=1/1
chrXIII_609216_GA/CG	chrXIII:609216-609217	Heterozygous	4	15	26.667	0.4	36.125	CG	n/a	YMR173W-A	YMR173W-A	Transcript	missense_variant	320	320	107	R/T	aGA/aCG	-	EXON=1/1
chrXIII_609220_AA/-	chrXIII:609220-609221	Heterozygous	4	15	26.667	0.4	37.75	-	P18899	YMR173W	DDR48	Transcript	frameshift_variant	532-533	532-533	178	KSSYG...DDDY*(254 aa)/ELLRFQQ*	AAgagctcttac...gacgattactaa(762 nt)/gagctcttacggttccaacaatga	-	EXON=1/1
chrXIII_609220_AA/-	chrXIII:609220-609221	Heterozygous	4	15	26.667	0.4	37.75	-	n/a	YMR173W-A	YMR173W-A	Transcript	frameshift_variant	324-325	324-325	108	IRALT...SAGK*(288 aa)/MSSYG...DDDY*(254 aa)	atAAgagctctt...gctggcaaatag(864 nt)/atgagctcttac...gacgattactaa(762 nt)	-	EXON=1/1
chrXIII_609258_C/T	chrXIII:609258	Heterozygous	17	67	25.373	0.4	36.471	T	n/a	YMR173W-A	YMR173W-A	Transcript	missense_variant	362	362	121	A/V	gCt/gTt	-	EXON=1/1
chrXIII_609258_C/T	chrXIII:609258	Heterozygous	17	67	25.373	0.4	36.471	T	P18899	YMR173W	DDR48	Transcript	synonymous_variant	570	570	190	G/G	ggC/ggT	-	EXON=1/1
chrXIII_609687_G/C	chrXIII:609687	Heterozygous	9	32	28.125	0.429	38.667	C	P18899	YMR173W	DDR48	Transcript	missense_variant	999	999	333	K/N	aaG/aaC	-	EXON=1/1
chrXIII_609687_G/C	chrXIII:609687	Heterozygous	9	32	28.125	0.429	38.667	C	n/a	YMR173W-A	YMR173W-A	Transcript	missense_variant	791	791	264	R/T	aGa/aCa	-	EXON=1/1
chrXIII_609689_AG/-	chrXIII:609689-609690	Heterozygous	9	33	27.273	0.429	35.889	-	P18899	YMR173W	DDR48	Transcript	frameshift_variant	1001-1002	1001-1002	334	KKSSY...DDDY*(98 aa)/KEFLWFQQQRFVWF*	aAGaagagttct...gacgattactaa(294 nt)/aaagagttctta...gtatggttctaa(45 nt)	-	EXON=1/1
chrXIII_609689_AG/-	chrXIII:609689-609690	Heterozygous	9	33	27.273	0.429	35.889	-	n/a	YMR173W-A	YMR173W-A	Transcript	frameshift_variant	793-794	793-794	265	RRVLM...SAGK*(131 aa)/KSSYG...DDDY*(97 aa)	AGaagagttctt...gctggcaaatag(393 nt)/aagagttcttat...gacgattactaa(291 nt)	-	EXON=1/1
chrXIII_609692_A/T	chrXIII:609692	Heterozygous	8	31	25.806	0.462	37.875	T	P18899	YMR173W	DDR48	Transcript	missense_variant	1004	1004	335	K/M	aAg/aTg	-	EXON=1/1
chrXIII_609692_A/T	chrXIII:609692	Heterozygous	8	31	25.806	0.462	37.875	T	n/a	YMR173W-A	YMR173W-A	Transcript	stop_gained	796	796	266	R/*	Aga/Tga	-	EXON=1/1
chrXIII_609695_G/-	chrXIII:609695	Heterozygous	9	31	29.032	0.429	33.667	-	P18899	YMR173W	DDR48	Transcript	frameshift_variant	1007-1007	1007-1007	336	SSYGS...DDDY*(96 aa)/ILMVP...TTITX(96 aa)	aGttcttatggt...gacgattactaa(288 nt)/attcttatggtt...gacgattactaa(287 nt)	-	EXON=1/1
chrXIII_609695_G/-	chrXIII:609695	Heterozygous	9	31	29.032	0.429	33.667	-	n/a	YMR173W-A	YMR173W-A	Transcript	frameshift_variant	799-799	799-799	267	VLMVP...SAGK*(129 aa)/FLWFQQQRFVWF*	Gttcttatggtt...gctggcaaatag(387 nt)/ttcttatggttc...gtatggttctaa(39 nt)	-	EXON=1/1
chrXIII_609699_T/A	chrXIII:609699	Heterozygous	9	31	29.032	0.429	36.333	A	n/a	YMR173W-A	YMR173W-A	Transcript	missense_variant	803	803	268	L/H	cTt/cAt	-	EXON=1/1
chrXIII_609699_T/A	chrXIII:609699	Heterozygous	9	31	29.032	0.429	36.333	A	P18899	YMR173W	DDR48	Transcript	synonymous_variant	1011	1011	337	S/S	tcT/tcA	-	EXON=1/1
chrXIII_611328_T/-	chrXIII:611328	Heterozygous	13	52	25	0.458	37.923	-	Q3E766	YMR175W-A	YMR175W-A	Transcript	frameshift_variant	15-15	15-15	5	CLCSL...SLLM*(61 aa)/CYVLYTQNQ*	tgTttatgttct...ctgttgatgtga(183 nt)/tgttatgttctttatactcaaaatcaataa	-	EXON=1/1
chrXIII_822038_G/A	chrXIII:822038	Heterozygous	36	64	56.25	0.5	38.5	A	Q03254	YMR277W	FCP1	Transcript	missense_variant	1783	1783	595	V/M	Gtg/Atg	-	EXON=1/1
chrXIII_828335_C/T	chrXIII:828335	Heterozygous	18	67	26.866	0.5	38.333	T	P39113	YMR280C	CAT8	Transcript	missense_variant	2995	2995	999	D/N	Gat/Aat	-	EXON=1/1
chrXIII_832552_T/C	chrXIII:832552	Heterozygous	24	63	38.095	0.489	37.542	C	P23797	YMR281W	GPI12	Transcript	missense_variant	214	214	72	S/P	Tcc/Ccc	-	EXON=1/1
chrXIII_908558_T/G	chrXIII:908558	Heterozygous	11	23	47.826	0.5	35.636	G	Q04893	YMR317W	YMR317W	Transcript	missense_variant	1195	1195	399	S/A	Tca/Gca	-	EXON=1/1
chrXIII_908563_A/G	chrXIII:908563	Heterozygous	8	21	38.095	0.364	36.375	G	Q04893	YMR317W	YMR317W	Transcript	synonymous_variant	1200	1200	400	T/T	acA/acG	-	EXON=1/1
chrXIII_910413_G/C	chrXIII:910413	Heterozygous	14	50	28	0.458	38.214	C	Q04893	YMR317W	YMR317W	Transcript	missense_variant	3050	3050	1017	G/A	gGt/gCt	-	EXON=1/1
chrXIII_910415_A/G	chrXIII:910415	Heterozygous	14	52	26.923	0.458	38.214	G	Q04893	YMR317W	YMR317W	Transcript	missense_variant	3052	3052	1018	T/A	Aca/Gca	-	EXON=1/1
chrXIII_910422_GC/AT	chrXIII:910422-910423	Heterozygous	12	48	25	0.476	38.174	AT	Q04893	YMR317W	YMR317W	Transcript	missense_variant	3059	3059	1020	S/N	aGC/aAT	-	EXON=1/1
chrXIII_911938_T/C	chrXIII:911938	Homozygous	77	77	100	0.496	38.312	C	Q04894	YMR318C	ADH6	Transcript	missense_variant	206	206	69	E/G	gAa/gGa	-	EXON=1/1
chrXIII_918537_G/A	chrXIII:918537	Heterozygous	44	165	26.667	0.476	37.273	A	Q04902	YMR322C	SNO4	Transcript	synonymous_variant	543	543	181	S/S	agC/agT	-	EXON=1/1
chrXIII_920744_C/T	chrXIII:920744	Heterozygous	23	76	30.263	0.5	36.609	T	P42222	YMR323W	ERR3	Transcript	synonymous_variant	657	657	219	I/I	atC/atT	-	EXON=1/1
chrXIV_101123_G/A	chrXIV:101123	Homozygous	10	11	90.909	0.462	37.9	A	Q12112	YNL284C-B	YNL284C-B	Transcript	synonymous_variant	1110	1110	370	D/D	gaC/gaT	-	EXON=1/2
chrXIV_101123_G/A	chrXIV:101123	Homozygous	10	11	90.909	0.462	37.9	A	Q12391	YNL284C-A	YNL284C-A	Transcript	synonymous_variant	1110	1110	370	D/D	gaC/gaT	-	EXON=1/1
chrXIV_101639_A/G	chrXIV:101639	Homozygous	10	10	100	0.474	36.6	G	Q12112	YNL284C-B	YNL284C-B	Transcript	synonymous_variant	594	594	198	G/G	ggT/ggC	-	EXON=1/2
chrXIV_101639_A/G	chrXIV:101639	Homozygous	10	10	100	0.474	36.6	G	Q12391	YNL284C-A	YNL284C-A	Transcript	synonymous_variant	594	594	198	G/G	ggT/ggC	-	EXON=1/1
chrXIV_131621_C/T	chrXIV:131621	Homozygous	10	10	100	0.444	37.7	T	P41832	YNL271C	BNI1	Transcript	missense_variant	3763	3763	1255	G/S	Ggt/Agt	-	EXON=1/1
chrXIV_131661_C/A	chrXIV:131661	Heterozygous	4	16	25	0.333	37.75	A	P41832	YNL271C	BNI1	Transcript	synonymous_variant	3723	3723	1241	P/P	ccG/ccT	-	EXON=1/1
chrXIV_136910_G/A	chrXIV:136910	Heterozygous	46	126	36.508	0.494	37.848	A	P38971	YNL270C	ALP1	Transcript	missense_variant	752	752	251	A/V	gCc/gTc	-	EXON=1/1
chrXIV_247601_C/A	chrXIV:247601	Heterozygous	32	121	26.446	0.492	37.562	A	P40157	YNL212W	VID27	Transcript	missense_variant	141	141	47	S/R	agC/agA	-	EXON=1/1
chrXIV_333289_G/A	chrXIV:333289	Heterozygous	16	62	25.806	0.464	36.875	A	P53894	YNL161W	CBK1	Transcript	synonymous_variant	693	693	231	Q/Q	caG/caA	-	EXON=1/1
chrXIV_375530_-/A	chrXIV:375529-375530	Heterozygous	32	70	45.714	0.5	38.031	A	P53914	YNL132W	KRE33	Transcript	frameshift_variant	209-210	209-210	70	RKKRE...KAAN*(988 aa)/RKKKRE*	agaaaaaaaaga...gctgcaaattaa(2964 nt)/agAaaaaaaaagagagaataa	-	EXON=1/1
chrXIV_394167_A/G	chrXIV:394167	Homozygous	84	84	100	0.056	38.06	G	P53919	YNL124W	NAF1	Transcript	missense_variant	1276	1276	426	T/A	Acc/Gcc	-	EXON=1/1
chrXIV_414910_C/T	chrXIV:414910	Heterozygous	19	31	61.29	0.05	38	T	P24783	YNL112W	DBP2	Transcript	synonymous_variant	1272	1272	424	I/I	atC/atT	-	EXON=1/2
chrXIV_598922_A/G	chrXIV:598922	Heterozygous	5	14	35.714	0.167	38.2	G	P53975	YNL019C	YNL019C	Transcript	synonymous_variant	309	309	103	L/L	ctT/ctC	-	EXON=1/1
chrXIV_704417_CA/TC	chrXIV:704417-704418	Heterozygous	9	19	47.368	0.5	37.42	TC	P32323	YNR044W	AGA1	Transcript	missense_variant	719	719	240	T/I	aCA/aTC	-	EXON=1/1
chrXIV_704451_T/G	chrXIV:704451	Heterozygous	6	18	33.333	0.5	35.167	G	P32323	YNR044W	AGA1	Transcript	synonymous_variant	753	753	251	S/S	tcT/tcG	-	EXON=1/1
chrXIV_719877_C/T	chrXIV:719877	Heterozygous	24	62	38.71	0.477	38.458	T	P39008	YNR052C	POP2	Transcript	missense_variant	771	771	257	M/I	atG/atA	-	EXON=1/1
chrXIV_753001_A/G	chrXIV:753001	Heterozygous	33	115	28.696	0.418	37.364	G	P53751	YNR065C	YNR065C	Transcript	synonymous_variant	700	700	234	L/L	Tta/Cta	-	EXON=1/1
chrXIV_75854_C/A	chrXIV:75854	Heterozygous	36	128	28.125	0.493	38.361	A	P48563	YNL297C	MON2	Transcript	stop_gained	730	730	244	E/*	Gaa/Taa	-	EXON=1/1
chrXIV_775065_T/C	chrXIV:775065	Homozygous	14	14	100	0.5	36.786	C	P39941	YNR073C	YNR073C	Transcript	synonymous_variant	1236	1236	412	L/L	ttA/ttG	-	EXON=1/1
chrXIV_781603_T/C	chrXIV:781603	Heterozygous	23	76	30.263	0.488	37.478	C	Q8TGJ2	YNR075C-A	YNR075C-A	Transcript	initiator_codon_variant	1	1	1	M/V	Atg/Gtg	-	EXON=1/1
chrXIV_782070_C/T	chrXIV:782070	Heterozygous	9	13	69.231	0.429	38.778	T	P0CE91	YNR076W	PAU6	Transcript	synonymous_variant	153	153	51	Y/Y	taC/taT	-	EXON=1/1
chrXIV_782106_A/G	chrXIV:782106	Heterozygous	4	13	30.769	0.5	36.75	G	P0CE91	YNR076W	PAU6	Transcript	synonymous_variant	189	189	63	P/P	ccA/ccG	-	EXON=1/1
chrXIV_782109_C/T	chrXIV:782109	Heterozygous	4	13	30.769	0.5	37.25	T	P0CE91	YNR076W	PAU6	Transcript	synonymous_variant	192	192	64	V/V	gtC/gtT	-	EXON=1/1
chrXIV_9398_G/A	chrXIV:9398	Heterozygous	61	200	30.5	0.423	37.426	A	P53822	YNL336W	COS1	Transcript	missense_variant	1069	1069	357	A/T	Gct/Act	-	EXON=1/1
chrXV_1072157_T/-	chrXV:1072157	Heterozygous	5	15	33.333	0.429	37.2	-	Q08911	YOR388C	FDH1	Transcript	frameshift_variant	767-767	767-767	256	KLISH...GQKK*(122 aa)/SLFPT*	aAgcttatttcc...cagaagaaataa(366 nt)/agcttatttcccacatga	-	EXON=1/1
chrXV_1074332_G/T	chrXV:1074332	Heterozygous	32	117	27.35	0.5	38.312	T	Q08912	YOR389W	YOR389W	Transcript	missense_variant	120	120	40	K/N	aaG/aaT	-	EXON=1/1
chrXV_1074336_C/T	chrXV:1074336	Heterozygous	32	119	26.891	0.483	38.219	T	Q08912	YOR389W	YOR389W	Transcript	missense_variant	124	124	42	P/S	Cct/Tct	-	EXON=1/1
chrXV_1074343_CC/TT	chrXV:1074343-1074344	Heterozygous	32	121	26.446	0.492	38.828	TT	Q08912	YOR389W	YOR389W	Transcript	missense_variant	131	131	44	T/I	aCC/aTT	-	EXON=1/1
chrXV_11659_GG/CT	chrXV:11659-11660	Homozygous	9	10	90	0.5	38.778	CT	Q08322	YOL161C	PAU20	Transcript	missense_variant	252	252	84	S/S	tcC/tcA	-	EXON=1/1
chrXV_11662_A/G	chrXV:11662	Homozygous	9	10	90	0.471	38.778	G	Q08322	YOL161C	PAU20	Transcript	missense_variant	250	250	84	S/P	Tcc/Ccc	-	EXON=1/1
chrXV_11678_G/A	chrXV:11678	Homozygous	9	10	90	0.5	39	A	Q08322	YOL161C	PAU20	Transcript	synonymous_variant	234	234	78	T/T	acC/acT	-	EXON=1/1
chrXV_11768_G/A	chrXV:11768	Heterozygous	4	13	30.769	0.5	38.5	A	Q08322	YOL161C	PAU20	Transcript	synonymous_variant	144	144	48	A/A	gcC/gcT	-	EXON=1/1
chrXV_23419_T/C	chrXV:23419	Heterozygous	45	171	26.316	0.473	37.489	C	Q08295	YOL157C	IMA2	Transcript	synonymous_variant	876	876	292	A/A	gcA/gcG	-	EXON=1/1
chrXV_236313_A/G	chrXV:236313	Heterozygous	19	49	38.776	0.469	37.316	G	P19659	YOL051W	GAL11	Transcript	synonymous_variant	1374	1374	458	Q/Q	caA/caG	-	EXON=1/1
chrXV_25869_T/C	chrXV:25869	Homozygous	11	11	100	0.167	37.091	C	P54862	YOL156W	HXT11	Transcript	synonymous_variant	597	597	199	T/T	acT/acC	-	EXON=1/1
chrXV_26280_C/T	chrXV:26280	Heterozygous	25	71	35.211	0.49	37.8	T	P54862	YOL156W	HXT11	Transcript	synonymous_variant	1008	1008	336	D/D	gaC/gaT	-	EXON=1/1
chrXV_26826_A/G	chrXV:26826	Homozygous	10	10	100	0.5	35.4	G	P54862	YOL156W	HXT11	Transcript	synonymous_variant	1554	1554	518	T/T	acA/acG	-	EXON=1/1
chrXV_344928_T/C	chrXV:344928	Heterozygous	7	15	46.667	0.3	37.143	C	Q12218	YOR009W	TIR4	Transcript	synonymous_variant	594	594	198	S/S	tcT/tcC	-	EXON=1/1
chrXV_346414_G/A	chrXV:346414	Heterozygous	8	27	29.63	0.385	36.875	A	P33890	YOR010C	TIR2	Transcript	synonymous_variant	537	537	179	T/T	acC/acT	-	EXON=1/1
chrXV_346423_G/A	chrXV:346423	Heterozygous	8	32	25	0.385	38.25	A	P33890	YOR010C	TIR2	Transcript	synonymous_variant	528	528	176	T/T	acC/acT	-	EXON=1/1
chrXV_427986_G/A	chrXV:427986	Heterozygous	14	48	29.167	0.429	37.714	A	n/a	YOR053W	YOR053W	Transcript	missense_variant	170	170	57	R/H	cGt/cAt	-	EXON=1/1
chrXV_427986_G/A	chrXV:427986	Heterozygous	14	48	29.167	0.429	37.714	A	Q08438	YOR054C	VHS3	Transcript	synonymous_variant	1872	1872	624	D/D	gaC/gaT	-	EXON=1/1
chrXV_432999_C/T	chrXV:432999	Heterozygous	27	60	45	0.489	38.407	T	Q08446	YOR057W	SGT1	Transcript	stop_gained	814	814	272	Q/*	Caa/Taa	-	EXON=1/1
chrXV_46279_C/T	chrXV:46279	Heterozygous	13	33	39.394	0.478	38.769	T	P50875	YOL148C	SPT20	Transcript	synonymous_variant	1296	1296	432	S/S	tcG/tcA	-	EXON=1/1
chrXV_512568_C/A	chrXV:512568	Heterozygous	33	72	45.833	0.492	37.818	A	P27810	YOR099W	KTR1	Transcript	synonymous_variant	744	744	248	A/A	gcC/gcA	-	EXON=1/1
chrXV_529123_C/A	chrXV:529123	Heterozygous	59	114	51.754	0.477	37.424	A	Q12415	YOR110W	TFC7	Transcript	synonymous_variant	183	183	61	A/A	gcC/gcA	-	EXON=1/1
chrXV_549152_C/T	chrXV:549152	Heterozygous	32	72	44.444	0.484	38.469	T	Q12196	YOR119C	RIO1	Transcript	synonymous_variant	1095	1095	365	R/R	agG/agA	-	EXON=1/1
chrXV_59614_G/T	chrXV:59614	Heterozygous	23	56	41.071	0.488	37.696	T	P18544	YOL140W	ARG8	Transcript	missense_variant	856	856	286	A/S	Gcc/Tcc	-	EXON=1/1
chrXV_621541_G/A	chrXV:621541	Heterozygous	31	75	41.333	0.5	38.065	A	P33302	YOR153W	PDR5	Transcript	missense_variant	1702	1702	568	A/T	Gca/Aca	-	EXON=1/1
chrXV_622673_C/A	chrXV:622673	Heterozygous	31	56	55.357	0.474	37.871	A	P33302	YOR153W	PDR5	Transcript	missense_variant	2834	2834	945	S/Y	tCc/tAc	-	EXON=1/1
chrXV_637_T/C	chrXV:637	Heterozygous	9	27	33.333	0.5	37	C	Q8TGJ1	YOL166W-A	YOL166W-A	Transcript	missense_variant	53	53	18	F/S	tTc/tCc	-	EXON=1/1
chrXV_653880_A/G	chrXV:653880	Heterozygous	32	68	47.059	0.446	37.688	G	Q12246	YOR171C	LCB4	Transcript	missense_variant	5	5	2	V/A	gTg/gCg	-	EXON=1/1
chrXV_734461_C/T	chrXV:734461	Heterozygous	11	29	37.931	0.474	37	T	P29461	YOR208W	PTP2	Transcript	synonymous_variant	537	537	179	C/C	tgC/tgT	-	EXON=1/1
chrXV_822909_A/T	chrXV:822909	Heterozygous	17	66	25.758	0.211	37.647	T	Q08732	YOR267C	HRK1	Transcript	missense_variant	1959	1959	653	H/Q	caT/caA	-	EXON=1/1
chrXVI_197730_A/T	chrXVI:197730	Heterozygous	8	32	25	0.429	38.25	T	Q08925	YPL184C	MRN1	Transcript	missense_variant	59	59	20	I/N	aTc/aAc	-	EXON=1/1
chrXVI_256041_C/T	chrXVI:256041	Heterozygous	26	47	55.319	0.49	38.346	T	Q12498	YPL156C	PRM4	Transcript	missense_variant	727	727	243	V/M	Gtg/Atg	-	EXON=1/1
chrXVI_334672_C/T	chrXVI:334672	Heterozygous	51	93	54.839	0.495	38.451	T	P32873	YPL115C	BEM3	Transcript	missense_variant	815	815	272	S/N	aGt/aAt	-	EXON=1/1
chrXVI_37582_A/C	chrXVI:37582	Heterozygous	40	77	51.948	0.493	37.925	C	P32383	YPL268W	PLC1	Transcript	synonymous_variant	2347	2347	783	R/R	Agg/Cgg	-	EXON=1/1
chrXVI_521063_C/A	chrXVI:521063	Heterozygous	7	11	63.636	0.462	36.571	A	P09547	YPL016W	SWI1	Transcript	missense_variant	50	50	17	T/N	aCt/aAt	-	EXON=1/1
chrXVI_521066_C/A	chrXVI:521066	Heterozygous	7	13	53.846	0.462	37.571	A	P09547	YPL016W	SWI1	Transcript	missense_variant	53	53	18	T/N	aCt/aAt	-	EXON=1/1
chrXVI_522057_G/A	chrXVI:522057	Heterozygous	15	43	34.884	0.423	38.533	A	P09547	YPL016W	SWI1	Transcript	synonymous_variant	1044	1044	348	Q/Q	caG/caA	-	EXON=1/1
chrXVI_522063_GC/AA	chrXVI:522063-522064	Heterozygous	15	39	38.462	0.444	38.345	AA	P09547	YPL016W	SWI1	Transcript	missense_variant	1050	1050	350	Q/Q	caG/caA	-	EXON=1/1
chrXVI_522066_G/T	chrXVI:522066	Heterozygous	13	37	35.135	0.381	37.769	T	P09547	YPL016W	SWI1	Transcript	missense_variant	1053	1053	351	Q/H	caG/caT	-	EXON=1/1
chrXVI_522069_G/A	chrXVI:522069	Heterozygous	15	43	34.884	0.444	37.933	A	P09547	YPL016W	SWI1	Transcript	synonymous_variant	1056	1056	352	Q/Q	caG/caA	-	EXON=1/1
chrXVI_522074_A/C	chrXVI:522074	Heterozygous	15	39	38.462	0.464	37.067	C	P09547	YPL016W	SWI1	Transcript	missense_variant	1061	1061	354	Q/P	cAa/cCa	-	EXON=1/1
chrXVI_522081_T/A	chrXVI:522081	Heterozygous	11	39	28.205	0.474	38.091	A	P09547	YPL016W	SWI1	Transcript	missense_variant	1068	1068	356	N/K	aaT/aaA	-	EXON=1/1
chrXVI_522102_A/G	chrXVI:522102	Heterozygous	11	39	28.205	0.45	38.273	G	P09547	YPL016W	SWI1	Transcript	synonymous_variant	1089	1089	363	Q/Q	caA/caG	-	EXON=1/1
chrXVI_522108_A/G	chrXVI:522108	Heterozygous	10	40	25	0.474	38.4	G	P09547	YPL016W	SWI1	Transcript	synonymous_variant	1095	1095	365	Q/Q	caA/caG	-	EXON=1/1
chrXVI_522118_C/A	chrXVI:522118	Heterozygous	11	42	26.19	0.474	38.182	A	P09547	YPL016W	SWI1	Transcript	missense_variant	1105	1105	369	Q/K	Cag/Aag	-	EXON=1/1
chrXVI_526872_A/-	chrXVI:526872	Heterozygous	21	84	25	0.455	33.952	-	P53686	YPL015C	HST2	Transcript	frameshift_variant	2015-12-12	2015-12-12	4	STAST...AAKE*(355 aa)/SPPLQRCRLGRSLLI*	tcTaccgcctct...gctaaagaataa(1065 nt)/tcaccgcctcta...ctgctcatatga(48 nt)	-	EXON=1/1
chrXVI_537231_C/T	chrXVI:537231	Heterozygous	22	50	44	0.475	38.136	T	Q12532	YPL009C	RQC2	Transcript	missense_variant	1706	1706	569	R/H	cGc/cAc	-	EXON=1/1
chrXVI_563521_-/TTGTATTAT	chrXVI:563520-563521	Heterozygous	19	76	25	0.441	37.842	TTGTATTAT	P53394	YPR003C	YPR003C	Transcript	stop_gained	248-249	248-249	83	T/T*	aca/acATAA	-	EXON=1/1
chrXVI_563527_C/T	chrXVI:563527	Heterozygous	19	74	25.676	0.486	38.731	T	P53394	YPR003C	YPR003C	Transcript	missense_variant	242	242	81	S/N	aGt/aAt	-	EXON=1/1
chrXVI_647560_T/G	chrXVI:647560	Heterozygous	16	49	32.653	0.429	38.312	G	Q12199	YPR040W	TIP41	Transcript	missense_variant	256	256	86	L/V	Ttg/Gtg	-	EXON=1/1
chrXVI_650502_C/T	chrXVI:650502	Heterozygous	4	11	36.364	0.5	39	T	Q12221	YPR042C	PUF2	Transcript	missense_variant	3161	3161	1054	S/N	aGt/aAt	-	EXON=1/1
chrXVI_708306_C/T	chrXVI:708306	Heterozygous	18	53	33.962	0.484	37.5	T	Q06821	YPR084W	YPR084W	Transcript	synonymous_variant	1335	1335	445	G/G	ggC/ggT	-	EXON=1/1
chrXVI_708908_G/T	chrXVI:708908	Heterozygous	39	68	57.353	0.486	38.487	T	Q06822	YPR085C	ASA1	Transcript	stop_gained	921	921	307	C/*	tgC/tgA	-	EXON=1/1
chrXVI_786360_A/T	chrXVI:786360	Heterozygous	36	111	32.432	0.493	37.556	T	P49573	YPR124W	CTR1	Transcript	missense_variant	153	153	51	E/D	gaA/gaT	-	EXON=1/1
chrXVI_786360_A/T	chrXVI:786360	Heterozygous	36	111	32.432	0.493	37.556	T	n/a	YPR123C	YPR123C	Transcript	synonymous_variant	216	216	72	A/A	gcT/gcA	-	EXON=1/1
chrXVI_786369_C/T	chrXVI:786369	Heterozygous	34	108	31.481	0.5	38.324	T	n/a	YPR123C	YPR123C	Transcript	synonymous_variant	207	207	69	L/L	ctG/ctA	-	EXON=1/1
chrXVI_786369_C/T	chrXVI:786369	Heterozygous	34	108	31.481	0.5	38.324	T	P49573	YPR124W	CTR1	Transcript	synonymous_variant	162	162	54	S/S	tcC/tcT	-	EXON=1/1
chrXVI_786375_G/C	chrXVI:786375	Heterozygous	28	102	27.451	0.5	38.036	C	n/a	YPR123C	YPR123C	Transcript	synonymous_variant	201	201	67	L/L	ctC/ctG	-	EXON=1/1
chrXVI_786375_G/C	chrXVI:786375	Heterozygous	28	102	27.451	0.5	38.036	C	P49573	YPR124W	CTR1	Transcript	synonymous_variant	168	168	56	A/A	gcG/gcC	-	EXON=1/1
chrXVI_839202_G/A	chrXVI:839202	Homozygous	11	11	100	0.474	37.727	A	Q06451	YPR156C	TPO3	Transcript	synonymous_variant	576	576	192	V/V	gtC/gtT	-	EXON=1/1
chrXVI_869243_G/A	chrXVI:869243	Heterozygous	29	56	51.786	0.491	37.966	A	P34167	YPR163C	TIF3	Transcript	missense_variant	713	713	238	A/V	gCt/gTt	-	EXON=1/1
chrXVI_931742_T/C	chrXVI:931742	Heterozygous	96	366	26.23	0.455	38.333	C	Q06595	YPR196W	YPR196W	Transcript	synonymous_variant	367	367	123	L/L	Tta/Cta	-	EXON=1/1
chrXVI_931744_A/G	chrXVI:931744	Heterozygous	94	364	25.824	0.454	38.489	G	Q06595	YPR196W	YPR196W	Transcript	synonymous_variant	369	369	123	L/L	ttA/ttG	-	EXON=1/1
chrXVI_931782_CAA/TTG	chrXVI:931782-931784	Heterozygous	82	323	25.387	0.442	38.193	TTG	Q06595	YPR196W	YPR196W	Transcript	missense_variant	407	407	136	TK/IE	aCAAaa/aTTGaa	-	EXON=1/1
chrXVI_931832_AA/TC	chrXVI:931832-931833	Heterozygous	69	244	28.279	0.457	37.986	TC	Q06595	YPR196W	YPR196W	Transcript	missense_variant	457	457	153	N/S	AAt/TCt	-	EXON=1/1
chrXVI_931852_A/T	chrXVI:931852	Heterozygous	58	214	27.103	0.474	37.534	T	Q06595	YPR196W	YPR196W	Transcript	synonymous_variant	477	477	159	R/R	cgA/cgT	-	EXON=1/1
chrXVI_931858_TT/CA	chrXVI:931858-931859	Heterozygous	59	224	26.339	0.462	38.325	CA	Q06595	YPR196W	YPR196W	Transcript	missense_variant	483	483	161	F/F	ttT/ttC	-	EXON=1/1
chrXVI_931870_C/G	chrXVI:931870	Heterozygous	72	239	30.126	0.476	37.958	G	Q06595	YPR196W	YPR196W	Transcript	synonymous_variant	495	495	165	L/L	ctC/ctG	-	EXON=1/1
chrXVI_932107_A/G	chrXVI:932107	Heterozygous	89	326	27.301	0.443	37.539	G	Q06595	YPR196W	YPR196W	Transcript	synonymous_variant	732	732	244	K/K	aaA/aaG	-	EXON=1/1
chrXVI_932113_A/C	chrXVI:932113	Heterozygous	88	321	27.414	0.446	37.92	C	Q06595	YPR196W	YPR196W	Transcript	synonymous_variant	738	738	246	V/V	gtA/gtC	-	EXON=1/1
chrXVI_932119_TT/CC	chrXVI:932119-932120	Heterozygous	88	331	26.586	0.446	37.806	CC	Q06595	YPR196W	YPR196W	Transcript	synonymous_variant	744	744	248	S/S	agT/agC	-	EXON=1/1
chrXVI_932122_G/A	chrXVI:932122	Heterozygous	89	329	27.052	0.431	38.472	A	Q06595	YPR196W	YPR196W	Transcript	synonymous_variant	747	747	249	L/L	ttG/ttA	-	EXON=1/1
chrXVI_932535_TG/GA	chrXVI:932535-932536	Heterozygous	68	242	28.099	0.436	38.669	GA	Q06595	YPR196W	YPR196W	Transcript	missense_variant	1160	1160	387	V/G	gTG/gGA	-	EXON=1/1
chrXVI_932551_GC/AT	chrXVI:932551-932552	Heterozygous	71	272	26.103	0.44	38.447	AT	Q06595	YPR196W	YPR196W	Transcript	synonymous_variant	1176	1176	392	A/A	gcG/gcA	-	EXON=1/1

## Sheet: ISO12 Non-syn
Uploaded Variation	Location	Variant zygosity	Variant count	Coverage	Frequency	Forward/reverse balance	Average quality	Allele	Gene	Feature	ORF	Feature type	Consequence	Position in cDNA	Position in CDS	Position in protein	Amino acid change	Codon change	Co-located Variation	Extra
chrI_187499_A/C	chrI:187499	Heterozygous	26	102	25.49	0.477	38.197	C	P39551	YAR031W	PRM9	Transcript	missense_variant	664	664	222	S/R	Agt/Cgt	-	EXON=1/1
chrI_187604_G/A	chrI:187604	Heterozygous	9	36	25	0.333	38.444	A	P39551	YAR031W	PRM9	Transcript	missense_variant	769	769	257	A/T	Gct/Act	-	EXON=1/1
chrI_194021_-/ATG	chrI:194020-194021	Heterozygous	21	53	39.623	0.474	38.492	ATG	P35845	YAR042W	SWH1	Transcript	inframe_insertion	1402-1403	1402-1403	468	Y/YD	tat/tATGat	-	EXON=1/1
chrI_205119_T/G	chrI:205119	Homozygous	10	13	76.923	0.462	37.8	G	P32768	YAR050W	FLO1	Transcript	missense_variant	1717	1717	573	L/V	Ttg/Gtg	-	EXON=1/1
chrI_205303_CT/AC	chrI:205303-205304	Heterozygous	7	28	25	0.364	38.286	AC	P32768	YAR050W	FLO1	Transcript	missense_variant	1901	1901	634	T/N	aCT/aAC	-	EXON=1/1
chrI_205336_AC/GT	chrI:205336-205337	Heterozygous	6	17	35.294	0.333	37.788	GT	P32768	YAR050W	FLO1	Transcript	missense_variant	1934	1934	645	D/G	gAC/gGT	-	EXON=1/1
chrI_205342_TT/CC	chrI:205342-205343	Heterozygous	4	11	36.364	0.429	39	CC	P32768	YAR050W	FLO1	Transcript	missense_variant	1940	1940	647	F/S	tTT/tCC	-	EXON=1/1
chrI_206046_A/G	chrI:206046	Homozygous	8	10	80	0.467	37.75	G	P32768	YAR050W	FLO1	Transcript	missense_variant	2644	2644	882	I/V	Att/Gtt	-	EXON=1/1
chrI_206468_TCAA/CTTG	chrI:206468-206471	Heterozygous	7	21	33.333	0.455	36.893	CTTG	P32768	YAR050W	FLO1	Transcript	missense_variant	3066	3066	1022	GQ/GL	ggTCAA/ggCTTG	-	EXON=1/1
chrI_207247_AG/GA	chrI:207247-207248	Heterozygous	20	71	28.169	0.486	38.6	GA	P32768	YAR050W	FLO1	Transcript	missense_variant	3845	3845	1282	K/R	aAG/aGA	-	EXON=1/1
chrI_25424_CA/TG	chrI:25424-25425	Heterozygous	7	18	38.889	0.5	38.714	TG	P39712	YAL063C	FLO9	Transcript	missense_variant	2544	2544	848	T/T	acT/acC	-	EXON=1/1
chrI_69391_C/T	chrI:69391	Heterozygous	26	68	38.235	0.479	37.462	T	P06182	YAL039C	CYC3	Transcript	missense_variant	135	135	45	M/I	atG/atA	-	EXON=1/1
chrI_77511_G/A	chrI:77511	Heterozygous	7	28	25	0.5	37.714	A	P39730	YAL035W	FUN12	Transcript	missense_variant	1085	1085	362	G/E	gGa/gAa	-	EXON=1/1
chrII_212870_G/T	chrII:212870	Heterozygous	10	40	25	0.5	38.2	T	P32790	YBL007C	SLA1	Transcript	missense_variant	3497	3497	1166	T/N	aCt/aAt	-	EXON=1/1
chrII_222473_T/G	chrII:222473	Heterozygous	78	302	25.828	0.49	38.564	G	Q12490	YBL005W-B	YBL005W-B	Transcript	missense_variant	1144	1144	382	S/A	Tcc/Gcc	-	EXON=1/2
chrII_222473_T/G	chrII:222473	Heterozygous	78	302	25.828	0.49	38.564	G	Q12266	YBL005W-A	YBL005W-A	Transcript	missense_variant	1144	1144	382	S/A	Tcc/Gcc	-	EXON=1/1
chrII_573436_C/A	chrII:573436	Heterozygous	30	62	48.387	0.481	37.7	A	P38292	YBR168W	PEX32	Transcript	missense_variant	1066	1066	356	P/T	Ccc/Acc	-	EXON=1/1
chrII_592103_G/A	chrII:592103	Heterozygous	23	79	29.114	0.486	38.652	A	P02365	YBR181C	RPS6B	Transcript	missense_variant	320	320	107	A/V	gCt/gTt	-	EXON=2/2
chrII_709576_C/A	chrII:709576	Homozygous	58	58	100	0.491	38.345	A	P38144	YBR245C	ISW1	Transcript	missense_variant	1964	1964	655	R/M	aGg/aTg	-	EXON=1/1
chrII_780333_A/C	chrII:780333	Heterozygous	11	38	28.947	0.375	36.636	C	P18480	YBR289W	SNF5	Transcript	missense_variant	667	667	223	K/Q	Aag/Cag	-	EXON=1/1
chrII_801629_C/A	chrII:801629	Heterozygous	110	415	26.506	0.487	38.381	A	P38157	YBR297W	MAL33	Transcript	missense_variant	1107	1107	369	D/E	gaC/gaA	-	EXON=1/1
chrII_803188_C/T	chrII:803188	Heterozygous	159	618	25.728	0.484	37.145	T	P38156	YBR298C	MAL31	Transcript	missense_variant	1288	1288	430	A/T	Gct/Act	-	EXON=1/1
chrII_805045_G/A	chrII:805045	Heterozygous	20	63	31.746	0.375	37.5	A	Q8TGK4	YBR298C-A	YBR298C-A	Transcript	missense_variant	212	212	71	T/I	aCt/aTt	-	EXON=1/1
chrII_97963_C/T	chrII:97963	Heterozygous	39	94	41.489	0.48	38.513	T	P34228	YBL066C	SEF1	Transcript	missense_variant	2153	2153	718	R/K	aGa/aAa	-	EXON=1/1
chrIII_104666_C/T	chrIII:104666	Heterozygous	27	44	61.364	0.49	38.593	T	P25605	YCL009C	ILV6	Transcript	missense_variant	883	883	295	E/K	Gaa/Aaa	-	EXON=1/1
chrIII_233852_AT/GC	chrIII:233852-233853	Heterozygous	18	62	29.032	0.419	38.222	GC	P25365	YCR067C	SED4	Transcript	missense_variant	2470	2470	824	I/A	ATt/GCt	-	EXON=1/1
chrIII_233857_GG/CA	chrIII:233857-233858	Heterozygous	18	65	27.692	0.484	37.861	CA	P25365	YCR067C	SED4	Transcript	missense_variant	2465	2465	822	A/V	gCC/gTG	-	EXON=1/1
chrIII_265425_G/T	chrIII:265425	Heterozygous	25	52	48.077	0.489	38.28	T	P15891	YCR088W	ABP1	Transcript	missense_variant	358	358	120	A/S	Gcc/Tcc	-	EXON=1/1
chrIII_268895_GGT/-	chrIII:268895-268897	Heterozygous	24	86	27.907	0.462	36.083	-	P25653	YCR089W	FIG2	Transcript	inframe_deletion	1462-1464	1462-1464	488	G/-	GGT/-	-	EXON=1/1
chrIII_268901_TCTATTTTG/-	chrIII:268901-268909	Heterozygous	26	102	25.49	0.5	36.303	-	P25653	YCR089W	FIG2	Transcript	inframe_deletion	1468-1476	1468-1476	490	SIL/-	TCTATTTTG/-	-	EXON=1/1
chrIII_307901_T/C	chrIII:307901	Heterozygous	19	63	30.159	0.467	37.526	C	P25610	YCR104W	PAU3	Transcript	missense_variant	101	101	34	V/A	gTc/gCc	-	EXON=1/1
chrIV_1161251_GG/TA	chrIV:1161251-1161252	Homozygous	13	13	100	0.2	38.44	TA	P39003	YDR343C	HXT6	Transcript	missense_variant	69	69	23	S/S	tcC/tcT	-	EXON=1/1
chrIV_1164312_A/C	chrIV:1164312	Heterozygous	22	81	27.16	0.489	38.5	C	P32466	YDR345C	HXT3	Transcript	missense_variant	349	349	117	S/A	Tcc/Gcc	-	EXON=1/1
chrIV_1362166_T/C	chrIV:1362166	Heterozygous	42	91	46.154	0.476	38.048	C	Q04116	YDR451C	YHP1	Transcript	missense_variant	16	16	6	T/A	Acc/Gcc	-	EXON=1/1
chrIV_1430462_C/T	chrIV:1430462	Heterozygous	14	32	43.75	0.481	37	T	P40960	YDR488C	PAC11	Transcript	missense_variant	328	328	110	A/T	Gcc/Acc	-	EXON=1/1
chrIV_16314_T/G	chrIV:16314	Homozygous	14	14	100	0.263	37.143	G	Q07748	YDL244W	THI13	Transcript	missense_variant	111	111	37	I/M	atT/atG	-	EXON=1/1
chrIV_1817_G/C	chrIV:1817	Heterozygous	17	67	25.373	0.485	38.647	C	Q07788	YDL248W	COS7	Transcript	missense_variant	16	16	6	V/L	Gtc/Ctc	-	EXON=1/1
chrIV_1823_G/A	chrIV:1823	Heterozygous	17	68	25	0.485	38	A	Q07788	YDL248W	COS7	Transcript	missense_variant	22	22	8	D/N	Gat/Aat	-	EXON=1/1
chrIV_29118_T/C	chrIV:29118	Heterozygous	9	25	36	0.4	37.889	C	Q07729	YDL238C	GUD1	Transcript	missense_variant	1337	1337	446	E/G	gAg/gGg	-	EXON=1/1
chrIV_350990_-/GATGAAGAAGATGAC	chrIV:350989-350990	Heterozygous	26	94	27.66	0.469	38.764	GATGAAGAAGATGAC	P25386	YDL058W	USO1	Transcript	inframe_insertion	5325-5326	5325-5326	1776	-/DEEDD	-/GATGAAGAAGATGAC	-	EXON=1/1
chrIV_363294_G/-	chrIV:363294	Heterozygous	41	68	60.294	0.486	37.073	-	P33333	YDL052C	SLC1	Transcript	frameshift_variant	290-290	290-290	97	PGCTV...KKMH*(208 aa)/LVAQLLPRSL*	cCtggttgcaca...aagatgcattaa(624 nt)/ctggttgcacagttactgccaagaagtctttga	-	EXON=1/1
chrIV_391306_C/T	chrIV:391306	Heterozygous	40	68	58.824	0.487	38.675	T	Q12361	YDL035C	GPR1	Transcript	stop_gained	752	752	251	W/*	tGg/tAg	-	EXON=1/1
chrIV_45786_T/C	chrIV:45786	Heterozygous	8	30	26.667	0.5	37.875	C	n/a	YDL228C	YDL228C	Transcript	missense_variant	133	133	45	N/D	Aat/Gat	-	EXON=1/1
chrIV_45837_T/C	chrIV:45837	Heterozygous	11	39	28.205	0.5	38.182	C	n/a	YDL228C	YDL228C	Transcript	missense_variant	82	82	28	R/G	Aga/Gga	-	EXON=1/1
chrIV_516670_T/C	chrIV:516670	Homozygous	18	18	100	0.4	37.667	C	Q12472	YDR034C-D	YDR034C-D	Transcript	missense_variant	2686	2686	896	N/D	Aat/Gat	-	EXON=2/2
chrIV_516688_A/T	chrIV:516688	Homozygous	11	11	100	0.389	38.545	T	Q12472	YDR034C-D	YDR034C-D	Transcript	missense_variant	2668	2668	890	S/T	Tcc/Acc	-	EXON=2/2
chrIV_516697_C/T	chrIV:516697	Homozygous	10	10	100	0.375	37.7	T	Q12472	YDR034C-D	YDR034C-D	Transcript	missense_variant	2659	2659	887	D/N	Gac/Aac	-	EXON=2/2
chrIV_524682_A/G	chrIV:524682	Homozygous	21	21	100	0.471	38.143	G	P28817	YDR036C	EHD3	Transcript	missense_variant	32	32	11	L/S	tTg/tCg	-	EXON=1/1
chrIV_568252_C/A	chrIV:568252	Heterozygous	41	68	60.294	0.494	37.756	A	P54857	YDR058C	TGL2	Transcript	missense_variant	452	452	151	R/L	cGa/cTa	-	EXON=1/1
chrIV_660256_C/A	chrIV:660256	Heterozygous	28	79	35.443	0.481	37.929	A	P32917	YDR103W	STE5	Transcript	missense_variant	1907	1907	636	A/D	gCt/gAt	-	EXON=1/1
chrIV_663841_C/T	chrIV:663841	Heterozygous	42	78	53.846	0.494	38.238	T	Q03868	YDR104C	SPO71	Transcript	missense_variant	1070	1070	357	R/H	cGt/cAt	-	EXON=1/1
chrIV_672622_G/A	chrIV:672622	Heterozygous	38	85	44.706	0.478	38.132	A	P46944	YDR108W	TRS85	Transcript	missense_variant	1354	1354	452	A/T	Gca/Aca	-	EXON=1/1
chrIV_759198_C/T	chrIV:759198	Heterozygous	19	67	28.358	0.483	36.842	T	Q00402	YDR150W	NUM1	Transcript	missense_variant	3571	3571	1191	H/Y	Cat/Tat	-	EXON=1/1
chrIV_759516_T/C	chrIV:759516	Heterozygous	4	16	25	0.25	38	C	Q00402	YDR150W	NUM1	Transcript	missense_variant	3889	3889	1297	S/P	Tcc/Ccc	-	EXON=1/1
chrIV_801948_C/T	chrIV:801948	Heterozygous	11	43	25.581	0.476	37.909	T	P11075	YDR170C	SEC7	Transcript	missense_variant	275	275	92	G/D	gGt/gAt	-	EXON=1/1
chrIV_803880_T/C	chrIV:803880	Homozygous	10	10	100	0.471	38.7	C	Q03964	YDR170W-A	YDR170W-A	Transcript	missense_variant	686	686	229	L/P	cTa/cCa	-	EXON=1/1
chrIV_810750_C/T	chrIV:810750	Heterozygous	19	73	26.027	0.486	37.526	T	P07250	YDR173C	ARG82	Transcript	missense_variant	883	883	295	D/N	Gat/Aat	-	EXON=1/1
chrIV_814525_C/A	chrIV:814525	Heterozygous	29	52	55.769	0.491	37.862	A	P32494	YDR176W	NGG1	Transcript	missense_variant	74	74	25	T/N	aCt/aAt	-	EXON=1/1
chrIV_874999_A/C	chrIV:874999	Heterozygous	11	18	61.111	0.353	37.545	C	Q03494	YDR210W-B	YDR210W-B	Transcript	missense_variant	2887	2887	963	K/Q	Aag/Cag	-	EXON=2/2
chrIV_875001_G/C	chrIV:875001	Heterozygous	11	18	61.111	0.353	36.818	C	Q03494	YDR210W-B	YDR210W-B	Transcript	missense_variant	2889	2889	963	K/N	aaG/aaC	-	EXON=2/2
chrIV_875072_C/T	chrIV:875072	Heterozygous	6	19	31.579	0.462	36.667	T	Q03494	YDR210W-B	YDR210W-B	Transcript	missense_variant	2960	2960	987	S/F	tCt/tTt	-	EXON=2/2
chrIV_875150_C/A	chrIV:875150	Heterozygous	7	19	36.842	0.5	37.714	A	Q03494	YDR210W-B	YDR210W-B	Transcript	missense_variant	3038	3038	1013	T/N	aCt/aAt	-	EXON=2/2
chrIV_875193_G/C	chrIV:875193	Homozygous	20	20	100	0.485	36.6	C	Q03494	YDR210W-B	YDR210W-B	Transcript	missense_variant	3081	3081	1027	K/N	aaG/aaC	-	EXON=2/2
chrIV_875206_C/A	chrIV:875206	Heterozygous	12	19	63.158	0.421	38.083	A	Q03494	YDR210W-B	YDR210W-B	Transcript	missense_variant	3094	3094	1032	P/T	Ccc/Acc	-	EXON=2/2
chrIV_875214_T/G	chrIV:875214	Heterozygous	12	19	63.158	0.444	36.917	G	Q03494	YDR210W-B	YDR210W-B	Transcript	missense_variant	3102	3102	1034	D/E	gaT/gaG	-	EXON=2/2
chrIV_969575_TG/GA	chrIV:969575-969576	Homozygous	58	58	100	0.486	37.504	GA	P15202	YDR256C	CTA1	Transcript	missense_variant	105	105	35	V/V	gtC/gtT	-	EXON=1/1
chrIX_105336_-/ACA	chrIX:105335-105336	Heterozygous	11	38	28.947	0.476	38.394	ACA	P40467	YIL130W	ASG1	Transcript	inframe_insertion	2554-2555	2554-2555	852	D/DN	gac/gACAac	-	EXON=1/1
chrIX_137132_TTG/-	chrIX:137132-137134	Heterozygous	9	26	34.615	0.471	38.778	-	P23250	YIL119C	RPI1	Transcript	inframe_deletion	744-746	744-746	248	NN/N	aaCAAt/aat	-	EXON=1/1
chrIX_137149_GT/AC	chrIX:137149-137150	Heterozygous	9	23	39.13	0.471	37.444	AC	P23250	YIL119C	RPI1	Transcript	missense_variant	728	728	243	N/S	aAC/aGT	-	EXON=1/1
chrIX_137159_CA/AT	chrIX:137159-137160	Heterozygous	9	27	33.333	0.471	38.128	AT	P23250	YIL119C	RPI1	Transcript	missense_variant	718	718	240	C/I	TGt/ATt	-	EXON=1/1
chrIX_147083_AT/GC	chrIX:147083-147084	Heterozygous	27	102	26.471	0.333	36.648	GC	P40477	YIL115C	NUP159	Transcript	missense_variant	1626	1626	542	E/E	gaA/gaG	-	EXON=1/1
chrIX_23643_C/T	chrIX:23643	Heterozygous	46	152	30.263	0.449	38.022	T	P40442	YIL169C	YIL169C	Transcript	missense_variant	2464	2464	822	E/K	Gaa/Aaa	-	EXON=1/1
chrIX_334365_CAAG/ATCT	chrIX:334365-334368	Heterozygous	14	52	26.923	0.48	38.88	ATCT	P40552	YIL011W	TIR3	Transcript	missense_variant	639	639	213	SK/SS	tcCAAG/tcATCT	-	EXON=1/1
chrIX_334377_TG/-	chrIX:334377-334378	Heterozygous	13	51	25.49	0.435	38.692	-	P40552	YIL011W	TIR3	Transcript	frameshift_variant	651-652	651-652	217	SAASS...AMLL*(54 aa)/SSFLFCKGLLFCRKIY*	tcTGcagcttcc...atgctcttatga(162 nt)/tccagcttcctc...aaaatctactaa(51 nt)	-	EXON=1/1
chrIX_391184_C/G	chrIX:391184	Heterozygous	25	66	37.879	0.5	37.24	G	P08640	YIR019C	FLO11	Transcript	missense_variant	2492	2492	831	S/T	aGc/aCc	-	EXON=1/1
chrIX_391282_TGATGG/-	chrIX:391282-391287	Homozygous	12	21	57.143	0.444	37.2	-	P08640	YIR019C	FLO11	Transcript	inframe_deletion	2389-2394	2389-2394	797	PS/-	CCATCA/-	-	EXON=1/1
chrIX_391291_TGG/-	chrIX:391291-391293	Heterozygous	13	27	48.148	0.474	32.108	-	P08640	YIR019C	FLO11	Transcript	inframe_deletion	2383-2385	2383-2385	795	P/-	CCA/-	-	EXON=1/1
chrIX_391339_CA/AG	chrIX:391339-391340	Heterozygous	22	40	55	0.394	37.302	AG	P08640	YIR019C	FLO11	Transcript	missense_variant	2336	2336	779	V/A	gTG/gCT	-	EXON=1/1
chrIX_391752_-/TT	chrIX:391751-391752	Heterozygous	10	39	25.641	0.467	35.8	TT	P08640	YIR019C	FLO11	Transcript	stop_gained	1924-1925	1924-1925	642	SSSTT...PVVF*(727 aa)/*	tccagctctact...gttgtattctaa(2181 nt)/tAA	-	EXON=1/1
chrIX_392140_TA/AG	chrIX:392140-392141	Heterozygous	15	50	30	0.375	36.667	AG	P08640	YIR019C	FLO11	Transcript	missense_variant	1535	1535	512	V/A	gTA/gCT	-	EXON=1/1
chrIX_392175_T/A	chrIX:392175	Heterozygous	18	53	33.962	0.333	34.889	A	P08640	YIR019C	FLO11	Transcript	missense_variant	1501	1501	501	T/S	Acc/Tcc	-	EXON=1/1
chrIX_392309_G/A	chrIX:392309	Heterozygous	9	27	33.333	0.25	36.222	A	P08640	YIR019C	FLO11	Transcript	missense_variant	1367	1367	456	A/V	gCt/gTt	-	EXON=1/1
chrIX_393336_T/G	chrIX:393336	Heterozygous	22	71	30.986	0.488	36.909	G	P08640	YIR019C	FLO11	Transcript	missense_variant	340	340	114	N/H	Aac/Cac	-	EXON=1/1
chrIX_430897_T/-	chrIX:430897	Heterozygous	42	155	27.097	0.494	36.238	-	P40583	YIR039C	YPS6	Transcript	frameshift_variant	1215-1215	1215-1215	405	GDAFL...YFLL*(134 aa)/GMLSLSTHM*	ggAgatgctttc...tttcttttataa(402 nt)/gggatgctttccttgtcgacgcatatgtag	-	EXON=1/1
chrIX_430905_TAT/CGA	chrIX:430905-430907	Heterozygous	31	123	25.203	0.438	38.29	CGA	P40583	YIR039C	YPS6	Transcript	missense_variant	1205	1205	402	YM/FV	tATAtg/tTCGtg	-	EXON=1/1
chrIX_430909_AGTG/TCCC	chrIX:430909-430912	Heterozygous	31	124	25	0.458	37.702	TCCC	P40583	YIR039C	YPS6	Transcript	missense_variant	1200	1200	400	ST/SG	tcCACT/tcGGGA	-	EXON=1/1
chrIX_430915_C/G	chrIX:430915	Heterozygous	31	110	28.182	0.438	38.032	G	P40583	YIR039C	YPS6	Transcript	missense_variant	1197	1197	399	E/D	gaG/gaC	-	EXON=1/1
chrIX_430920_A/-	chrIX:430920	Heterozygous	31	114	27.193	0.438	38.484	-	P40583	YIR039C	YPS6	Transcript	frameshift_variant	1192-1192	1192-1192	398	SESTY...YFLL*(141 aa)/PSPLICWEMLSLSTHM*	Tccgagtccact...tttcttttataa(423 nt)/ccgagtccactt...acgcatatgtag(51 nt)	-	EXON=1/1
chrIX_430922_T/G	chrIX:430922	Heterozygous	31	114	27.193	0.438	38.774	G	P40583	YIR039C	YPS6	Transcript	missense_variant	1190	1190	397	Q/P	cAa/cCa	-	EXON=1/1
chrIX_430928_-/C	chrIX:430927-430928	Heterozygous	31	114	27.193	0.438	38.839	C	P40583	YIR039C	YPS6	Transcript	frameshift_variant	1184-1185	1184-1185	395	VKQSE...YFLL*(144 aa)/V*	gttaagcaatcc...tttcttttataa(432 nt)/gtGtaa	-	EXON=1/1
chrIX_430929_C/T	chrIX:430929	Heterozygous	31	112	27.679	0.426	38.71	T	P40583	YIR039C	YPS6	Transcript	missense_variant	1183	1183	395	V/I	Gtt/Att	-	EXON=1/1
chrIX_430938_CG/GA	chrIX:430938-430939	Heterozygous	31	113	27.434	0.438	38.393	GA	P40583	YIR039C	YPS6	Transcript	missense_variant	1173	1173	391	C/C	tgC/tgT	-	EXON=1/1
chrIX_430942_AC/GT	chrIX:430942-430943	Heterozygous	31	113	27.434	0.458	38.672	GT	P40583	YIR039C	YPS6	Transcript	missense_variant	1169	1169	390	R/H	cGT/cAC	-	EXON=1/1
chrIX_430954_-/T	chrIX:430953-430954	Heterozygous	29	113	25.664	0.457	37.586	T	P40583	YIR039C	YPS6	Transcript	frameshift_variant	1158-1159	1158-1159	387	AKDRC...YFLL*(152 aa)/S*	gctaaggatcgt...tttcttttataa(456 nt)/Agctaa	-	EXON=1/1
chrIX_430956_A/-	chrIX:430956	Heterozygous	31	115	26.957	0.438	37.258	-	P40583	YIR039C	YPS6	Transcript	frameshift_variant	1156-1156	1156-1156	386	SAKDR...YFLL*(153 aa)/QLRIVAF*	Tcagctaaggat...tttcttttataa(459 nt)/cagctaaggatcgttgcgttttaa	-	EXON=1/1
chrM_14084_TAA/-	chrM:14084-14086	Heterozygous	258	926	27.862	0.496	37.236	-	P03875	Q0050	AI1	Transcript	coding_sequence_variant	267-269	267-269	1	-/-	-/-	-	EXON=1/1
chrV_142942_AATAATAAT/-	chrV:142942-142950	Heterozygous	6	19	31.579	0.455	38.833	-	P40002	YEL007W	MIT1	Transcript	inframe_deletion	1051-1059	1051-1059	351	NNN/-	AATAATAAT/-	-	EXON=1/1
chrV_21547_TT/CC	chrV:21547-21548	Heterozygous	37	140	26.429	0.475	37.356	CC	P39924	YEL069C	HXT13	Transcript	missense_variant	1684	1684	562	N/G	AAt/GGt	-	EXON=1/1
chrV_219941_-/TCA	chrV:219940-219941	Heterozygous	19	65	29.231	0.472	38.193	TCA	P40021	YER033C	ZRG8	Transcript	stop_gained	1347-1348	1347-1348	450	-/*	-/TGA	-	EXON=1/1
chrV_2350_GG/AA	chrV:2350-2351	Heterozygous	12	34	35.294	0.421	38.333	AA	Q3E7X8	YEL077C	YEL077C	Transcript	missense_variant	1747	1747	583	P/L	CCa/TTa	-	EXON=1/1
chrV_301547_C/A	chrV:301547	Heterozygous	35	61	57.377	0.469	38.657	A	P21524	YER070W	RNR1	Transcript	missense_variant	2598	2598	866	D/E	gaC/gaA	-	EXON=1/1
chrV_321035_C/T	chrV:321035	Heterozygous	28	54	51.852	0.49	38.464	T	P40053	YER080W	AIM9	Transcript	missense_variant	1073	1073	358	T/I	aCt/aTt	-	EXON=1/1
chrV_460883_C/T	chrV:460883	Heterozygous	35	73	47.945	0.5	38.343	T	P40088	YER145C	FTR1	Transcript	stop_gained	858	858	286	W/*	tgG/tgA	-	EXON=1/1
chrV_569700_G/A	chrV:569700	Heterozygous	52	157	33.121	0.447	38.269	A	P0C0V2	YER188C-A	YER188C-A	Transcript	stop_gained	208	208	70	Q/*	Caa/Taa	-	EXON=1/1
chrV_569706_A/T	chrV:569706	Heterozygous	59	166	35.542	0.455	38.203	T	P0C0V2	YER188C-A	YER188C-A	Transcript	missense_variant	202	202	68	S/T	Tcc/Acc	-	EXON=1/1
chrV_569735_T/C	chrV:569735	Heterozygous	82	237	34.599	0.472	37.573	C	P0C0V2	YER188C-A	YER188C-A	Transcript	missense_variant	173	173	58	Y/C	tAc/tGc	-	EXON=1/1
chrV_569778_A/G	chrV:569778	Heterozygous	158	352	44.886	0.495	38.544	G	P0C0V2	YER188C-A	YER188C-A	Transcript	missense_variant	130	130	44	S/P	Tca/Cca	-	EXON=1/1
chrV_88210_C/T	chrV:88210	Heterozygous	44	97	45.361	0.494	38.295	T	P24279	YEL032W	MCM3	Transcript	missense_variant	1274	1274	425	T/I	aCa/aTa	-	EXON=1/1
chrVI_10430_T/G	chrVI:10430	Homozygous	14	14	100	0.3	38	G	P43544	YFL060C	SNO3	Transcript	missense_variant	540	540	180	E/D	gaA/gaC	-	EXON=1/1
chrVI_134859_C/T	chrVI:134859	Heterozygous	44	92	47.826	0.494	38.432	T	P40965	YFL003C	MSH4	Transcript	missense_variant	2299	2299	767	A/T	Gca/Aca	-	EXON=1/1
chrVI_186225_ATAATAATAATA/-	chrVI:186225-186236	Heterozygous	15	47	31.915	0.464	38.623	-	P34756	YFR019W	FAB1	Transcript	inframe_deletion	1724-1735	1724-1735	575	DNNNN/D	gATAATAATAATAat/gat	-	EXON=1/1
chrVI_29381_T/C	chrVI:29381	Heterozygous	26	103	25.243	0.489	38.654	C	P43551	YFL052W	ZNF1	Transcript	missense_variant	1150	1150	384	S/P	Tca/Cca	-	EXON=1/1
chrVI_29384_GTG/ACA	chrVI:29384-29386	Heterozygous	27	104	25.962	0.479	38.562	ACA	P43551	YFL052W	ZNF1	Transcript	missense_variant	1153	1153	385	VK/TK	GTGaaa/ACAaaa	-	EXON=1/1
chrVI_29393_C/A	chrVI:29393	Heterozygous	30	106	28.302	0.481	38.467	A	P43551	YFL052W	ZNF1	Transcript	missense_variant	1162	1162	388	L/I	Cta/Ata	-	EXON=1/1
chrVI_75840_-/C	chrVI:75839-75840	Heterozygous	21	41	51.22	0.474	36.143	C	P41546	YFL031W	HAC1	Transcript	complex_transcript_variant	-	-	-	-	-	-	-
chrVI_75840_-/C	chrVI:75839-75840	Heterozygous	21	41	51.22	0.474	36.143	C	P41546	YFL031W	HAC1	Transcript	frameshift_variant	661-662	661-662	221	EAQSGLNSFELNDFFITS*/ASAVRFEFI*	gaagcgcagtca...atcacttcatga(57 nt)/gCaagcgcagtcaggtttgaattcatttga	-	EXON=1/2
chrVI_92425_GGGG/CAAC	chrVI:92425-92428	Heterozygous	22	78	28.205	0.487	37.943	CAAC	P43573	YFL023W	BUD27	Transcript	missense_variant	1440	1440	480	VG/VN	gtGGGG/gtCAAC	-	EXON=1/1
chrVII_1051165_CT/A	chrVII:1051165-1051166	Heterozygous	9	34	26.471	0.471	36.222	A	P53335	YGR280C	PXR1	Transcript	frameshift_variant	560	560	187	KKKDK...ITND*(86 aa)/IKKTR...KRRD*(21 aa)	aAGaaaaaagac...acaaacgactaa(258 nt)/aTaaaaaagaca...agaagagattga(63 nt)	-	EXON=1/1
chrVII_1051169_T/-	chrVII:1051169	Heterozygous	9	35	25.714	0.471	37	-	P53335	YGR280C	PXR1	Transcript	frameshift_variant	557-557	557-557	186	DKKKD...ITND*(87 aa)/ARKKT...KRRD*(22 aa)	gAcaagaaaaaa...acaaacgactaa(261 nt)/gcaagaaaaaag...agaagagattga(66 nt)	-	EXON=1/1
chrVII_1071040_TG/GT	chrVII:1071040-1071041	Heterozygous	51	197	25.888	0.471	38.188	GT	P53338	YGR288W	MAL13	Transcript	missense_variant	748	748	250	C/V	TGt/GTt	-	EXON=1/1
chrVII_1071044_-/T	chrVII:1071043-1071044	Heterozygous	51	194	26.289	0.471	37.706	T	P53338	YGR288W	MAL13	Transcript	frameshift_variant	751-752	751-752	251	ATSLD...DIDP*(224 aa)/VDEPGCHNSTTAT*	gcgacgagcctg...atagacccttga(672 nt)/gTcgacgagcct...accgcaacttga(42 nt)	-	EXON=1/1
chrVII_1071675_GG/AA	chrVII:1071675-1071676	Heterozygous	4	16	25	0.429	37.75	AA	P53338	YGR288W	MAL13	Transcript	missense_variant	1383	1383	461	L/L	ttG/ttA	-	EXON=1/1
chrVII_1082282_T/C	chrVII:1082282	Heterozygous	30	117	25.641	0.5	38.167	C	P53344	YGR295C	COS6	Transcript	missense_variant	448	448	150	S/G	Agc/Ggc	-	EXON=1/1
chrVII_1082290_C/T	chrVII:1082290	Heterozygous	35	115	30.435	0.481	37.686	T	P53344	YGR295C	COS6	Transcript	missense_variant	440	440	147	S/N	aGt/aAt	-	EXON=1/1
chrVII_1082456_T/C	chrVII:1082456	Heterozygous	43	170	25.294	0.494	38.07	C	P53344	YGR295C	COS6	Transcript	missense_variant	274	274	92	R/G	Aga/Gga	-	EXON=1/1
chrVII_1082458_A/C	chrVII:1082458	Heterozygous	43	168	25.595	0.5	38.581	C	P53344	YGR295C	COS6	Transcript	missense_variant	272	272	91	F/C	tTt/tGt	-	EXON=1/1
chrVII_186384_A/T	chrVII:186384	Heterozygous	47	103	45.631	0.494	38.723	T	P32579	YGL169W	SUA5	Transcript	missense_variant	326	326	109	D/V	gAt/gTt	-	EXON=1/1
chrVII_222819_G/A	chrVII:222819	Heterozygous	36	65	55.385	0.493	38.056	A	P53115	YGL150C	INO80	Transcript	stop_gained	2755	2755	919	Q/*	Cag/Tag	-	EXON=1/1
chrVII_402595_A/G	chrVII:402595	Heterozygous	13	43	30.233	0.474	37.692	G	P53174	YGL053W	PRM8	Transcript	missense_variant	7	7	3	T/A	Acc/Gcc	-	EXON=1/1
chrVII_402771_AA/GG	chrVII:402771-402772	Heterozygous	11	43	25.581	0.474	37.091	GG	P53174	YGL053W	PRM8	Transcript	missense_variant	183	183	61	L/L	ttA/ttG	-	EXON=1/1
chrVII_402776_C/T	chrVII:402776	Heterozygous	11	43	25.581	0.444	38.364	T	P53174	YGL053W	PRM8	Transcript	missense_variant	188	188	63	S/L	tCa/tTa	-	EXON=1/1
chrVII_402778_A/T	chrVII:402778	Heterozygous	11	43	25.581	0.444	38.818	T	P53174	YGL053W	PRM8	Transcript	missense_variant	190	190	64	I/L	Ata/Tta	-	EXON=1/1
chrVII_403174_GC/AT	chrVII:403174-403175	Heterozygous	6	20	30	0.375	39	AT	P53174	YGL053W	PRM8	Transcript	missense_variant	586	586	196	A/I	GCt/ATt	-	EXON=1/1
chrVII_403181_C/T	chrVII:403181	Heterozygous	6	20	30	0.375	39	T	P53174	YGL053W	PRM8	Transcript	missense_variant	593	593	198	S/F	tCt/tTt	-	EXON=1/1
chrVII_403193_G/C	chrVII:403193	Homozygous	17	17	100	0.5	37.529	C	P53174	YGL053W	PRM8	Transcript	missense_variant	605	605	202	S/T	aGt/aCt	-	EXON=1/1
chrVII_529954_TC/CA	chrVII:529954-529955	Heterozygous	23	75	30.667	0.488	38.304	CA	P53214	YGR023W	MTL1	Transcript	missense_variant	691	691	231	S/Q	TCa/CAa	-	EXON=1/1
chrVII_529960_A/T	chrVII:529960	Heterozygous	17	57	29.825	0.448	38	T	P53214	YGR023W	MTL1	Transcript	missense_variant	697	697	233	T/S	Acc/Tcc	-	EXON=1/1
chrVII_529962_CCT/ATC	chrVII:529962-529964	Heterozygous	17	61	27.869	0.448	38.451	ATC	P53214	YGR023W	MTL1	Transcript	missense_variant	699	699	233	TL/TS	acCCTc/acATCc	-	EXON=1/1
chrVII_529967_TT/CA	chrVII:529967-529968	Heterozygous	19	65	29.231	0.406	38.414	CA	P53214	YGR023W	MTL1	Transcript	missense_variant	704	704	235	F/S	tTT/tCA	-	EXON=1/1
chrVII_530065_C/A	chrVII:530065	Heterozygous	29	87	33.333	0.475	36.517	A	P53214	YGR023W	MTL1	Transcript	missense_variant	802	802	268	L/I	Ctc/Atc	-	EXON=1/1
chrVII_6329_AC/CT	chrVII:6329-6330	Heterozygous	7	25	28	0.5	39	CT	P0CE93	YGL261C	PAU11	Transcript	missense_variant	323	323	108	S/K	aGT/aAG	-	EXON=1/1
chrVII_6869_CT/TC	chrVII:6869-6870	Heterozygous	151	369	40.921	0.493	38.556	TC	P53056	YGL260W	YGL260W	Transcript	missense_variant	10	10	4	L/S	CTc/TCc	-	EXON=1/1
chrVII_765105_C/T	chrVII:765105	Heterozygous	26	99	26.263	0.48	37.077	T	P53283	YGR138C	TPO2	Transcript	missense_variant	502	502	168	V/I	Gtt/Att	-	EXON=1/1
chrVII_776748_G/A	chrVII:776748	Heterozygous	48	91	52.747	0.5	37.917	A	P33336	YGR143W	SKN1	Transcript	missense_variant	1556	1556	519	G/D	gGt/gAt	-	EXON=1/1
chrVII_8574_T/G	chrVII:8574	Heterozygous	13	43	30.233	0.481	38	G	P53057	YGL259W	YPS5	Transcript	missense_variant	105	105	35	F/L	ttT/ttG	-	EXON=1/1
chrVII_8801_CT/TC	chrVII:8801-8802	Heterozygous	26	88	29.545	0.415	37.827	TC	P53057	YGL259W	YPS5	Transcript	missense_variant	332	332	111	A/V	gCT/gTC	-	EXON=1/1
chrVIII_158907_A/T	chrVIII:158907	Heterozygous	36	74	48.649	0.5	37.972	T	P11914	YHR024C	MAS2	Transcript	missense_variant	286	286	96	S/T	Tct/Act	-	EXON=1/1
chrVIII_287547_-/G	chrVIII:287546-287547	Heterozygous	31	113	27.434	0.5	38.71	G	P32467	YHR092C	HXT4	Transcript	frameshift_variant	1265-1266	1265-1266	422	GKKNG...FGKK*(156 aa)/G*	ggtaagaagaac...ggaaaaaagtag(468 nt)/ggCtaa	-	EXON=1/1
chrVIII_288070_CT/AC	chrVIII:288070-288071	Heterozygous	44	166	26.506	0.493	38.102	AC	P32467	YHR092C	HXT4	Transcript	missense_variant	741	741	247	L/L	ctA/ctG	-	EXON=1/1
chrVIII_288436_A/C	chrVIII:288436	Heterozygous	52	163	31.902	0.489	37.635	C	P32467	YHR092C	HXT4	Transcript	missense_variant	376	376	126	S/A	Tcc/Gcc	-	EXON=1/1
chrVIII_288484_G/T	chrVIII:288484	Heterozygous	30	110	27.273	0.468	37.967	T	P32467	YHR092C	HXT4	Transcript	missense_variant	328	328	110	H/N	Cac/Aac	-	EXON=1/1
chrVIII_480650_T/C	chrVIII:480650	Heterozygous	47	95	49.474	0.483	37.681	C	P38873	YHR186C	KOG1	Transcript	missense_variant	23	23	8	Q/R	cAg/cGg	-	EXON=1/1
chrVIII_49347_GA/CT	chrVIII:49347-49348	Heterozygous	23	80	28.75	0.395	37.848	CT	P38739	YHL028W	WSC4	Transcript	missense_variant	585	585	195	T/T	acG/acC	-	EXON=1/1
chrVIII_52023_-/CAACAGCAGCAGCAG	chrVIII:52022-52023	Heterozygous	17	50	34	0.44	38.255	CAACAGCAGCAGCAG	P33400	YHL027W	RIM101	Transcript	inframe_insertion	912-913	912-913	305	-/QQQQQ	-/CAACAGCAGCAGCAG	-	EXON=1/1
chrVIII_540768_A/T	chrVIII:540768	Homozygous	13	13	100	0.458	36.923	T	Q8TGT4	YHR213W-A	YHR213W-A	Transcript	missense_variant	220	220	74	N/Y	Aac/Tac	-	EXON=1/1
chrVIII_6504_AAT/GCA	chrVIII:6504-6506	Heterozygous	26	87	29.885	0.478	37.487	GCA	P38723	YHL048W	COS8	Transcript	missense_variant	104	104	35	EL/GM	gAATtg/gGCAtg	-	EXON=1/1
chrVIII_6515_TTT/GAG	chrVIII:6515-6517	Heterozygous	27	88	30.682	0.489	37.679	GAG	P38723	YHL048W	COS8	Transcript	missense_variant	115	115	39	FC/EC	TTTtgt/GAGtgt	-	EXON=1/1
chrVIII_6569_C/G	chrVIII:6569	Heterozygous	25	87	28.736	0.489	38.6	G	P38723	YHL048W	COS8	Transcript	missense_variant	169	169	57	L/V	Cta/Gta	-	EXON=1/1
chrVIII_6642_-/C	chrVIII:6641-6642	Heterozygous	5	16	31.25	0.5	38	C	P38723	YHL048W	COS8	Transcript	frameshift_variant	241-242	241-242	81	FLGPF...KPLK*(302 aa)/SPGTIFCPCYLWTFS*	ttcctgggacca...cccctaaagtag(906 nt)/tCtcctgggacc...actttctcgtaa(48 nt)	-	EXON=1/1
chrVIII_6643_CCT/TTA	chrVIII:6643-6645	Heterozygous	5	13	38.462	0.5	38.333	TTA	P38723	YHL048W	COS8	Transcript	stop_gained	243	243	81	FL/F*	ttCCTg/ttTTAg	-	EXON=1/1
chrVIII_6649_AC/CTA	chrVIII:6649-6650	Heterozygous	5	13	38.462	0.5	38.333	CTA	P38723	YHL048W	COS8	Transcript	frameshift_variant	249	249	83	GPFFV...KPLK*(300 aa)/GYIFCPCYLWTFS*	ggACcatttttt...cccctaaagtag(900 nt)/ggCTAcattttt...actttctcgtaa(42 nt)	-	EXON=1/1
chrVIII_6653_TT/AC	chrVIII:6653-6654	Heterozygous	5	10	50	0.5	38.9	AC	P38723	YHL048W	COS8	Transcript	missense_variant	253	253	85	F/T	TTt/ACt	-	EXON=1/1
chrVIII_93360_T/C	chrVIII:93360	Heterozygous	20	51	39.216	0.419	38.75	C	P38750	YHL008C	YHL008C	Transcript	missense_variant	1151	1151	384	N/S	aAt/aGt	-	EXON=1/1
chrX_120915_CT/AG	chrX:120915-120916	Heterozygous	7	25	28	0.333	37.429	AG	P32478	YJL159W	HSP150	Transcript	missense_variant	467	467	156	T/K	aCT/aAG	-	EXON=1/1
chrX_140569_-/A	chrX:140568-140569	Heterozygous	25	57	43.86	0.479	37.76	A	P47006	YJL148W	RPA34	Transcript	frameshift_variant	132-133	132-133	45	KKKAK...KHRD*(190 aa)/KKKSE...ACRF*(31 aa)	aaaaaaaaagcg...catagagattga(570 nt)/Aaaaaaaaaagc...tgtagattttga(93 nt)	-	EXON=1/1
chrX_230074_G/A	chrX:230074	Heterozygous	22	76	28.947	0.476	38.273	A	P42950	YJL103C	GSM1	Transcript	missense_variant	808	808	270	R/W	Cgg/Tgg	-	EXON=1/1
chrX_271846_C/T	chrX:271846	Heterozygous	36	80	45	0.477	38.167	T	P09880	YJL087C	TRL1	Transcript	missense_variant	640	640	214	A/T	Gcg/Acg	-	EXON=1/1
chrX_274279_C/T	chrX:274279	Heterozygous	32	66	48.485	0.492	37.594	T	P19658	YJL085W	EXO70	Transcript	stop_gained	1453	1453	485	Q/*	Cag/Tag	-	EXON=1/1
chrX_366923_T/A	chrX:366923	Heterozygous	16	30	53.333	0.462	38.5	A	P14907	YJL041W	NSP1	Transcript	missense_variant	1022	1022	341	F/Y	tTt/tAt	-	EXON=2/2
chrX_367243_A/G	chrX:367243	Heterozygous	12	36	33.333	0.5	38.25	G	P14907	YJL041W	NSP1	Transcript	missense_variant	1342	1342	448	N/D	Aat/Gat	-	EXON=2/2
chrX_367328_T/A	chrX:367328	Heterozygous	7	21	33.333	0.3	37.286	A	P14907	YJL041W	NSP1	Transcript	missense_variant	1427	1427	476	F/Y	tTt/tAt	-	EXON=2/2
chrX_393111_C/A	chrX:393111	Heterozygous	25	54	46.296	0.5	38.4	A	n/a	YJL026C-A	YJL026C-A	Transcript	missense_variant	177	177	59	E/D	gaG/gaT	-	EXON=1/1
chrX_400202_A/G	chrX:400202	Heterozygous	11	40	27.5	0.4	36.182	G	P47068	YJL020C	BBC1	Transcript	missense_variant	2209	2209	737	S/P	Tct/Cct	-	EXON=1/1
chrX_400231_A/G	chrX:400231	Heterozygous	14	53	26.415	0.444	34.571	G	P47068	YJL020C	BBC1	Transcript	missense_variant	2180	2180	727	V/A	gTa/gCa	-	EXON=1/1
chrX_400267_A/G	chrX:400267	Heterozygous	28	102	27.451	0.478	38	G	P47068	YJL020C	BBC1	Transcript	missense_variant	2144	2144	715	V/A	gTa/gCa	-	EXON=1/1
chrX_479461_G/C	chrX:479461	Homozygous	13	13	100	0.5	37.923	C	P47100	YJR029W	YJR029W	Transcript	missense_variant	1118	1118	373	S/T	aGc/aCc	-	EXON=1/2
chrX_479461_G/C	chrX:479461	Homozygous	13	13	100	0.5	37.923	C	P47099	YJR028W	YJR028W	Transcript	missense_variant	1118	1118	373	S/T	aGc/aCc	-	EXON=1/1
chrX_515850_C/T	chrX:515850	Heterozygous	32	67	47.761	0.492	38.312	T	P46673	YJR042W	NUP85	Transcript	missense_variant	1796	1796	599	S/F	tCt/tTt	-	EXON=1/1
chrX_563031_G/A	chrX:563031	Heterozygous	29	67	43.284	0.491	38.034	A	P35169	YJR066W	TOR1	Transcript	missense_variant	3616	3616	1206	A/T	Gct/Act	-	EXON=1/1
chrX_600107_C/A	chrX:600107	Heterozygous	32	73	43.836	0.466	38	A	P47136	YJR092W	BUD4	Transcript	missense_variant	1373	1373	458	P/H	cCt/cAt	-	EXON=1/1
chrX_66446_C/T	chrX:66446	Heterozygous	40	78	51.282	0.5	38.225	T	P39538	YJL197W	UBP12	Transcript	missense_variant	2642	2642	881	A/V	gCa/gTa	-	EXON=1/1
chrX_714219_T/G	chrX:714219	Heterozygous	35	123	28.455	0.45	37.686	G	P47179	YJR151C	DAN4	Transcript	missense_variant	1522	1522	508	I/L	Atc/Ctc	-	EXON=1/1
chrX_715045_TG/GC	chrX:715045-715046	Heterozygous	23	77	29.87	0.457	37.756	GC	P47179	YJR151C	DAN4	Transcript	missense_variant	695	695	232	T/S	aCA/aGC	-	EXON=1/1
chrX_715149_G/A	chrX:715149	Heterozygous	19	66	28.788	0.4	37.789	A	P47179	YJR151C	DAN4	Transcript	missense_variant	592	592	198	P/S	Cct/Tct	-	EXON=1/1
chrX_726188_TGC/CTT	chrX:726188-726190	Heterozygous	28	112	25	0.45	38.214	CTT	P47181	YJR154W	YJR154W	Transcript	missense_variant	405	405	135	FA/FL	ttTGCg/ttCTTg	-	EXON=1/1
chrX_726192_G/A	chrX:726192	Heterozygous	28	108	25.926	0.45	38.179	A	P47181	YJR154W	YJR154W	Transcript	missense_variant	409	409	137	A/T	Gcg/Acg	-	EXON=1/1
chrX_726738_C/A	chrX:726738	Heterozygous	28	100	28	0.5	37	A	P47181	YJR154W	YJR154W	Transcript	missense_variant	955	955	319	L/I	Ctt/Att	-	EXON=1/1
chrXI_184503_A/T	chrXI:184503	Heterozygous	7	26	26.923	0.5	38.857	T	Q03957	YKL139W	CTK1	Transcript	missense_variant	1546	1546	516	N/Y	Aat/Tat	-	EXON=1/1
chrXI_334716_A/T	chrXI:334716	Heterozygous	37	60	61.667	0.5	37.865	T	P35691	YKL056C	TMA19	Transcript	missense_variant	200	200	67	V/D	gTt/gAt	-	EXON=1/1
chrXI_337491_TA/CT	chrXI:337491-337492	Heterozygous	14	33	42.424	0.44	37.75	CT	P35732	YKL054C	DEF1	Transcript	missense_variant	1262	1262	421	L/Q	cTA/cAG	-	EXON=1/1
chrXI_337497_TT/AA	chrXI:337497-337498	Heterozygous	9	33	27.273	0.438	38.294	AA	P35732	YKL054C	DEF1	Transcript	missense_variant	1256	1256	419	Q/L	cAA/cTT	-	EXON=1/1
chrXI_337513_G/T	chrXI:337513	Heterozygous	8	30	26.667	0.333	38.125	T	P35732	YKL054C	DEF1	Transcript	missense_variant	1241	1241	414	P/Q	cCa/cAa	-	EXON=1/1
chrXI_337515_TTG/CAA	chrXI:337515-337517	Heterozygous	8	30	26.667	0.333	38.083	CAA	P35732	YKL054C	DEF1	Transcript	missense_variant	1237	1237	413	QP/LP	CAAcca/TTGcca	-	EXON=1/1
chrXI_337521_TG/GT	chrXI:337521-337522	Heterozygous	8	30	26.667	0.333	37.5	GT	P35732	YKL054C	DEF1	Transcript	missense_variant	1232	1232	411	P/H	cCA/cAC	-	EXON=1/1
chrXI_373051_C/T	chrXI:373051	Homozygous	38	38	100	0.493	38.289	T	P36096	YKL034W	TUL1	Transcript	missense_variant	1223	1223	408	A/V	gCa/gTa	-	EXON=1/1
chrXI_380876_A/T	chrXI:380876	Heterozygous	11	34	32.353	0.421	38.636	T	P33417	YKL032C	IXR1	Transcript	missense_variant	983	983	328	L/Q	cTa/cAa	-	EXON=1/1
chrXI_380878_A/C	chrXI:380878	Heterozygous	10	33	30.303	0.389	38.3	C	P33417	YKL032C	IXR1	Transcript	missense_variant	981	981	327	H/Q	caT/caG	-	EXON=1/1
chrXI_380881_A/T	chrXI:380881	Heterozygous	10	30	33.333	0.389	38.5	T	P33417	YKL032C	IXR1	Transcript	missense_variant	978	978	326	H/Q	caT/caA	-	EXON=1/1
chrXI_380884_A/C	chrXI:380884	Heterozygous	10	32	31.25	0.421	38.1	C	P33417	YKL032C	IXR1	Transcript	missense_variant	975	975	325	H/Q	caT/caG	-	EXON=1/1
chrXI_454942_C/T	chrXI:454942	Heterozygous	45	72	62.5	0.488	37.756	T	Q02207	YKR009C	FOX2	Transcript	missense_variant	2113	2113	705	G/R	Gga/Aga	-	EXON=1/1
chrXI_479280_C/A	chrXI:479280	Heterozygous	44	89	49.438	0.468	37.636	A	P36117	YKR021W	ALY1	Transcript	missense_variant	47	47	16	P/H	cCc/cAc	-	EXON=1/1
chrXI_505210_C/T	chrXI:505210	Heterozygous	31	64	48.438	0.5	38.097	T	P36126	YKR031C	SPO14	Transcript	missense_variant	1186	1186	396	A/T	Gca/Aca	-	EXON=1/1
chrXI_523652_-/TGCTGCTGCTGC	chrXI:523651-523652	Heterozygous	11	37	29.73	0.471	38.087	TGCTGCTGCTGC	P36138	YKR045C	YKR045C	Transcript	inframe_insertion	318-319	318-319	107	-/AAAA	-/GCAGCAGCAGCA	-	EXON=1/1
chrXI_613707_CTG/TCA	chrXI:613707-613709	Homozygous	10	39	25.641	0.444	38.167	TCA	P32583	YKR092C	SRP40	Transcript	missense_variant	177	177	59	SS/SD	agCAGc/agTGAc	-	EXON=1/1
chrXI_613781_-/GAC	chrXI:613780-613781	Heterozygous	13	44	29.545	0.48	38.053	GAC	P32583	YKR092C	SRP40	Transcript	inframe_insertion	105-106	105-106	36	-/V	-/GTC	-	EXON=1/1
chrXI_613790_-/A	chrXI:613789-613790	Heterozygous	12	48	25	0.5	38.667	A	P32583	YKR092C	SRP40	Transcript	frameshift_variant	96-97	96-97	33	SSSSS...KFQD*(375 aa)/FLLLLLLFFFIFLVQF*	tcctcctcctcc...ttccaagattaa(1125 nt)/Ttcctcctcctc...gtccagttctag(51 nt)	-	EXON=1/1
chrXI_613792_-/A	chrXI:613791-613792	Heterozygous	13	47	27.66	0.48	38.692	A	P32583	YKR092C	SRP40	Transcript	frameshift_variant	94-95	94-95	32	SSSSS...KFQD*(376 aa)/FLLLLLLLFFFIFLVQF*	tcctcctcctcc...ttccaagattaa(1128 nt)/tTcctcctcctc...gtccagttctag(54 nt)	-	EXON=1/1
chrXI_613794_-/AA	chrXI:613793-613794	Heterozygous	12	46	26.087	0.5	38.542	AA	P32583	YKR092C	SRP40	Transcript	frameshift_variant	92-93	92-93	31	SSSSS...KFQD*(377 aa)/SSPPP...APIN*(289 aa)	tcctcctcctcc...ttccaagattaa(1131 nt)/tcTTctcctcct...ccaataaattga(867 nt)	-	EXON=1/1
chrXI_77668_C/A	chrXI:77668	Heterozygous	21	62	33.871	0.488	38.286	A	P07236	YKL194C	MST1	Transcript	stop_gained	979	979	327	E/*	Gaa/Taa	-	EXON=1/1
chrXII_103606_CGC/AAG	chrXII:103606-103608	Heterozygous	24	89	26.966	0.463	38.129	AAG	P23201	YLL021W	SPA2	Transcript	missense_variant	2660	2660	887	TQ/KE	aCGCag/aAAGag	-	EXON=1/1
chrXII_123804_-/G	chrXII:123803-123804	Heterozygous	12	38	31.579	0.474	37.667	G	Q07807	YLL013C	PUF3	Transcript	frameshift_variant	911-912	911-912	304	PYMNG...NAEV*(577 aa)/PLHER...DSSK*(44 aa)	ccctacatgaac...gcggaggtgtga(1731 nt)/ccCctacatgaa...tccagcaaatga(132 nt)	-	EXON=1/1
chrXII_157597_T/A	chrXII:157597	Heterozygous	17	55	30.909	0.37	36.941	A	Q07897	YLR003C	CMS1	Transcript	missense_variant	134	134	45	D/V	gAt/gTt	-	EXON=1/1
chrXII_235896_G/T	chrXII:235896	Heterozygous	41	86	47.674	0.48	38.122	T	P46675	YLR045C	STU2	Transcript	stop_gained	1808	1808	603	S/*	tCa/tAa	-	EXON=1/1
chrXII_238598_AAG/CC	chrXII:238598-238600	Heterozygous	20	65	30.769	0.459	36.102	CC	Q12253	YLR046C	YLR046C	Transcript	frameshift_variant	214	214	72	LLLIA...VSED*(200 aa)/GY*	CTTctattgata...tctgaagattaa(600 nt)/GGctattga	-	EXON=1/1
chrXII_285946_C/T	chrXII:285946	Homozygous	97	97	100	0.495	38.227	T	P25385	YLR078C	BOS1	Transcript	missense_variant	525	525	175	M/I	atG/atA	-	EXON=2/2
chrXII_310261_G/C	chrXII:310261	Homozygous	58	58	100	0.48	38.431	C	Q12150	YLR087C	CSF1	Transcript	missense_variant	5471	5471	1824	T/S	aCt/aGt	-	EXON=1/1
chrXII_387854_C/A	chrXII:387854	Heterozygous	44	76	57.895	0.494	37.136	A	P32329	YLR120C	YPS1	Transcript	missense_variant	367	367	123	G/C	Ggt/Tgt	-	EXON=1/1
chrXII_507468_A/C	chrXII:507468	Heterozygous	13	44	29.545	0.48	38.077	C	P33322	YLR175W	CBF5	Transcript	missense_variant	1335	1335	445	E/D	gaA/gaC	-	EXON=1/1
chrXII_932271_TACGGA/-	chrXII:932271-932276	Heterozygous	19	68	27.941	0.484	37.522	-	Q8TGT1	YLR406C-A	YLR406C-A	Transcript	inframe_deletion	80-85	80-85	27	IRT/T	aTCCGTAca/aca	-	EXON=1/1
chrXII_941517_C/G	chrXII:941517	Heterozygous	119	452	26.327	0.489	38.361	G	P0C2J3	YLR410W-B	YLR410W-B	Transcript	missense_variant	35	35	12	S/C	tCt/tGt	-	EXON=1/2
chrXII_941517_C/G	chrXII:941517	Heterozygous	119	452	26.327	0.489	38.361	G	P0C2J4	YLR410W-A	YLR410W-A	Transcript	missense_variant	35	35	12	S/C	tCt/tGt	-	EXON=1/1
chrXII_944369_C/A	chrXII:944369	Homozygous	10	10	100	0.357	38.2	A	P0C2J3	YLR410W-B	YLR410W-B	Transcript	missense_variant	2886	2886	962	D/E	gaC/gaA	-	EXON=2/2
chrXII_944372_C/G	chrXII:944372	Homozygous	10	10	100	0.357	38.3	G	P0C2J3	YLR410W-B	YLR410W-B	Transcript	missense_variant	2889	2889	963	H/Q	caC/caG	-	EXON=2/2
chrXIII_255387_T/-	chrXIII:255387	Heterozygous	26	46	56.522	0.49	35.385	-	P19880	YML007W	YAP1	Transcript	frameshift_variant	1540-1540	1540-1540	514	FLEDD...KHMN*(138 aa)/F*	Tttttagaggat...catatgaactaa(414 nt)/ttttag	-	EXON=1/1
chrXIII_305356_A/G	chrXIII:305356	Heterozygous	29	84	34.524	0.481	37.276	G	P53438	YMR016C	SOK2	Transcript	missense_variant	238	238	80	S/P	Tct/Cct	-	EXON=1/1
chrXIII_588579_A/T	chrXIII:588579	Heterozygous	13	39	33.333	0.353	38.077	T	Q03825	YMR164C	MSS11	Transcript	missense_variant	972	972	324	H/Q	caT/caA	-	EXON=1/1
chrXIII_609021_A/C	chrXIII:609021	Heterozygous	24	89	26.966	0.465	37.208	C	n/a	YMR173W-A	YMR173W-A	Transcript	missense_variant	125	125	42	H/P	cAt/cCt	-	EXON=1/1
chrXIII_609024_T/C	chrXIII:609024	Heterozygous	23	86	26.744	0.436	37.391	C	n/a	YMR173W-A	YMR173W-A	Transcript	missense_variant	128	128	43	M/T	aTg/aCg	-	EXON=1/1
chrXIII_609184_-/A	chrXIII:609183-609184	Heterozygous	4	13	30.769	0.25	38	A	P18899	YMR173W	DDR48	Transcript	frameshift_variant	495-496	495-496	166	NNDDS...DDDY*(266 aa)/KQ*	aacaatgacgac...gacgattactaa(798 nt)/Aaacaatga	-	EXON=1/1
chrXIII_609184_-/A	chrXIII:609183-609184	Heterozygous	4	13	30.769	0.25	38	A	n/a	YMR173W-A	YMR173W-A	Transcript	frameshift_variant	287-288	287-288	96	PTMTT...SAGK*(300 aa)/PNNDD...DDDY*(267 aa)	ccaacaatgacg...gctggcaaatag(900 nt)/ccAaacaatgac...gacgattactaa(801 nt)	-	EXON=1/1
chrXIII_609188_-/AG	chrXIII:609187-609188	Heterozygous	4	12	33.333	0.2	38.25	AG	P18899	YMR173W	DDR48	Transcript	frameshift_variant	499-500	499-500	167	NDDSY...DDDY*(265 aa)/KMTTL...TTITX(266 aa)	aatgacgactct...gacgattactaa(795 nt)/aAGatgacgact...gacgattactaa(797 nt)	-	EXON=1/1
chrXIII_609188_-/AG	chrXIII:609187-609188	Heterozygous	4	12	33.333	0.2	38.25	AG	n/a	YMR173W-A	YMR173W-A	Transcript	frameshift_variant	291-292	291-292	98	MTTLT...SAGK*(298 aa)/R*	atgacgactctt...gctggcaaatag(894 nt)/AGatga	-	EXON=1/1
chrXIII_609189_T/A	chrXIII:609189	Heterozygous	4	11	36.364	0.4	37	A	P18899	YMR173W	DDR48	Transcript	missense_variant	501	501	167	N/K	aaT/aaA	-	EXON=1/1
chrXIII_609189_T/A	chrXIII:609189	Heterozygous	4	11	36.364	0.4	37	A	n/a	YMR173W-A	YMR173W-A	Transcript	missense_variant	293	293	98	M/K	aTg/aAg	-	EXON=1/1
chrXIII_609192_C/A	chrXIII:609192	Heterozygous	4	12	33.333	0.4	38.25	A	P18899	YMR173W	DDR48	Transcript	missense_variant	504	504	168	D/E	gaC/gaA	-	EXON=1/1
chrXIII_609192_C/A	chrXIII:609192	Heterozygous	4	12	33.333	0.4	38.25	A	n/a	YMR173W-A	YMR173W-A	Transcript	missense_variant	296	296	99	T/K	aCg/aAg	-	EXON=1/1
chrXIII_609216_GA/CG	chrXIII:609216-609217	Heterozygous	4	15	26.667	0.4	36.125	CG	P18899	YMR173W	DDR48	Transcript	missense_variant	528	528	176	K/N	aaG/aaC	-	EXON=1/1
chrXIII_609216_GA/CG	chrXIII:609216-609217	Heterozygous	4	15	26.667	0.4	36.125	CG	n/a	YMR173W-A	YMR173W-A	Transcript	missense_variant	320	320	107	R/T	aGA/aCG	-	EXON=1/1
chrXIII_609220_AA/-	chrXIII:609220-609221	Heterozygous	4	15	26.667	0.4	37.75	-	P18899	YMR173W	DDR48	Transcript	frameshift_variant	532-533	532-533	178	KSSYG...DDDY*(254 aa)/ELLRFQQ*	AAgagctcttac...gacgattactaa(762 nt)/gagctcttacggttccaacaatga	-	EXON=1/1
chrXIII_609220_AA/-	chrXIII:609220-609221	Heterozygous	4	15	26.667	0.4	37.75	-	n/a	YMR173W-A	YMR173W-A	Transcript	frameshift_variant	324-325	324-325	108	IRALT...SAGK*(288 aa)/MSSYG...DDDY*(254 aa)	atAAgagctctt...gctggcaaatag(864 nt)/atgagctcttac...gacgattactaa(762 nt)	-	EXON=1/1
chrXIII_609258_C/T	chrXIII:609258	Heterozygous	17	67	25.373	0.4	36.471	T	n/a	YMR173W-A	YMR173W-A	Transcript	missense_variant	362	362	121	A/V	gCt/gTt	-	EXON=1/1
chrXIII_609687_G/C	chrXIII:609687	Heterozygous	9	32	28.125	0.429	38.667	C	P18899	YMR173W	DDR48	Transcript	missense_variant	999	999	333	K/N	aaG/aaC	-	EXON=1/1
chrXIII_609687_G/C	chrXIII:609687	Heterozygous	9	32	28.125	0.429	38.667	C	n/a	YMR173W-A	YMR173W-A	Transcript	missense_variant	791	791	264	R/T	aGa/aCa	-	EXON=1/1
chrXIII_609689_AG/-	chrXIII:609689-609690	Heterozygous	9	33	27.273	0.429	35.889	-	P18899	YMR173W	DDR48	Transcript	frameshift_variant	1001-1002	1001-1002	334	KKSSY...DDDY*(98 aa)/KEFLWFQQQRFVWF*	aAGaagagttct...gacgattactaa(294 nt)/aaagagttctta...gtatggttctaa(45 nt)	-	EXON=1/1
chrXIII_609689_AG/-	chrXIII:609689-609690	Heterozygous	9	33	27.273	0.429	35.889	-	n/a	YMR173W-A	YMR173W-A	Transcript	frameshift_variant	793-794	793-794	265	RRVLM...SAGK*(131 aa)/KSSYG...DDDY*(97 aa)	AGaagagttctt...gctggcaaatag(393 nt)/aagagttcttat...gacgattactaa(291 nt)	-	EXON=1/1
chrXIII_609692_A/T	chrXIII:609692	Heterozygous	8	31	25.806	0.462	37.875	T	P18899	YMR173W	DDR48	Transcript	missense_variant	1004	1004	335	K/M	aAg/aTg	-	EXON=1/1
chrXIII_609692_A/T	chrXIII:609692	Heterozygous	8	31	25.806	0.462	37.875	T	n/a	YMR173W-A	YMR173W-A	Transcript	stop_gained	796	796	266	R/*	Aga/Tga	-	EXON=1/1
chrXIII_609695_G/-	chrXIII:609695	Heterozygous	9	31	29.032	0.429	33.667	-	P18899	YMR173W	DDR48	Transcript	frameshift_variant	1007-1007	1007-1007	336	SSYGS...DDDY*(96 aa)/ILMVP...TTITX(96 aa)	aGttcttatggt...gacgattactaa(288 nt)/attcttatggtt...gacgattactaa(287 nt)	-	EXON=1/1
chrXIII_609695_G/-	chrXIII:609695	Heterozygous	9	31	29.032	0.429	33.667	-	n/a	YMR173W-A	YMR173W-A	Transcript	frameshift_variant	799-799	799-799	267	VLMVP...SAGK*(129 aa)/FLWFQQQRFVWF*	Gttcttatggtt...gctggcaaatag(387 nt)/ttcttatggttc...gtatggttctaa(39 nt)	-	EXON=1/1
chrXIII_609699_T/A	chrXIII:609699	Heterozygous	9	31	29.032	0.429	36.333	A	n/a	YMR173W-A	YMR173W-A	Transcript	missense_variant	803	803	268	L/H	cTt/cAt	-	EXON=1/1
chrXIII_611328_T/-	chrXIII:611328	Heterozygous	13	52	25	0.458	37.923	-	Q3E766	YMR175W-A	YMR175W-A	Transcript	frameshift_variant	15-15	15-15	5	CLCSL...SLLM*(61 aa)/CYVLYTQNQ*	tgTttatgttct...ctgttgatgtga(183 nt)/tgttatgttctttatactcaaaatcaataa	-	EXON=1/1
chrXIII_822038_G/A	chrXIII:822038	Heterozygous	36	64	56.25	0.5	38.5	A	Q03254	YMR277W	FCP1	Transcript	missense_variant	1783	1783	595	V/M	Gtg/Atg	-	EXON=1/1
chrXIII_828335_C/T	chrXIII:828335	Heterozygous	18	67	26.866	0.5	38.333	T	P39113	YMR280C	CAT8	Transcript	missense_variant	2995	2995	999	D/N	Gat/Aat	-	EXON=1/1
chrXIII_832552_T/C	chrXIII:832552	Heterozygous	24	63	38.095	0.489	37.542	C	P23797	YMR281W	GPI12	Transcript	missense_variant	214	214	72	S/P	Tcc/Ccc	-	EXON=1/1
chrXIII_908558_T/G	chrXIII:908558	Heterozygous	11	23	47.826	0.5	35.636	G	Q04893	YMR317W	YMR317W	Transcript	missense_variant	1195	1195	399	S/A	Tca/Gca	-	EXON=1/1
chrXIII_910413_G/C	chrXIII:910413	Heterozygous	14	50	28	0.458	38.214	C	Q04893	YMR317W	YMR317W	Transcript	missense_variant	3050	3050	1017	G/A	gGt/gCt	-	EXON=1/1
chrXIII_910415_A/G	chrXIII:910415	Heterozygous	14	52	26.923	0.458	38.214	G	Q04893	YMR317W	YMR317W	Transcript	missense_variant	3052	3052	1018	T/A	Aca/Gca	-	EXON=1/1
chrXIII_910422_GC/AT	chrXIII:910422-910423	Heterozygous	12	48	25	0.476	38.174	AT	Q04893	YMR317W	YMR317W	Transcript	missense_variant	3059	3059	1020	S/N	aGC/aAT	-	EXON=1/1
chrXIII_911938_T/C	chrXIII:911938	Homozygous	77	77	100	0.496	38.312	C	Q04894	YMR318C	ADH6	Transcript	missense_variant	206	206	69	E/G	gAa/gGa	-	EXON=1/1
chrXIV_131621_C/T	chrXIV:131621	Homozygous	10	10	100	0.444	37.7	T	P41832	YNL271C	BNI1	Transcript	missense_variant	3763	3763	1255	G/S	Ggt/Agt	-	EXON=1/1
chrXIV_136910_G/A	chrXIV:136910	Heterozygous	46	126	36.508	0.494	37.848	A	P38971	YNL270C	ALP1	Transcript	missense_variant	752	752	251	A/V	gCc/gTc	-	EXON=1/1
chrXIV_247601_C/A	chrXIV:247601	Heterozygous	32	121	26.446	0.492	37.562	A	P40157	YNL212W	VID27	Transcript	missense_variant	141	141	47	S/R	agC/agA	-	EXON=1/1
chrXIV_375530_-/A	chrXIV:375529-375530	Heterozygous	32	70	45.714	0.5	38.031	A	P53914	YNL132W	KRE33	Transcript	frameshift_variant	209-210	209-210	70	RKKRE...KAAN*(988 aa)/RKKKRE*	agaaaaaaaaga...gctgcaaattaa(2964 nt)/agAaaaaaaaagagagaataa	-	EXON=1/1
chrXIV_394167_A/G	chrXIV:394167	Homozygous	84	84	100	0.056	38.06	G	P53919	YNL124W	NAF1	Transcript	missense_variant	1276	1276	426	T/A	Acc/Gcc	-	EXON=1/1
chrXIV_704417_CA/TC	chrXIV:704417-704418	Heterozygous	9	19	47.368	0.5	37.42	TC	P32323	YNR044W	AGA1	Transcript	missense_variant	719	719	240	T/I	aCA/aTC	-	EXON=1/1
chrXIV_719877_C/T	chrXIV:719877	Heterozygous	24	62	38.71	0.477	38.458	T	P39008	YNR052C	POP2	Transcript	missense_variant	771	771	257	M/I	atG/atA	-	EXON=1/1
chrXIV_75854_C/A	chrXIV:75854	Heterozygous	36	128	28.125	0.493	38.361	A	P48563	YNL297C	MON2	Transcript	stop_gained	730	730	244	E/*	Gaa/Taa	-	EXON=1/1
chrXIV_781603_T/C	chrXIV:781603	Heterozygous	23	76	30.263	0.488	37.478	C	Q8TGJ2	YNR075C-A	YNR075C-A	Transcript	initiator_codon_variant	1	1	1	M/V	Atg/Gtg	-	EXON=1/1
chrXIV_9398_G/A	chrXIV:9398	Heterozygous	61	200	30.5	0.423	37.426	A	P53822	YNL336W	COS1	Transcript	missense_variant	1069	1069	357	A/T	Gct/Act	-	EXON=1/1
chrXV_1072157_T/-	chrXV:1072157	Heterozygous	5	15	33.333	0.429	37.2	-	Q08911	YOR388C	FDH1	Transcript	frameshift_variant	767-767	767-767	256	KLISH...GQKK*(122 aa)/SLFPT*	aAgcttatttcc...cagaagaaataa(366 nt)/agcttatttcccacatga	-	EXON=1/1
chrXV_1074332_G/T	chrXV:1074332	Heterozygous	32	117	27.35	0.5	38.312	T	Q08912	YOR389W	YOR389W	Transcript	missense_variant	120	120	40	K/N	aaG/aaT	-	EXON=1/1
chrXV_1074336_C/T	chrXV:1074336	Heterozygous	32	119	26.891	0.483	38.219	T	Q08912	YOR389W	YOR389W	Transcript	missense_variant	124	124	42	P/S	Cct/Tct	-	EXON=1/1
chrXV_1074343_CC/TT	chrXV:1074343-1074344	Heterozygous	32	121	26.446	0.492	38.828	TT	Q08912	YOR389W	YOR389W	Transcript	missense_variant	131	131	44	T/I	aCC/aTT	-	EXON=1/1
chrXV_11659_GG/CT	chrXV:11659-11660	Homozygous	9	10	90	0.5	38.778	CT	Q08322	YOL161C	PAU20	Transcript	missense_variant	252	252	84	S/S	tcC/tcA	-	EXON=1/1
chrXV_11662_A/G	chrXV:11662	Homozygous	9	10	90	0.471	38.778	G	Q08322	YOL161C	PAU20	Transcript	missense_variant	250	250	84	S/P	Tcc/Ccc	-	EXON=1/1
chrXV_427986_G/A	chrXV:427986	Heterozygous	14	48	29.167	0.429	37.714	A	n/a	YOR053W	YOR053W	Transcript	missense_variant	170	170	57	R/H	cGt/cAt	-	EXON=1/1
chrXV_432999_C/T	chrXV:432999	Heterozygous	27	60	45	0.489	38.407	T	Q08446	YOR057W	SGT1	Transcript	stop_gained	814	814	272	Q/*	Caa/Taa	-	EXON=1/1
chrXV_59614_G/T	chrXV:59614	Heterozygous	23	56	41.071	0.488	37.696	T	P18544	YOL140W	ARG8	Transcript	missense_variant	856	856	286	A/S	Gcc/Tcc	-	EXON=1/1
chrXV_621541_G/A	chrXV:621541	Heterozygous	31	75	41.333	0.5	38.065	A	P33302	YOR153W	PDR5	Transcript	missense_variant	1702	1702	568	A/T	Gca/Aca	-	EXON=1/1
chrXV_622673_C/A	chrXV:622673	Heterozygous	31	56	55.357	0.474	37.871	A	P33302	YOR153W	PDR5	Transcript	missense_variant	2834	2834	945	S/Y	tCc/tAc	-	EXON=1/1
chrXV_637_T/C	chrXV:637	Heterozygous	9	27	33.333	0.5	37	C	Q8TGJ1	YOL166W-A	YOL166W-A	Transcript	missense_variant	53	53	18	F/S	tTc/tCc	-	EXON=1/1
chrXV_653880_A/G	chrXV:653880	Heterozygous	32	68	47.059	0.446	37.688	G	Q12246	YOR171C	LCB4	Transcript	missense_variant	5	5	2	V/A	gTg/gCg	-	EXON=1/1
chrXV_822909_A/T	chrXV:822909	Heterozygous	17	66	25.758	0.211	37.647	T	Q08732	YOR267C	HRK1	Transcript	missense_variant	1959	1959	653	H/Q	caT/caA	-	EXON=1/1
chrXVI_197730_A/T	chrXVI:197730	Heterozygous	8	32	25	0.429	38.25	T	Q08925	YPL184C	MRN1	Transcript	missense_variant	59	59	20	I/N	aTc/aAc	-	EXON=1/1
chrXVI_256041_C/T	chrXVI:256041	Heterozygous	26	47	55.319	0.49	38.346	T	Q12498	YPL156C	PRM4	Transcript	missense_variant	727	727	243	V/M	Gtg/Atg	-	EXON=1/1
chrXVI_334672_C/T	chrXVI:334672	Heterozygous	51	93	54.839	0.495	38.451	T	P32873	YPL115C	BEM3	Transcript	missense_variant	815	815	272	S/N	aGt/aAt	-	EXON=1/1
chrXVI_521063_C/A	chrXVI:521063	Heterozygous	7	11	63.636	0.462	36.571	A	P09547	YPL016W	SWI1	Transcript	missense_variant	50	50	17	T/N	aCt/aAt	-	EXON=1/1
chrXVI_521066_C/A	chrXVI:521066	Heterozygous	7	13	53.846	0.462	37.571	A	P09547	YPL016W	SWI1	Transcript	missense_variant	53	53	18	T/N	aCt/aAt	-	EXON=1/1
chrXVI_522063_GC/AA	chrXVI:522063-522064	Heterozygous	15	39	38.462	0.444	38.345	AA	P09547	YPL016W	SWI1	Transcript	missense_variant	1050	1050	350	Q/Q	caG/caA	-	EXON=1/1
chrXVI_522066_G/T	chrXVI:522066	Heterozygous	13	37	35.135	0.381	37.769	T	P09547	YPL016W	SWI1	Transcript	missense_variant	1053	1053	351	Q/H	caG/caT	-	EXON=1/1
chrXVI_522074_A/C	chrXVI:522074	Heterozygous	15	39	38.462	0.464	37.067	C	P09547	YPL016W	SWI1	Transcript	missense_variant	1061	1061	354	Q/P	cAa/cCa	-	EXON=1/1
chrXVI_522081_T/A	chrXVI:522081	Heterozygous	11	39	28.205	0.474	38.091	A	P09547	YPL016W	SWI1	Transcript	missense_variant	1068	1068	356	N/K	aaT/aaA	-	EXON=1/1
chrXVI_522118_C/A	chrXVI:522118	Heterozygous	11	42	26.19	0.474	38.182	A	P09547	YPL016W	SWI1	Transcript	missense_variant	1105	1105	369	Q/K	Cag/Aag	-	EXON=1/1
chrXVI_526872_A/-	chrXVI:526872	Heterozygous	21	84	25	0.455	33.952	-	P53686	YPL015C	HST2	Transcript	frameshift_variant	2015-12-12	2015-12-12	4	STAST...AAKE*(355 aa)/SPPLQRCRLGRSLLI*	tcTaccgcctct...gctaaagaataa(1065 nt)/tcaccgcctcta...ctgctcatatga(48 nt)	-	EXON=1/1
chrXVI_537231_C/T	chrXVI:537231	Heterozygous	22	50	44	0.475	38.136	T	Q12532	YPL009C	RQC2	Transcript	missense_variant	1706	1706	569	R/H	cGc/cAc	-	EXON=1/1
chrXVI_563521_-/TTGTATTAT	chrXVI:563520-563521	Heterozygous	19	76	25	0.441	37.842	TTGTATTAT	P53394	YPR003C	YPR003C	Transcript	stop_gained	248-249	248-249	83	T/T*	aca/acATAA	-	EXON=1/1
chrXVI_563527_C/T	chrXVI:563527	Heterozygous	19	74	25.676	0.486	38.731	T	P53394	YPR003C	YPR003C	Transcript	missense_variant	242	242	81	S/N	aGt/aAt	-	EXON=1/1
chrXVI_647560_T/G	chrXVI:647560	Heterozygous	16	49	32.653	0.429	38.312	G	Q12199	YPR040W	TIP41	Transcript	missense_variant	256	256	86	L/V	Ttg/Gtg	-	EXON=1/1
chrXVI_650502_C/T	chrXVI:650502	Heterozygous	4	11	36.364	0.5	39	T	Q12221	YPR042C	PUF2	Transcript	missense_variant	3161	3161	1054	S/N	aGt/aAt	-	EXON=1/1
chrXVI_708908_G/T	chrXVI:708908	Heterozygous	39	68	57.353	0.486	38.487	T	Q06822	YPR085C	ASA1	Transcript	stop_gained	921	921	307	C/*	tgC/tgA	-	EXON=1/1
chrXVI_786360_A/T	chrXVI:786360	Heterozygous	36	111	32.432	0.493	37.556	T	P49573	YPR124W	CTR1	Transcript	missense_variant	153	153	51	E/D	gaA/gaT	-	EXON=1/1
chrXVI_869243_G/A	chrXVI:869243	Heterozygous	29	56	51.786	0.491	37.966	A	P34167	YPR163C	TIF3	Transcript	missense_variant	713	713	238	A/V	gCt/gTt	-	EXON=1/1
chrXVI_931782_CAA/TTG	chrXVI:931782-931784	Heterozygous	82	323	25.387	0.442	38.193	TTG	Q06595	YPR196W	YPR196W	Transcript	missense_variant	407	407	136	TK/IE	aCAAaa/aTTGaa	-	EXON=1/1
chrXVI_931832_AA/TC	chrXVI:931832-931833	Heterozygous	69	244	28.279	0.457	37.986	TC	Q06595	YPR196W	YPR196W	Transcript	missense_variant	457	457	153	N/S	AAt/TCt	-	EXON=1/1
chrXVI_931858_TT/CA	chrXVI:931858-931859	Heterozygous	59	224	26.339	0.462	38.325	CA	Q06595	YPR196W	YPR196W	Transcript	missense_variant	483	483	161	F/F	ttT/ttC	-	EXON=1/1
chrXVI_932535_TG/GA	chrXVI:932535-932536	Heterozygous	68	242	28.099	0.436	38.669	GA	Q06595	YPR196W	YPR196W	Transcript	missense_variant	1160	1160	387	V/G	gTG/gGA	-	EXON=1/1

## Sheet: ISO12 Syn
Uploaded Variation	Location	Variant zygosity	Variant count	Coverage	Frequency	Forward/reverse balance	Average quality	Allele	Gene	Feature	ORF	Feature type	Consequence	Position in cDNA	Position in CDS	Position in protein	Amino acid change	Codon change	Co-located Variation	Extra
chrI_187501_T/C	chrI:187501	Heterozygous	26	102	25.49	0.477	38.043	C	P39551	YAR031W	PRM9	Transcript	synonymous_variant	666	666	222	S/S	agT/agC	-	EXON=1/1
chrI_187666_A/G	chrI:187666	Heterozygous	8	30	26.667	0.364	37.875	G	P39551	YAR031W	PRM9	Transcript	synonymous_variant	831	831	277	E/E	gaA/gaG	-	EXON=1/1
chrI_205115_C/T	chrI:205115	Homozygous	12	12	100	0.429	37.5	T	P32768	YAR050W	FLO1	Transcript	synonymous_variant	1713	1713	571	N/N	aaC/aaT	-	EXON=1/1
chrI_205121_G/A	chrI:205121	Homozygous	12	13	92.308	0.4	36.5	A	P32768	YAR050W	FLO1	Transcript	synonymous_variant	1719	1719	573	L/L	ttG/ttA	-	EXON=1/1
chrI_205130_T/C	chrI:205130	Heterozygous	11	17	64.706	0.5	36.545	C	P32768	YAR050W	FLO1	Transcript	synonymous_variant	1728	1728	576	D/D	gaT/gaC	-	EXON=1/1
chrI_205163_A/T	chrI:205163	Homozygous	23	24	95.833	0.485	38.217	T	P32768	YAR050W	FLO1	Transcript	synonymous_variant	1761	1761	587	T/T	acA/acT	-	EXON=1/1
chrI_205166_C/T	chrI:205166	Homozygous	24	24	100	0.486	38.167	T	P32768	YAR050W	FLO1	Transcript	synonymous_variant	1764	1764	588	A/A	gcC/gcT	-	EXON=1/1
chrI_205325_G/A	chrI:205325	Heterozygous	7	28	25	0.364	37.429	A	P32768	YAR050W	FLO1	Transcript	synonymous_variant	1923	1923	641	Q/Q	caG/caA	-	EXON=1/1
chrI_205346_C/T	chrI:205346	Heterozygous	4	12	33.333	0.5	38.25	T	P32768	YAR050W	FLO1	Transcript	synonymous_variant	1944	1944	648	T/T	acC/acT	-	EXON=1/1
chrI_205349_T/C	chrI:205349	Heterozygous	4	10	40	0.429	38.5	C	P32768	YAR050W	FLO1	Transcript	synonymous_variant	1947	1947	649	S/S	tcT/tcC	-	EXON=1/1
chrI_205352_A/T	chrI:205352	Heterozygous	4	11	36.364	0.429	36.25	T	P32768	YAR050W	FLO1	Transcript	synonymous_variant	1950	1950	650	T/T	acA/acT	-	EXON=1/1
chrI_205355_C/T	chrI:205355	Heterozygous	5	11	45.455	0.5	37.2	T	P32768	YAR050W	FLO1	Transcript	synonymous_variant	1953	1953	651	S/S	tcC/tcT	-	EXON=1/1
chrI_206051_T/C	chrI:206051	Homozygous	10	10	100	0.471	36.8	C	P32768	YAR050W	FLO1	Transcript	synonymous_variant	2649	2649	883	T/T	acT/acC	-	EXON=1/1
chrI_206438_T/A	chrI:206438	Heterozygous	4	16	25	0.5	37.25	A	P32768	YAR050W	FLO1	Transcript	synonymous_variant	3036	3036	1012	T/T	acT/acA	-	EXON=1/1
chrI_206462_T/C	chrI:206462	Heterozygous	6	20	30	0.5	38.333	C	P32768	YAR050W	FLO1	Transcript	synonymous_variant	3060	3060	1020	T/T	acT/acC	-	EXON=1/1
chrI_206585_T/C	chrI:206585	Heterozygous	35	91	38.462	0.5	37.543	C	P32768	YAR050W	FLO1	Transcript	synonymous_variant	3183	3183	1061	T/T	acT/acC	-	EXON=1/1
chrI_25566_G/A	chrI:25566	Homozygous	12	12	100	0.5	37.75	A	P39712	YAL063C	FLO9	Transcript	synonymous_variant	2403	2403	801	D/D	gaC/gaT	-	EXON=1/1
chrI_77533_A/G	chrI:77533	Heterozygous	10	34	29.412	0.474	37.5	G	P39730	YAL035W	FUN12	Transcript	synonymous_variant	1107	1107	369	E/E	gaA/gaG	-	EXON=1/1
chrII_212866_A/G	chrII:212866	Heterozygous	10	39	25.641	0.5	37.4	G	P32790	YBL007C	SLA1	Transcript	synonymous_variant	3501	3501	1167	T/T	acT/acC	-	EXON=1/1
chrII_221338_C/T	chrII:221338	Heterozygous	4	11	36.364	0.5	33.75	T	Q12490	YBL005W-B	YBL005W-B	Transcript	synonymous_variant	9	9	3	S/S	tcC/tcT	-	EXON=1/2
chrII_221338_C/T	chrII:221338	Heterozygous	4	11	36.364	0.5	33.75	T	Q12266	YBL005W-A	YBL005W-A	Transcript	synonymous_variant	9	9	3	S/S	tcC/tcT	-	EXON=1/1
chrII_222475_C/T	chrII:222475	Heterozygous	77	307	25.081	0.493	38.299	T	Q12490	YBL005W-B	YBL005W-B	Transcript	synonymous_variant	1146	1146	382	S/S	tcC/tcT	-	EXON=1/2
chrII_222475_C/T	chrII:222475	Heterozygous	77	307	25.081	0.493	38.299	T	Q12266	YBL005W-A	YBL005W-A	Transcript	synonymous_variant	1146	1146	382	S/S	tcC/tcT	-	EXON=1/1
chrII_226314_T/C	chrII:226314	Heterozygous	70	249	28.112	0.5	38.129	C	Q12490	YBL005W-B	YBL005W-B	Transcript	synonymous_variant	4984	4984	1662	L/L	Tta/Cta	-	EXON=2/2
chrII_303353_C/A	chrII:303353	Heterozygous	24	53	45.283	0.477	38.25	A	P38073	YBR033W	EDS1	Transcript	synonymous_variant	1410	1410	470	P/P	ccC/ccA	-	EXON=1/1
chrII_464271_A/T	chrII:464271	Heterozygous	16	56	28.571	0.484	38.062	T	P14922	YBR112C	CYC8	Transcript	synonymous_variant	1500	1500	500	A/A	gcT/gcA	-	EXON=1/1
chrII_607759_A/C	chrII:607759	Homozygous	85	85	100	0.5	38.035	C	P38127	YBR192W	RIM2	Transcript	synonymous_variant	108	108	36	P/P	ccA/ccC	-	EXON=1/1
chrII_68318_A/G	chrII:68318	Heterozygous	6	21	28.571	0.455	38.333	G	P38042	YBL084C	CDC27	Transcript	synonymous_variant	1128	1128	376	N/N	aaT/aaC	-	EXON=1/1
chrII_780455_G/A	chrII:780455	Heterozygous	15	53	28.302	0.471	33.2	A	P18480	YBR289W	SNF5	Transcript	synonymous_variant	789	789	263	Q/Q	caG/caA	-	EXON=1/1
chrII_780461_G/A	chrII:780461	Heterozygous	16	51	31.373	0.474	36.5	A	P18480	YBR289W	SNF5	Transcript	synonymous_variant	795	795	265	Q/Q	caG/caA	-	EXON=1/1
chrII_780464_G/A	chrII:780464	Heterozygous	12	47	25.532	0.417	36.083	A	P18480	YBR289W	SNF5	Transcript	synonymous_variant	798	798	266	Q/Q	caG/caA	-	EXON=1/1
chrII_801632_C/T	chrII:801632	Heterozygous	107	409	26.161	0.49	38.57	T	P38157	YBR297W	MAL33	Transcript	synonymous_variant	1110	1110	370	D/D	gaC/gaT	-	EXON=1/1
chrII_803954_G/A	chrII:803954	Heterozygous	106	424	25	0.497	37.896	A	P38156	YBR298C	MAL31	Transcript	synonymous_variant	522	522	174	Y/Y	taC/taT	-	EXON=1/1
chrIII_10258_T/C	chrIII:10258	Homozygous	13	13	100	0.409	38.538	C	P25594	YCL069W	VBA3	Transcript	synonymous_variant	553	553	185	L/L	Tta/Cta	-	EXON=1/1
chrIV_1154342_T/C	chrIV:1154342	Heterozygous	7	18	38.889	0.5	37.714	C	P39004	YDR342C	HXT7	Transcript	synonymous_variant	1587	1587	529	E/E	gaA/gaG	-	EXON=1/1
chrIV_1154354_G/A	chrIV:1154354	Heterozygous	6	17	35.294	0.444	38	A	P39004	YDR342C	HXT7	Transcript	synonymous_variant	1575	1575	525	N/N	aaC/aaT	-	EXON=1/1
chrIV_1161242_AA/GC	chrIV:1161242-1161243	Homozygous	13	13	100	0.133	38.077	GC	P39003	YDR343C	HXT6	Transcript	synonymous_variant	78	78	26	V/V	gtT/gtG	-	EXON=1/1
chrIV_1161246_C/T	chrIV:1161246	Homozygous	13	13	100	0.133	38.385	T	P39003	YDR343C	HXT6	Transcript	synonymous_variant	75	75	25	S/S	tcG/tcA	-	EXON=1/1
chrIV_1161249_G/A	chrIV:1161249	Homozygous	13	13	100	0.133	37.769	A	P39003	YDR343C	HXT6	Transcript	synonymous_variant	72	72	24	H/H	caC/caT	-	EXON=1/1
chrIV_1164310_G/A	chrIV:1164310	Heterozygous	23	84	27.381	0.5	38.391	A	P32466	YDR345C	HXT3	Transcript	synonymous_variant	351	351	117	S/S	tcC/tcT	-	EXON=1/1
chrIV_1307667_G/A	chrIV:1307667	Heterozygous	51	192	26.562	0.44	38.275	A	P41809	YDR420W	HKR1	Transcript	synonymous_variant	1401	1401	467	S/S	tcG/tcA	-	EXON=1/1
chrIV_1346543_T/C	chrIV:1346543	Heterozygous	17	62	27.419	0.469	38.176	C	P38931	YDR443C	SSN2	Transcript	synonymous_variant	3396	3396	1132	Q/Q	caA/caG	-	EXON=1/1
chrIV_1523269_C/T	chrIV:1523269	Heterozygous	55	118	46.61	0.439	37.2	T	Q03050	YDR542W	PAU10	Transcript	synonymous_variant	21	21	7	I/I	atC/atT	-	EXON=1/1
chrIV_1523329_T/C	chrIV:1523329	Heterozygous	42	120	35	0.453	38.19	C	Q03050	YDR542W	PAU10	Transcript	synonymous_variant	81	81	27	S/S	tcT/tcC	-	EXON=1/1
chrIV_1523590_T/C	chrIV:1523590	Heterozygous	17	44	38.636	0.407	37.882	C	Q03050	YDR542W	PAU10	Transcript	synonymous_variant	342	342	114	G/G	ggT/ggC	-	EXON=1/1
chrIV_1819_C/T	chrIV:1819	Heterozygous	17	67	25.373	0.485	38.217	T	Q07788	YDL248W	COS7	Transcript	synonymous_variant	18	18	6	V/V	gtC/gtT	-	EXON=1/1
chrIV_390435_A/G	chrIV:390435	Heterozygous	5	13	38.462	0.5	38.4	G	Q12361	YDL035C	GPR1	Transcript	synonymous_variant	1623	1623	541	N/N	aaT/aaC	-	EXON=1/1
chrIV_390441_G/A	chrIV:390441	Heterozygous	8	13	61.538	0.467	38	A	Q12361	YDL035C	GPR1	Transcript	synonymous_variant	1617	1617	539	N/N	aaC/aaT	-	EXON=1/1
chrIV_390444_G/A	chrIV:390444	Heterozygous	8	13	61.538	0.467	38	A	Q12361	YDL035C	GPR1	Transcript	synonymous_variant	1614	1614	538	N/N	aaC/aaT	-	EXON=1/1
chrIV_390447_G/A	chrIV:390447	Heterozygous	9	15	60	0.471	37.556	A	Q12361	YDL035C	GPR1	Transcript	synonymous_variant	1611	1611	537	N/N	aaC/aaT	-	EXON=1/1
chrIV_390471_G/A	chrIV:390471	Heterozygous	6	17	35.294	0.4	38.667	A	Q12361	YDL035C	GPR1	Transcript	synonymous_variant	1587	1587	529	N/N	aaC/aaT	-	EXON=1/1
chrIV_45786_T/C	chrIV:45786	Heterozygous	8	30	26.667	0.5	37.875	C	P11484	YDL229W	SSB1	Transcript	synonymous_variant	1722	1722	574	I/I	atT/atC	-	EXON=1/1
chrIV_45837_T/C	chrIV:45837	Heterozygous	11	39	28.205	0.5	38.182	C	P11484	YDL229W	SSB1	Transcript	synonymous_variant	1773	1773	591	S/S	tcT/tcC	-	EXON=1/1
chrIV_516665_A/G	chrIV:516665	Homozygous	26	26	100	0.4	36.462	G	Q12472	YDR034C-D	YDR034C-D	Transcript	synonymous_variant	2691	2691	897	Y/Y	taT/taC	-	EXON=2/2
chrIV_516668_A/G	chrIV:516668	Homozygous	19	19	100	0.419	37.579	G	Q12472	YDR034C-D	YDR034C-D	Transcript	synonymous_variant	2688	2688	896	N/N	aaT/aaC	-	EXON=2/2
chrIV_516674_T/C	chrIV:516674	Homozygous	18	18	100	0.414	37.722	C	Q12472	YDR034C-D	YDR034C-D	Transcript	synonymous_variant	2682	2682	894	Q/Q	caA/caG	-	EXON=2/2
chrIV_516686_G/C	chrIV:516686	Homozygous	11	11	100	0.389	38	C	Q12472	YDR034C-D	YDR034C-D	Transcript	synonymous_variant	2670	2670	890	S/S	tcC/tcG	-	EXON=2/2
chrIV_524678_C/T	chrIV:524678	Homozygous	21	21	100	0.471	38.381	T	P28817	YDR036C	EHD3	Transcript	synonymous_variant	36	36	12	S/S	tcG/tcA	-	EXON=1/1
chrIV_524693_T/C	chrIV:524693	Homozygous	17	17	100	0.391	37.941	C	P28817	YDR036C	EHD3	Transcript	synonymous_variant	21	21	7	K/K	aaA/aaG	-	EXON=1/1
chrIV_524699_C/T	chrIV:524699	Homozygous	13	13	100	0.412	37.462	T	P28817	YDR036C	EHD3	Transcript	synonymous_variant	15	15	5	T/T	acG/acA	-	EXON=1/1
chrIV_759149_T/A	chrIV:759149	Heterozygous	4	11	36.364	0.4	38	A	Q00402	YDR150W	NUM1	Transcript	synonymous_variant	3522	3522	1174	S/S	tcT/tcA	-	EXON=1/1
chrIV_759179_A/T	chrIV:759179	Heterozygous	10	38	26.316	0.333	36.9	T	Q00402	YDR150W	NUM1	Transcript	synonymous_variant	3552	3552	1184	S/S	tcA/tcT	-	EXON=1/1
chrIV_759224_G/A	chrIV:759224	Heterozygous	32	95	33.684	0.472	37.5	A	Q00402	YDR150W	NUM1	Transcript	synonymous_variant	3597	3597	1199	L/L	ctG/ctA	-	EXON=1/1
chrIV_759524_G/A	chrIV:759524	Heterozygous	4	12	33.333	0.25	37.75	A	Q00402	YDR150W	NUM1	Transcript	synonymous_variant	3897	3897	1299	E/E	gaG/gaA	-	EXON=1/1
chrIX_137146_A/G	chrIX:137146	Heterozygous	9	26	34.615	0.471	38.556	G	P23250	YIL119C	RPI1	Transcript	synonymous_variant	732	732	244	N/N	aaT/aaC	-	EXON=1/1
chrIX_147057_A/G	chrIX:147057	Heterozygous	32	109	29.358	0.492	37.562	G	P40477	YIL115C	NUP159	Transcript	synonymous_variant	1653	1653	551	G/G	ggT/ggC	-	EXON=1/1
chrIX_375832_G/A	chrIX:375832	Heterozygous	30	92	32.609	0.5	38.267	A	P40568	YIR010W	DSN1	Transcript	synonymous_variant	402	402	134	A/A	gcG/gcA	-	EXON=1/1
chrIX_391273_A/G	chrIX:391273	Homozygous	22	24	91.667	0.485	37.818	G	P08640	YIR019C	FLO11	Transcript	synonymous_variant	2403	2403	801	T/T	acT/acC	-	EXON=1/1
chrIX_391276_A/G	chrIX:391276	Homozygous	21	23	91.304	0.469	36.81	G	P08640	YIR019C	FLO11	Transcript	synonymous_variant	2400	2400	800	S/S	tcT/tcC	-	EXON=1/1
chrIX_391366_A/G	chrIX:391366	Heterozygous	13	46	28.261	0.412	36.154	G	P08640	YIR019C	FLO11	Transcript	synonymous_variant	2310	2310	770	S/S	tcT/tcC	-	EXON=1/1
chrIX_391489_A/G	chrIX:391489	Heterozygous	17	58	29.31	0.435	35.294	G	P08640	YIR019C	FLO11	Transcript	synonymous_variant	2187	2187	729	T/T	acT/acC	-	EXON=1/1
chrIX_391498_G/T	chrIX:391498	Heterozygous	14	55	25.455	0.45	37.571	T	P08640	YIR019C	FLO11	Transcript	synonymous_variant	2178	2178	726	S/S	tcC/tcA	-	EXON=1/1
chrIX_391543_G/T	chrIX:391543	Heterozygous	11	33	33.333	0.333	37.364	T	P08640	YIR019C	FLO11	Transcript	synonymous_variant	2133	2133	711	S/S	tcC/tcA	-	EXON=1/1
chrIX_391741_A/G	chrIX:391741	Heterozygous	9	31	29.032	0.5	36.222	G	P08640	YIR019C	FLO11	Transcript	synonymous_variant	1935	1935	645	T/T	acT/acC	-	EXON=1/1
chrIX_392119_A/G	chrIX:392119	Heterozygous	15	51	29.412	0.476	36.467	G	P08640	YIR019C	FLO11	Transcript	synonymous_variant	1557	1557	519	T/T	acT/acC	-	EXON=1/1
chrIX_392248_A/G	chrIX:392248	Heterozygous	16	36	44.444	0.389	37.125	G	P08640	YIR019C	FLO11	Transcript	synonymous_variant	1428	1428	476	S/S	tcT/tcC	-	EXON=1/1
chrIX_430902_G/A	chrIX:430902	Heterozygous	31	112	27.679	0.426	38.258	A	P40583	YIR039C	YPS6	Transcript	synonymous_variant	1210	1210	404	L/L	Ctg/Ttg	-	EXON=1/1
chrIX_430918_G/T	chrIX:430918	Heterozygous	31	115	26.957	0.438	38.548	T	P40583	YIR039C	YPS6	Transcript	synonymous_variant	1194	1194	398	S/S	tcC/tcA	-	EXON=1/1
chrIX_430951_A/G	chrIX:430951	Heterozygous	30	114	26.316	0.447	37.6	G	P40583	YIR039C	YPS6	Transcript	synonymous_variant	1161	1161	387	A/A	gcT/gcC	-	EXON=1/1
chrIX_430954_T/C	chrIX:430954	Heterozygous	31	116	26.724	0.438	38.065	C	P40583	YIR039C	YPS6	Transcript	synonymous_variant	1158	1158	386	S/S	tcA/tcG	-	EXON=1/1
chrIX_430960_T/C	chrIX:430960	Heterozygous	31	117	26.496	0.438	37.742	C	P40583	YIR039C	YPS6	Transcript	synonymous_variant	1152	1152	384	V/V	gtA/gtG	-	EXON=1/1
chrIX_430969_G/A	chrIX:430969	Heterozygous	31	114	27.193	0.438	38.452	A	P40583	YIR039C	YPS6	Transcript	synonymous_variant	1143	1143	381	S/S	tcC/tcT	-	EXON=1/1
chrIX_430975_G/A	chrIX:430975	Heterozygous	31	115	26.957	0.438	38.548	A	P40583	YIR039C	YPS6	Transcript	synonymous_variant	1137	1137	379	N/N	aaC/aaT	-	EXON=1/1
chrIX_430981_C/A	chrIX:430981	Heterozygous	27	108	25	0.452	38.593	A	P40583	YIR039C	YPS6	Transcript	synonymous_variant	1131	1131	377	S/S	tcG/tcT	-	EXON=1/1
chrIX_430984_T/G	chrIX:430984	Heterozygous	27	108	25	0.425	38.333	G	P40583	YIR039C	YPS6	Transcript	synonymous_variant	1128	1128	376	I/I	atA/atC	-	EXON=1/1
chrIX_431854_A/G	chrIX:431854	Heterozygous	32	114	28.07	0.453	37.312	G	P40583	YIR039C	YPS6	Transcript	synonymous_variant	258	258	86	T/T	acT/acC	-	EXON=1/1
chrIX_431860_T/C	chrIX:431860	Heterozygous	32	120	26.667	0.453	38.594	C	P40583	YIR039C	YPS6	Transcript	synonymous_variant	252	252	84	L/L	ttA/ttG	-	EXON=1/1
chrIX_431863_C/T	chrIX:431863	Heterozygous	32	115	27.826	0.453	38.5	T	P40583	YIR039C	YPS6	Transcript	synonymous_variant	249	249	83	Q/Q	caG/caA	-	EXON=1/1
chrIX_431866_T/A	chrIX:431866	Heterozygous	32	116	27.586	0.453	38.469	A	P40583	YIR039C	YPS6	Transcript	synonymous_variant	246	246	82	L/L	ctA/ctT	-	EXON=1/1
chrIX_431869_G/A	chrIX:431869	Heterozygous	30	115	26.087	0.449	38.4	A	P40583	YIR039C	YPS6	Transcript	synonymous_variant	243	243	81	Y/Y	taC/taT	-	EXON=1/1
chrV_22665_G/A	chrV:22665	Heterozygous	14	49	28.571	0.333	36.714	A	P39924	YEL069C	HXT13	Transcript	synonymous_variant	567	567	189	A/A	gcC/gcT	-	EXON=1/1
chrV_22671_T/C	chrV:22671	Heterozygous	14	49	28.571	0.333	38	C	P39924	YEL069C	HXT13	Transcript	synonymous_variant	561	561	187	E/E	gaA/gaG	-	EXON=1/1
chrVI_104364_A/G	chrVI:104364	Heterozygous	36	78	46.154	0.5	37.306	G	P43577	YFL017C	GNA1	Transcript	synonymous_variant	99	99	33	I/I	atT/atC	-	EXON=1/1
chrVI_13342_C/T	chrVI:13342	Heterozygous	13	47	27.66	0.389	37.692	T	P43534	YFL058W	THI5	Transcript	synonymous_variant	414	414	138	A/A	gcC/gcT	-	EXON=1/1
chrVI_29389_A/G	chrVI:29389	Heterozygous	28	105	26.667	0.48	38.643	G	P43551	YFL052W	ZNF1	Transcript	synonymous_variant	1158	1158	386	K/K	aaA/aaG	-	EXON=1/1
chrVI_6434_A/G	chrVI:6434	Heterozygous	12	44	27.273	0.333	37.917	G	P43542	YFL062W	COS4	Transcript	synonymous_variant	9	9	3	E/E	gaA/gaG	-	EXON=1/1
chrVI_6473_T/C	chrVI:6473	Homozygous	17	17	100	0.481	37.647	C	P43542	YFL062W	COS4	Transcript	synonymous_variant	48	48	16	S/S	tcT/tcC	-	EXON=1/1
chrVI_73387_G/A	chrVI:73387	Heterozygous	7	27	25.926	0.417	38.286	A	P43565	YFL033C	RIM15	Transcript	synonymous_variant	1041	1041	347	N/N	aaC/aaT	-	EXON=1/1
chrVI_92446_A/G	chrVI:92446	Heterozygous	22	86	25.581	0.5	36.773	G	P43573	YFL023W	BUD27	Transcript	synonymous_variant	1461	1461	487	E/E	gaA/gaG	-	EXON=1/1
chrVII_1071012_G/A	chrVII:1071012	Heterozygous	38	138	27.536	0.458	38.289	A	P53338	YGR288W	MAL13	Transcript	synonymous_variant	720	720	240	T/T	acG/acA	-	EXON=1/1
chrVII_1071648_T/A	chrVII:1071648	Heterozygous	16	44	36.364	0.48	38.25	A	P53338	YGR288W	MAL13	Transcript	synonymous_variant	1356	1356	452	T/T	acT/acA	-	EXON=1/1
chrVII_1071651_G/A	chrVII:1071651	Heterozygous	16	41	39.024	0.48	36.625	A	P53338	YGR288W	MAL13	Transcript	synonymous_variant	1359	1359	453	L/L	ctG/ctA	-	EXON=1/1
chrVII_1071654_C/A	chrVII:1071654	Heterozygous	16	44	36.364	0.48	38.562	A	P53338	YGR288W	MAL13	Transcript	synonymous_variant	1362	1362	454	P/P	ccC/ccA	-	EXON=1/1
chrVII_1082307_G/A	chrVII:1082307	Heterozygous	38	125	30.4	0.458	38.184	A	P53344	YGR295C	COS6	Transcript	synonymous_variant	423	423	141	T/T	acC/acT	-	EXON=1/1
chrVII_1082469_A/G	chrVII:1082469	Heterozygous	57	180	31.667	0.429	37.982	G	P53344	YGR295C	COS6	Transcript	synonymous_variant	261	261	87	V/V	gtT/gtC	-	EXON=1/1
chrVII_112964_G/A	chrVII:112964	Heterozygous	12	45	26.667	0.455	36.5	A	P09620	YGL203C	KEX1	Transcript	synonymous_variant	1701	1701	567	D/D	gaC/gaT	-	EXON=1/1
chrVII_158982_A/T	chrVII:158982	Heterozygous	36	106	33.962	0.485	38.139	T	P40956	YGL181W	GTS1	Transcript	synonymous_variant	1077	1077	359	A/A	gcA/gcT	-	EXON=1/1
chrVII_402753_T/C	chrVII:402753	Heterozygous	11	43	25.581	0.474	36.364	C	P53174	YGL053W	PRM8	Transcript	synonymous_variant	165	165	55	S/S	tcT/tcC	-	EXON=1/1
chrVII_402756_A/G	chrVII:402756	Heterozygous	12	47	25.532	0.476	38.75	G	P53174	YGL053W	PRM8	Transcript	synonymous_variant	168	168	56	L/L	ctA/ctG	-	EXON=1/1
chrVII_402774_C/T	chrVII:402774	Heterozygous	11	42	26.19	0.474	38.545	T	P53174	YGL053W	PRM8	Transcript	synonymous_variant	186	186	62	I/I	atC/atT	-	EXON=1/1
chrVII_403167_C/T	chrVII:403167	Heterozygous	5	20	25	0.429	38.2	T	P53174	YGL053W	PRM8	Transcript	synonymous_variant	579	579	193	N/N	aaC/aaT	-	EXON=1/1
chrVII_461227_C/A	chrVII:461227	Heterozygous	37	75	49.333	0.478	38.703	A	P16639	YGL017W	ATE1	Transcript	synonymous_variant	1374	1374	458	I/I	atC/atA	-	EXON=1/1
chrVII_596770_C/T	chrVII:596770	Heterozygous	39	94	41.489	0.486	37.846	T	P53235	YGR054W	YGR054W	Transcript	synonymous_variant	78	78	26	N/N	aaC/aaT	-	EXON=1/1
chrVII_6338_G/A	chrVII:6338	Heterozygous	7	25	28	0.5	38.857	A	P0CE93	YGL261C	PAU11	Transcript	synonymous_variant	315	315	105	A/A	gcC/gcT	-	EXON=1/1
chrVII_6410_A/G	chrVII:6410	Heterozygous	6	18	33.333	0.143	39	G	P0CE93	YGL261C	PAU11	Transcript	synonymous_variant	243	243	81	T/T	acT/acC	-	EXON=1/1
chrVII_6440_G/A	chrVII:6440	Heterozygous	6	14	42.857	0.143	37.667	A	P0CE93	YGL261C	PAU11	Transcript	synonymous_variant	213	213	71	F/F	ttC/ttT	-	EXON=1/1
chrVII_6464_T/C	chrVII:6464	Heterozygous	6	14	42.857	0.143	37.667	C	P0CE93	YGL261C	PAU11	Transcript	synonymous_variant	189	189	63	P/P	ccA/ccG	-	EXON=1/1
chrVII_764257_A/G	chrVII:764257	Heterozygous	51	157	32.484	0.49	38.294	G	P53283	YGR138C	TPO2	Transcript	synonymous_variant	1350	1350	450	A/A	gcT/gcC	-	EXON=1/1
chrVII_765103_A/G	chrVII:765103	Heterozygous	28	100	28	0.5	37.893	G	P53283	YGR138C	TPO2	Transcript	synonymous_variant	504	504	168	V/V	gtT/gtC	-	EXON=1/1
chrVIII_193263_A/G	chrVIII:193263	Heterozygous	35	66	53.03	0.482	38.514	G	P38773	YHR043C	DOG2	Transcript	synonymous_variant	283	283	95	L/L	Ttg/Ctg	-	EXON=1/1
chrVIII_193267_A/G	chrVIII:193267	Heterozygous	41	72	56.944	0.478	38.39	G	P38773	YHR043C	DOG2	Transcript	synonymous_variant	279	279	93	N/N	aaT/aaC	-	EXON=1/1
chrVIII_193282_G/A	chrVIII:193282	Heterozygous	42	74	56.757	0.485	38.024	A	P38773	YHR043C	DOG2	Transcript	synonymous_variant	264	264	88	I/I	atC/atT	-	EXON=1/1
chrVIII_194377_C/T	chrVIII:194377	Heterozygous	8	22	36.364	0.5	38.625	T	P38774	YHR044C	DOG1	Transcript	synonymous_variant	432	432	144	G/G	ggG/ggA	-	EXON=1/1
chrVIII_287444_A/G	chrVIII:287444	Heterozygous	34	108	31.481	0.5	37.941	G	P32467	YHR092C	HXT4	Transcript	synonymous_variant	1368	1368	456	V/V	gtT/gtC	-	EXON=1/1
chrVIII_287450_T/A	chrVIII:287450	Heterozygous	33	107	30.841	0.484	38	A	P32467	YHR092C	HXT4	Transcript	synonymous_variant	1362	1362	454	P/P	ccA/ccT	-	EXON=1/1
chrVIII_288062_A/G	chrVIII:288062	Heterozygous	43	156	27.564	0.486	38.093	G	P32467	YHR092C	HXT4	Transcript	synonymous_variant	750	750	250	A/A	gcT/gcC	-	EXON=1/1
chrVIII_288065_G/A	chrVIII:288065	Heterozygous	44	156	28.205	0.493	38.136	A	P32467	YHR092C	HXT4	Transcript	synonymous_variant	747	747	249	F/F	ttC/ttT	-	EXON=1/1
chrVIII_288073_G/A	chrVIII:288073	Heterozygous	43	158	27.215	0.5	37.837	A	P32467	YHR092C	HXT4	Transcript	synonymous_variant	739	739	247	L/L	Cta/Tta	-	EXON=1/1
chrVIII_288083_A/G	chrVIII:288083	Heterozygous	65	189	34.392	0.496	38.369	G	P32467	YHR092C	HXT4	Transcript	synonymous_variant	729	729	243	V/V	gtT/gtC	-	EXON=1/1
chrVIII_288095_G/C	chrVIII:288095	Heterozygous	74	205	36.098	0.496	38.054	C	P32467	YHR092C	HXT4	Transcript	synonymous_variant	717	717	239	V/V	gtC/gtG	-	EXON=1/1
chrVIII_288434_G/A	chrVIII:288434	Heterozygous	55	166	33.133	0.489	38.055	A	P32467	YHR092C	HXT4	Transcript	synonymous_variant	378	378	126	S/S	tcC/tcT	-	EXON=1/1
chrVIII_49344_C/T	chrVIII:49344	Heterozygous	23	79	29.114	0.405	35.13	T	P38739	YHL028W	WSC4	Transcript	synonymous_variant	582	582	194	S/S	agC/agT	-	EXON=1/1
chrVIII_49356_A/G	chrVIII:49356	Heterozygous	28	75	37.333	0.44	37.679	G	P38739	YHL028W	WSC4	Transcript	synonymous_variant	594	594	198	S/S	tcA/tcG	-	EXON=1/1
chrVIII_49359_C/T	chrVIII:49359	Heterozygous	28	75	37.333	0.442	37.893	T	P38739	YHL028W	WSC4	Transcript	synonymous_variant	597	597	199	T/T	acC/acT	-	EXON=1/1
chrVIII_49410_A/G	chrVIII:49410	Heterozygous	22	77	28.571	0.463	37.864	G	P38739	YHL028W	WSC4	Transcript	synonymous_variant	648	648	216	T/T	acA/acG	-	EXON=1/1
chrVIII_527071_A/G	chrVIII:527071	Heterozygous	4	15	26.667	0.4	33.75	G	P38894	YHR211W	FLO5	Transcript	synonymous_variant	1680	1680	560	T/T	acA/acG	-	EXON=1/1
chrVIII_527074_C/T	chrVIII:527074	Homozygous	12	14	85.714	0.444	38.083	T	P38894	YHR211W	FLO5	Transcript	synonymous_variant	1683	1683	561	S/S	tcC/tcT	-	EXON=1/1
chrVIII_527080_G/A	chrVIII:527080	Heterozygous	5	13	38.462	0.333	36	A	P38894	YHR211W	FLO5	Transcript	synonymous_variant	1689	1689	563	E/E	gaG/gaA	-	EXON=1/1
chrVIII_553325_T/C	chrVIII:553325	Homozygous	18	18	100	0.304	37	C	P38693	YHR215W	PHO12	Transcript	synonymous_variant	1227	1227	409	S/S	tcT/tcC	-	EXON=1/1
chrVIII_6497_C/A	chrVIII:6497	Heterozygous	25	85	29.412	0.467	38.28	A	P38723	YHL048W	COS8	Transcript	synonymous_variant	97	97	33	R/R	Cga/Aga	-	EXON=1/1
chrVIII_66575_C/T	chrVIII:66575	Heterozygous	14	48	29.167	0.364	37.643	T	P21957	YHL020C	OPI1	Transcript	synonymous_variant	882	882	294	Q/Q	caG/caA	-	EXON=1/1
chrX_20849_A/G	chrX:20849	Heterozygous	22	87	25.287	0.463	38.455	G	P40885	YJL219W	HXT9	Transcript	synonymous_variant	1353	1353	451	S/S	tcA/tcG	-	EXON=1/1
chrX_393111_C/A	chrX:393111	Heterozygous	25	54	46.296	0.5	38.4	A	P09938	YJL026W	RNR2	Transcript	synonymous_variant	708	708	236	A/A	gcC/gcA	-	EXON=1/1
chrX_400272_A/T	chrX:400272	Heterozygous	31	107	28.972	0.375	37.419	T	P47068	YJL020C	BBC1	Transcript	synonymous_variant	2139	2139	713	P/P	ccT/ccA	-	EXON=1/1
chrX_479381_T/C	chrX:479381	Homozygous	13	13	100	0.478	38.077	C	P47100	YJR029W	YJR029W	Transcript	synonymous_variant	1038	1038	346	I/I	atT/atC	-	EXON=1/2
chrX_479381_T/C	chrX:479381	Homozygous	13	13	100	0.478	38.077	C	P47099	YJR028W	YJR028W	Transcript	synonymous_variant	1038	1038	346	I/I	atT/atC	-	EXON=1/1
chrX_715048_A/C	chrX:715048	Heterozygous	23	74	31.081	0.457	37.609	C	P47179	YJR151C	DAN4	Transcript	synonymous_variant	693	693	231	P/P	ccT/ccG	-	EXON=1/1
chrX_715054_G/T	chrX:715054	Heterozygous	28	89	31.461	0.467	37.964	T	P47179	YJR151C	DAN4	Transcript	synonymous_variant	687	687	229	T/T	acC/acA	-	EXON=1/1
chrX_726212_A/G	chrX:726212	Heterozygous	28	112	25	0.462	38.643	G	P47181	YJR154W	YJR154W	Transcript	synonymous_variant	429	429	143	K/K	aaA/aaG	-	EXON=1/1
chrXI_1831_A/G	chrXI:1831	Heterozygous	15	47	31.915	0.5	38	G	P35994	YKL224C	PAU16	Transcript	synonymous_variant	351	351	117	G/G	ggT/ggC	-	EXON=1/1
chrXI_337509_T/C	chrXI:337509	Heterozygous	20	29	68.966	0.429	37.1	C	P35732	YKL054C	DEF1	Transcript	synonymous_variant	1245	1245	415	Q/Q	caA/caG	-	EXON=1/1
chrXI_337527_T/C	chrXI:337527	Heterozygous	8	31	25.806	0.333	38.125	C	P35732	YKL054C	DEF1	Transcript	synonymous_variant	1227	1227	409	Q/Q	caA/caG	-	EXON=1/1
chrXI_337563_C/T	chrXI:337563	Heterozygous	6	23	26.087	0.455	37	T	P35732	YKL054C	DEF1	Transcript	synonymous_variant	1191	1191	397	Q/Q	caG/caA	-	EXON=1/1
chrXI_380869_C/T	chrXI:380869	Heterozygous	11	29	37.931	0.421	37.909	T	P33417	YKL032C	IXR1	Transcript	synonymous_variant	990	990	330	Q/Q	caG/caA	-	EXON=1/1
chrXI_380872_T/C	chrXI:380872	Heterozygous	11	33	33.333	0.421	37.727	C	P33417	YKL032C	IXR1	Transcript	synonymous_variant	987	987	329	Q/Q	caA/caG	-	EXON=1/1
chrXI_380890_T/C	chrXI:380890	Heterozygous	11	34	32.353	0.45	38.182	C	P33417	YKL032C	IXR1	Transcript	synonymous_variant	969	969	323	Q/Q	caA/caG	-	EXON=1/1
chrXI_464477_C/T	chrXI:464477	Heterozygous	25	98	25.51	0.479	38.08	T	P36110	YKR013W	PRY2	Transcript	synonymous_variant	519	519	173	T/T	acC/acT	-	EXON=1/1
chrXII_1063254_A/G	chrXII:1063254	Heterozygous	95	345	27.536	0.5	37.695	G	P53427	YLR461W	PAU4	Transcript	synonymous_variant	336	336	112	K/K	aaA/aaG	-	EXON=1/1
chrXII_178366_C/A	chrXII:178366	Heterozygous	56	88	63.636	0.5	38.482	A	Q07938	YLR017W	MEU1	Transcript	synonymous_variant	759	759	253	T/T	acC/acA	-	EXON=1/1
chrXII_511551_A/G	chrXII:511551	Heterozygous	23	59	38.983	0.489	37.652	G	Q06251	YLR177W	YLR177W	Transcript	synonymous_variant	498	498	166	Q/Q	caA/caG	-	EXON=1/1
chrXII_64937_AA/GG	chrXII:64937-64938	Homozygous	10	10	100	0.467	37.579	GG	P0CG63	YLL039C	UBI4	Transcript	synonymous_variant	270	270	90	T/T	acT/acC	-	EXON=1/1
chrXIII_235608_G/A	chrXIII:235608	Heterozygous	39	74	52.703	0.479	38.41	A	Q03730	YML018C	YML018C	Transcript	synonymous_variant	345	345	115	A/A	gcC/gcT	-	EXON=1/1
chrXIII_588570_C/T	chrXIII:588570	Heterozygous	10	36	27.778	0.25	36	T	Q03825	YMR164C	MSS11	Transcript	synonymous_variant	981	981	327	Q/Q	caG/caA	-	EXON=1/1
chrXIII_588636_T/C	chrXIII:588636	Heterozygous	8	29	27.586	0.385	36.875	C	Q03825	YMR164C	MSS11	Transcript	synonymous_variant	915	915	305	Q/Q	caA/caG	-	EXON=1/1
chrXIII_609021_A/C	chrXIII:609021	Heterozygous	24	89	26.966	0.465	37.208	C	P18899	YMR173W	DDR48	Transcript	synonymous_variant	333	333	111	S/S	tcA/tcC	-	EXON=1/1
chrXIII_609024_T/C	chrXIII:609024	Heterozygous	23	86	26.744	0.436	37.391	C	P18899	YMR173W	DDR48	Transcript	synonymous_variant	336	336	112	Y/Y	taT/taC	-	EXON=1/1
chrXIII_609258_C/T	chrXIII:609258	Heterozygous	17	67	25.373	0.4	36.471	T	P18899	YMR173W	DDR48	Transcript	synonymous_variant	570	570	190	G/G	ggC/ggT	-	EXON=1/1
chrXIII_609699_T/A	chrXIII:609699	Heterozygous	9	31	29.032	0.429	36.333	A	P18899	YMR173W	DDR48	Transcript	synonymous_variant	1011	1011	337	S/S	tcT/tcA	-	EXON=1/1
chrXIII_908563_A/G	chrXIII:908563	Heterozygous	8	21	38.095	0.364	36.375	G	Q04893	YMR317W	YMR317W	Transcript	synonymous_variant	1200	1200	400	T/T	acA/acG	-	EXON=1/1
chrXIII_918537_G/A	chrXIII:918537	Heterozygous	44	165	26.667	0.476	37.273	A	Q04902	YMR322C	SNO4	Transcript	synonymous_variant	543	543	181	S/S	agC/agT	-	EXON=1/1
chrXIII_920744_C/T	chrXIII:920744	Heterozygous	23	76	30.263	0.5	36.609	T	P42222	YMR323W	ERR3	Transcript	synonymous_variant	657	657	219	I/I	atC/atT	-	EXON=1/1
chrXIV_101123_G/A	chrXIV:101123	Homozygous	10	11	90.909	0.462	37.9	A	Q12112	YNL284C-B	YNL284C-B	Transcript	synonymous_variant	1110	1110	370	D/D	gaC/gaT	-	EXON=1/2
chrXIV_101123_G/A	chrXIV:101123	Homozygous	10	11	90.909	0.462	37.9	A	Q12391	YNL284C-A	YNL284C-A	Transcript	synonymous_variant	1110	1110	370	D/D	gaC/gaT	-	EXON=1/1
chrXIV_101639_A/G	chrXIV:101639	Homozygous	10	10	100	0.474	36.6	G	Q12112	YNL284C-B	YNL284C-B	Transcript	synonymous_variant	594	594	198	G/G	ggT/ggC	-	EXON=1/2
chrXIV_101639_A/G	chrXIV:101639	Homozygous	10	10	100	0.474	36.6	G	Q12391	YNL284C-A	YNL284C-A	Transcript	synonymous_variant	594	594	198	G/G	ggT/ggC	-	EXON=1/1
chrXIV_131661_C/A	chrXIV:131661	Heterozygous	4	16	25	0.333	37.75	A	P41832	YNL271C	BNI1	Transcript	synonymous_variant	3723	3723	1241	P/P	ccG/ccT	-	EXON=1/1
chrXIV_333289_G/A	chrXIV:333289	Heterozygous	16	62	25.806	0.464	36.875	A	P53894	YNL161W	CBK1	Transcript	synonymous_variant	693	693	231	Q/Q	caG/caA	-	EXON=1/1
chrXIV_414910_C/T	chrXIV:414910	Heterozygous	19	31	61.29	0.05	38	T	P24783	YNL112W	DBP2	Transcript	synonymous_variant	1272	1272	424	I/I	atC/atT	-	EXON=1/2
chrXIV_598922_A/G	chrXIV:598922	Heterozygous	5	14	35.714	0.167	38.2	G	P53975	YNL019C	YNL019C	Transcript	synonymous_variant	309	309	103	L/L	ctT/ctC	-	EXON=1/1
chrXIV_704451_T/G	chrXIV:704451	Heterozygous	6	18	33.333	0.5	35.167	G	P32323	YNR044W	AGA1	Transcript	synonymous_variant	753	753	251	S/S	tcT/tcG	-	EXON=1/1
chrXIV_753001_A/G	chrXIV:753001	Heterozygous	33	115	28.696	0.418	37.364	G	P53751	YNR065C	YNR065C	Transcript	synonymous_variant	700	700	234	L/L	Tta/Cta	-	EXON=1/1
chrXIV_775065_T/C	chrXIV:775065	Homozygous	14	14	100	0.5	36.786	C	P39941	YNR073C	YNR073C	Transcript	synonymous_variant	1236	1236	412	L/L	ttA/ttG	-	EXON=1/1
chrXIV_782070_C/T	chrXIV:782070	Heterozygous	9	13	69.231	0.429	38.778	T	P0CE91	YNR076W	PAU6	Transcript	synonymous_variant	153	153	51	Y/Y	taC/taT	-	EXON=1/1
chrXIV_782106_A/G	chrXIV:782106	Heterozygous	4	13	30.769	0.5	36.75	G	P0CE91	YNR076W	PAU6	Transcript	synonymous_variant	189	189	63	P/P	ccA/ccG	-	EXON=1/1
chrXIV_782109_C/T	chrXIV:782109	Heterozygous	4	13	30.769	0.5	37.25	T	P0CE91	YNR076W	PAU6	Transcript	synonymous_variant	192	192	64	V/V	gtC/gtT	-	EXON=1/1
chrXV_11678_G/A	chrXV:11678	Homozygous	9	10	90	0.5	39	A	Q08322	YOL161C	PAU20	Transcript	synonymous_variant	234	234	78	T/T	acC/acT	-	EXON=1/1
chrXV_11768_G/A	chrXV:11768	Heterozygous	4	13	30.769	0.5	38.5	A	Q08322	YOL161C	PAU20	Transcript	synonymous_variant	144	144	48	A/A	gcC/gcT	-	EXON=1/1
chrXV_23419_T/C	chrXV:23419	Heterozygous	45	171	26.316	0.473	37.489	C	Q08295	YOL157C	IMA2	Transcript	synonymous_variant	876	876	292	A/A	gcA/gcG	-	EXON=1/1
chrXV_236313_A/G	chrXV:236313	Heterozygous	19	49	38.776	0.469	37.316	G	P19659	YOL051W	GAL11	Transcript	synonymous_variant	1374	1374	458	Q/Q	caA/caG	-	EXON=1/1
chrXV_25869_T/C	chrXV:25869	Homozygous	11	11	100	0.167	37.091	C	P54862	YOL156W	HXT11	Transcript	synonymous_variant	597	597	199	T/T	acT/acC	-	EXON=1/1
chrXV_26280_C/T	chrXV:26280	Heterozygous	25	71	35.211	0.49	37.8	T	P54862	YOL156W	HXT11	Transcript	synonymous_variant	1008	1008	336	D/D	gaC/gaT	-	EXON=1/1
chrXV_26826_A/G	chrXV:26826	Homozygous	10	10	100	0.5	35.4	G	P54862	YOL156W	HXT11	Transcript	synonymous_variant	1554	1554	518	T/T	acA/acG	-	EXON=1/1
chrXV_344928_T/C	chrXV:344928	Heterozygous	7	15	46.667	0.3	37.143	C	Q12218	YOR009W	TIR4	Transcript	synonymous_variant	594	594	198	S/S	tcT/tcC	-	EXON=1/1
chrXV_346414_G/A	chrXV:346414	Heterozygous	8	27	29.63	0.385	36.875	A	P33890	YOR010C	TIR2	Transcript	synonymous_variant	537	537	179	T/T	acC/acT	-	EXON=1/1
chrXV_346423_G/A	chrXV:346423	Heterozygous	8	32	25	0.385	38.25	A	P33890	YOR010C	TIR2	Transcript	synonymous_variant	528	528	176	T/T	acC/acT	-	EXON=1/1
chrXV_427986_G/A	chrXV:427986	Heterozygous	14	48	29.167	0.429	37.714	A	Q08438	YOR054C	VHS3	Transcript	synonymous_variant	1872	1872	624	D/D	gaC/gaT	-	EXON=1/1
chrXV_46279_C/T	chrXV:46279	Heterozygous	13	33	39.394	0.478	38.769	T	P50875	YOL148C	SPT20	Transcript	synonymous_variant	1296	1296	432	S/S	tcG/tcA	-	EXON=1/1
chrXV_512568_C/A	chrXV:512568	Heterozygous	33	72	45.833	0.492	37.818	A	P27810	YOR099W	KTR1	Transcript	synonymous_variant	744	744	248	A/A	gcC/gcA	-	EXON=1/1
chrXV_529123_C/A	chrXV:529123	Heterozygous	59	114	51.754	0.477	37.424	A	Q12415	YOR110W	TFC7	Transcript	synonymous_variant	183	183	61	A/A	gcC/gcA	-	EXON=1/1
chrXV_549152_C/T	chrXV:549152	Heterozygous	32	72	44.444	0.484	38.469	T	Q12196	YOR119C	RIO1	Transcript	synonymous_variant	1095	1095	365	R/R	agG/agA	-	EXON=1/1
chrXV_734461_C/T	chrXV:734461	Heterozygous	11	29	37.931	0.474	37	T	P29461	YOR208W	PTP2	Transcript	synonymous_variant	537	537	179	C/C	tgC/tgT	-	EXON=1/1
chrXVI_37582_A/C	chrXVI:37582	Heterozygous	40	77	51.948	0.493	37.925	C	P32383	YPL268W	PLC1	Transcript	synonymous_variant	2347	2347	783	R/R	Agg/Cgg	-	EXON=1/1
chrXVI_522057_G/A	chrXVI:522057	Heterozygous	15	43	34.884	0.423	38.533	A	P09547	YPL016W	SWI1	Transcript	synonymous_variant	1044	1044	348	Q/Q	caG/caA	-	EXON=1/1
chrXVI_522069_G/A	chrXVI:522069	Heterozygous	15	43	34.884	0.444	37.933	A	P09547	YPL016W	SWI1	Transcript	synonymous_variant	1056	1056	352	Q/Q	caG/caA	-	EXON=1/1
chrXVI_522102_A/G	chrXVI:522102	Heterozygous	11	39	28.205	0.45	38.273	G	P09547	YPL016W	SWI1	Transcript	synonymous_variant	1089	1089	363	Q/Q	caA/caG	-	EXON=1/1
chrXVI_522108_A/G	chrXVI:522108	Heterozygous	10	40	25	0.474	38.4	G	P09547	YPL016W	SWI1	Transcript	synonymous_variant	1095	1095	365	Q/Q	caA/caG	-	EXON=1/1
chrXVI_708306_C/T	chrXVI:708306	Heterozygous	18	53	33.962	0.484	37.5	T	Q06821	YPR084W	YPR084W	Transcript	synonymous_variant	1335	1335	445	G/G	ggC/ggT	-	EXON=1/1
chrXVI_786360_A/T	chrXVI:786360	Heterozygous	36	111	32.432	0.493	37.556	T	n/a	YPR123C	YPR123C	Transcript	synonymous_variant	216	216	72	A/A	gcT/gcA	-	EXON=1/1
chrXVI_786369_C/T	chrXVI:786369	Heterozygous	34	108	31.481	0.5	38.324	T	n/a	YPR123C	YPR123C	Transcript	synonymous_variant	207	207	69	L/L	ctG/ctA	-	EXON=1/1
chrXVI_786369_C/T	chrXVI:786369	Heterozygous	34	108	31.481	0.5	38.324	T	P49573	YPR124W	CTR1	Transcript	synonymous_variant	162	162	54	S/S	tcC/tcT	-	EXON=1/1
chrXVI_786375_G/C	chrXVI:786375	Heterozygous	28	102	27.451	0.5	38.036	C	n/a	YPR123C	YPR123C	Transcript	synonymous_variant	201	201	67	L/L	ctC/ctG	-	EXON=1/1
chrXVI_786375_G/C	chrXVI:786375	Heterozygous	28	102	27.451	0.5	38.036	C	P49573	YPR124W	CTR1	Transcript	synonymous_variant	168	168	56	A/A	gcG/gcC	-	EXON=1/1
chrXVI_839202_G/A	chrXVI:839202	Homozygous	11	11	100	0.474	37.727	A	Q06451	YPR156C	TPO3	Transcript	synonymous_variant	576	576	192	V/V	gtC/gtT	-	EXON=1/1
chrXVI_931742_T/C	chrXVI:931742	Heterozygous	96	366	26.23	0.455	38.333	C	Q06595	YPR196W	YPR196W	Transcript	synonymous_variant	367	367	123	L/L	Tta/Cta	-	EXON=1/1
chrXVI_931744_A/G	chrXVI:931744	Heterozygous	94	364	25.824	0.454	38.489	G	Q06595	YPR196W	YPR196W	Transcript	synonymous_variant	369	369	123	L/L	ttA/ttG	-	EXON=1/1
chrXVI_931852_A/T	chrXVI:931852	Heterozygous	58	214	27.103	0.474	37.534	T	Q06595	YPR196W	YPR196W	Transcript	synonymous_variant	477	477	159	R/R	cgA/cgT	-	EXON=1/1
chrXVI_931870_C/G	chrXVI:931870	Heterozygous	72	239	30.126	0.476	37.958	G	Q06595	YPR196W	YPR196W	Transcript	synonymous_variant	495	495	165	L/L	ctC/ctG	-	EXON=1/1
chrXVI_932107_A/G	chrXVI:932107	Heterozygous	89	326	27.301	0.443	37.539	G	Q06595	YPR196W	YPR196W	Transcript	synonymous_variant	732	732	244	K/K	aaA/aaG	-	EXON=1/1
chrXVI_932113_A/C	chrXVI:932113	Heterozygous	88	321	27.414	0.446	37.92	C	Q06595	YPR196W	YPR196W	Transcript	synonymous_variant	738	738	246	V/V	gtA/gtC	-	EXON=1/1
chrXVI_932119_TT/CC	chrXVI:932119-932120	Heterozygous	88	331	26.586	0.446	37.806	CC	Q06595	YPR196W	YPR196W	Transcript	synonymous_variant	744	744	248	S/S	agT/agC	-	EXON=1/1
chrXVI_932122_G/A	chrXVI:932122	Heterozygous	89	329	27.052	0.431	38.472	A	Q06595	YPR196W	YPR196W	Transcript	synonymous_variant	747	747	249	L/L	ttG/ttA	-	EXON=1/1
chrXVI_932551_GC/AT	chrXVI:932551-932552	Heterozygous	71	272	26.103	0.44	38.447	AT	Q06595	YPR196W	YPR196W	Transcript	synonymous_variant	1176	1176	392	A/A	gcG/gcA	-	EXON=1/1
