# Supplementary material for: Cell periphery-related proteins as major genomic targets behind the adaptive evolution of an industrial Saccharomyces cerevisiae strain to combined heat and hydrolysate stress
Source: BMC Genomics. 2015 Jul 9;16(1):514. doi: 10.1186/s12864-015-1737-4 (PMC4496855; doi:10.1186/s12864-015-1737-4)
Supplement: Supplementary file 6 — K a /K s modelling of ISO12 versus ER. This file contains the results of the modelling of the non-synonymous to synonymous substitution ratio (Ka/Ks). [file 12864_2015_1737_MOESM6_ESM.xlsx]

## Sheet: Description
	This file contains the results of the Ka/Ks modelling of the SNPs detected between ER and ISO12 (based on a S288c ORF background).
	The modelling was done with the KaKs_Calculator (v1.2). The results were quality filtered to disregard ORFs with a Ka/Ks > 5 and <0.01.
	ORFs with a calculated Ka/Ks >1 are highlighted in green, wheras those with a Ka/Ks <1 are highlighted in red.

## Sheet: KaKs modelling of ISO12 & ER
Systematic name	Sequence	Method	Ka	Ks	Ka/Ks	Length used in analysis	Substitutions	Annotation			Color legend:
YEL069C	HXT13	MA	0.00578717	0.00141767	4.08216	1635	7	Hexose transporter HXT13			Ka/Ks > 1
YGR023W	MTL1	MA	0.00756232	0.00236165	3.20213	1653	9	Protein MTL1			Ka/Ks < 1
YAL039C	CYC3	MA	0.0111769	0.0036384	3.07193	789	7	Cytochrome c heme lyase
YMR173W-A	YMR173W-A	MA	0.0222296	0.0083496	2.66235	1179	22	YMR173W-A			Filtered: >5 and <0.01
YAL063C	FLO9	MA	0.0122666	0.00522949	2.34566	3819	39	Flocculation protein FLO9
YOR389W	YOR389W	MA	0.00258049	0.00137236	1.88033	1872	4	Putative uncharacterized protein YPL278C; Uncharacterized protein YOR389W
YCR067C	SED4	MA	0.00188146	0.00123775	1.52006	2961	5	Putative guanine nucleotide-exchange factor SED4
YOL161C	PAU20	MA	0.0363277	0.0268448	1.35325	348	12	Seripauperin-20
YIR019C	FLO11	MA	0.00907968	0.00708534	1.28147	3957	34	Flocculation protein FLO11
YIL169C	YIL169C	MA	0.00278255	0.00221262	1.25758	2751	7	Putative uncharacterized protein YIL169C
YKR092C	SRP40	MA	0.00401617	0.0033969	1.1823	1110	4	Suppressor protein SRP40
YGR295C	COS6	MA	0.00553377	0.00580904	0.952614	1086	6	Protein COS6
YIR039C	YPS6	MA	0.0274023	0.0298948	0.916625	1524	41	Aspartic proteinase yapsin-6
YGR138C	TPO2	MA	0.00169391	0.00195667	0.865708	1728	3	Polyamine transporter 2
YIL011W	TIR3	MA	0.0145815	0.0174261	0.83676	807	12	Cell wall protein TIR3
YMR317W	YMR317W	MA	0.00224921	0.00272101	0.82661	3420	8	Uncharacterized protein YMR317W
YHR092C	HXT4	MA	0.0076443	0.00956502	0.799193	1662	13	Low-affinity glucose transporter HXT4
YML007W	YAP1	MA	0.000988748	0.0012633	0.782671	1950	2	AP-1-like transcription factor YAP1
YJL020C	BBC1	MA	0.00182428	0.00239805	0.760734	3294	6	Myosin tail region-interacting protein MTI1
YGL259W	YPS5	MA	0.0113896	0.0153626	0.741382	495	6	Putative uncharacterized protein YGL259W
YKL032C	IXR1	MA	0.00367138	0.00504256	0.728077	1728	7	Intrastrand cross-link recognition protein
YLL021W	SPA2	MA	0.00147048	0.00203277	0.723385	4398	7	Protein SPA2
YBR298C	MAL31	MA	0.00375272	0.00576529	0.650916	1725	7	Maltose permease MAL31; Maltose permease MAL61
YMR164C	MSS11	MA	0.00241094	0.00405725	0.594229	2160	6	Transcription activator MSS11
YJR151C	DAN4	MA	0.00249653	0.0046076	0.541828	3342	9	Cell wall protein DAN4
YGL053W	PRM8	MA	0.0302178	0.0597277	0.505925	711	25	Pheromone-regulated membrane protein 8
YFL023W	BUD27	MA	0.0041371	0.00849412	0.487055	2388	12	Bud site selection protein 27
YKL034W	TUL1	MA	0.00139443	0.00298644	0.466921	2274	4	Transmembrane E3 ubiquitin-protein ligase 1
YGL150C	INO80	MA	0.000607336	0.00159819	0.380015	4272	3	Putative DNA helicase INO80
YHL048W	COS8	MA	0.0131568	0.0347503	0.378609	1140	20	Putative uncharacterized protein YIR044C; Protein COS8
YJL159W	HSP150	MA	0.0016658	0.00479423	0.34746	1239	3	Cell wall mannoprotein HSP150
YDL248W	COS7	MA	0.00252586	0.00738362	0.34209	1149	4	Protein COS7
YNR044W	AGA1	MA	0.00331003	0.00972924	0.340214	2175	12	A-agglutinin anchorage subunit
YAR031W	PRM9	MA	0.00299854	0.00915931	0.327376	894	4	Pheromone-regulated membrane protein 9
YJR154W	YJR154W	MA	0.0133372	0.0422274	0.315841	1038	20	Uncharacterized protein YJR154W
YJR028W	YJR028W	MA	0.000989795	0.00331114	0.298929	1320	2	Transposon Ty1-JR2 Gag polyprotein
YFL052W	ZNF1	MA	0.0153265	0.0528399	0.290055	1395	32	Uncharacterized transcriptional regulatory protein YFL052W
YPL016W	SWI1	MA	0.00206002	0.0079811	0.258112	3942	12	SWI/SNF chromatin-remodeling complex subunit SWI1
YDR256C	CTA1	MA	0.000978997	0.00383322	0.255398	1506	2	Peroxisomal catalase A; Catalase
YBR297W	MAL33	MA	0.000836928	0.00328267	0.254954	1404	2	Maltose fermentation regulatory protein MAL33
YKL054C	DEF1	MA	0.00315517	0.0134155	0.235188	2151	10	Uncharacterized protein YKL054C
YDR103W	STE5	MA	0.000442486	0.00194507	0.227491	2751	2	Protein STE5
YBR289W	SNF5	MA	0.000949412	0.00494519	0.191987	2715	5	SWI/SNF chromatin-remodeling complex subunit SNF5
YDR150W	NUM1	MA	0.0010577	0.00599831	0.176334	8244	18	Nuclear migration protein NUM1
YMR173W	DDR48	MA	0.00946086	0.0542127	0.174514	1290	23	Stress protein DDR48
YBL005W-A	YBL005W-A	MA	0.00105036	0.00628688	0.167072	1320	3	Transposon Ty1-BL Gag polyprotein
YAR050W	FLO1	MA	0.00454432	0.0338389	0.134293	4611	58	Flocculation protein FLO1
YER188C-A	YER188C-A	MA	0.00526245	0.0411538	0.127873	270	3	UPF0320 protein YER188C-A
YPR124W	CTR1	MA	0.00104284	0.00920644	0.113273	1218	3	Copper transport protein CTR1
YPR196W	YPR196W	MA	0.0055016	0.0509188	0.108047	1410	20	Maltose fermentation regulatory protein YPR196W
YHL028W	WSC4	MA	0.000873333	0.00829324	0.105307	1815	6	Cell wall integrity and stress response component 4
YGR288W	MAL13	MA	0.00266467	0.0275615	0.0966808	1419	10	Maltose fermentation regulatory protein MAL13
YAL035W	FUN12	MA	0.000445791	0.00538311	0.0828129	3006	4	Eukaryotic translation initiation factor 5B
