# Supplementary material for: Cell periphery-related proteins as major genomic targets behind the adaptive evolution of an industrial Saccharomyces cerevisiae strain to combined heat and hydrolysate stress
Source: BMC Genomics. 2015 Jul 9;16(1):514. doi: 10.1186/s12864-015-1737-4 (PMC4496855; doi:10.1186/s12864-015-1737-4)
Supplement: Supplementary file 7 — Copy Number Variation assessment of the reference strain regions in ER and ISO12. This file contains the results of the read mapping-based Copy Number Variation (CNV) analysis of the reference strain (S288c) regions of ER and ISO12. [file 12864_2015_1737_MOESM7_ESM.xlsx]

## Sheet: Description
	This file contains the list of the results of the Copy Number Variation (CNV) assessment of ISO12 relative to ER (against a S288c background).
	The "ISO12 vs ER CNV (ref=S288c )" sheet contains the raw data of the analysis, which in the other two sheets have been filtered with a threshold (log2>1 and >1.58 respectively).
	Green highlights indicate a CNV increase in ISO12, and decreases in CNV in ISO12 are highlighted in red.
	In the annotation-columns, telomeric regions are highlighted in yellow and transposin regions in orange.

## Sheet: ISO12 vs ER CNV (ref=S288c )
cnv	chromosome	start	end	size	log2	p.value
CNVR_1	chrVIII	2233	2613	381	-2.265021	2.179583e-86
CNVR_2	chrVIII	2709	3087	379	-1.990582	3.375635e-76
CNVR_3	chrVIII	6223	6603	381	-1.157401	2.062213e-38
CNVR_4	chrVIII	525303	525683	381	-0.6686536	2.741471e-16
CNVR_5	chrVIII	551999	552377	379	-2.171154	4.691756e-83
CNVR_6	chrVIII	560549	561023	475	-1.017803	3.200824e-39
CNVR_7	chrVII	1084093	1084473	381	1.08681	5.830029e-43
CNVR_8	chrVII	1085613	1085993	381	2.139641	2.972641e-107
CNVR_9	chrVII	821703	822083	381	-1.153141	9.131759e-41
CNVR_10	chrVII	822369	822747	379	-0.8980119	7.432223e-28
CNVR_11	chrVII	1090079	1090457	379	-1.445322	8.194742e-56
CNVR_12	chrII	49	523	475	-2.276867	3.378356e-117
CNVR_13	chrII	1189	2423	1235	-1.849784	7.54986e-244
CNVR_14	chrII	4229	4703	475	-1.159657	1.026561e-51
CNVR_15	chrII	4799	5367	569	-1.469512	6.370549e-86
CNVR_16	chrII	29689	30163	475	-1.501693	5.740996e-74
CNVR_17	chrII	33583	33963	381	-1.000959	1.797477e-33
CNVR_18	chrII	264053	264433	381	-0.8702655	6.599012e-27
CNVR_19	chrII	809923	810303	381	-1.080148	1.447681e-37
CNVR_20	chrXIV	37763	38143	381	0.7260798	1.954315e-22
CNVR_21	chrXIV	61039	61607	569	0.662645	5.274258e-28
CNVR_22	chrXIV	111389	111957	569	0.6938478	2.422286e-30
CNVR_23	chrXIV	136659	137037	379	0.7788069	2.938503e-25
CNVR_24	chrXIV	143973	144353	381	0.8235558	9.641481e-28
CNVR_25	chrXIV	235459	235933	475	0.9158734	6.254933e-41
CNVR_26	chrXIV	244389	244863	475	0.8713008	1.148131e-37
CNVR_27	chrXIV	4609	5367	759	-0.9049944	3.822121e-60
CNVR_28	chrXVI	2329	2707	379	3.653464	2.59292e-156
CNVR_29	chrXVI	2993	3373	381	-2.083501	1.57814e-83
CNVR_30	chrXVI	3943	4513	571	-1.031034	7.490161e-50
CNVR_31	chrXVI	5749	6223	475	-1.119125	2.354586e-47
CNVR_32	chrXVI	845549	845927	379	-0.9816217	2.285079e-31
CNVR_33	chrXVI	852009	852387	379	-1.091675	7.530267e-37
CNVR_34	chrXVI	944633	945013	381	-0.7157695	5.483898e-19
CNVR_35	chrXVI	945489	945963	475	-2.060781	8.512611e-103
CNVR_36	chrXVI	947483	947863	381	-1.990392	9.533236e-80
CNVR_37	chrXI	337489	340053	2565	-0.9612764	2.552119e-189
CNVR_38	chrXI	340529	342143	1615	-0.8455592	2.866674e-97
CNVR_39	chrXI	342239	343473	1235	-0.9628504	1.999321e-92
CNVR_40	chrXI	343853	345657	1805	-1.044866	9.778799e-153
CNVR_41	chrXI	345753	346607	855	-0.8640147	3.008222e-54
CNVR_42	chrXI	346799	349267	2469	-0.9068157	7.149411e-166
CNVR_43	chrXI	349363	349743	381	-1.034919	4.121659e-33
CNVR_44	chrXI	349839	350693	855	-0.8728233	3.761034e-55
CNVR_45	chrXI	350883	353067	2185	-0.8694818	3.975544e-137
CNVR_46	chrXI	353163	353733	571	-0.9498861	1.007428e-42
CNVR_47	chrXI	354303	355063	761	-0.8934604	4.078199e-51
CNVR_48	chrXI	355253	355823	571	-1.092174	5.898965e-53
CNVR_49	chrXI	355919	356297	379	-1.431026	2.026703e-52
CNVR_50	chrXI	356489	357437	949	-0.9951437	2.32733e-75
CNVR_51	chrXI	357913	360667	2755	-0.9171973	2.950777e-188
CNVR_52	chrXI	360763	362093	1331	-1.085364	6.561811e-120
CNVR_53	chrXI	362189	362947	759	-0.9818615	2.149854e-59
CNVR_54	chrXI	363043	364753	1711	-1.031071	8.005959e-142
CNVR_55	chrXI	364849	367413	2565	-1.089751	8.570697e-231
CNVR_56	chrXI	367603	368267	665	-1.126012	2.320521e-64
CNVR_57	chrXI	368363	370453	2091	-0.9404515	2.88898e-149
CNVR_58	chrXI	370549	371307	759	-0.8171556	3.330289e-44
CNVR_59	chrXI	371403	375487	4085	-0.9957607	0
CNVR_60	chrXI	375583	379477	3895	-1.100002	0
CNVR_61	chrXI	379573	380903	1331	-1.068776	4.21828e-117
CNVR_62	chrXI	658589	658967	379	-0.9453078	7.811044e-29
CNVR_63	chrXI	660679	661343	665	-0.8358886	2.318157e-40
CNVR_64	chrXI	661533	662007	475	-1.435078	2.588033e-65
CNVR_65	chrIV	118229	133523	15295	1.171507	0
CNVR_66	chrIV	133619	183207	49589	1.189597	0
CNVR_67	chrIV	183399	200687	17289	1.233803	0
CNVR_68	chrIV	200783	218073	17291	1.189475	0
CNVR_69	chrIV	523309	523687	379	1.673699	2.471657e-78
CNVR_70	chrIV	531193	531573	381	1.107534	2.113177e-43
CNVR_71	chrIV	533759	534327	569	3.009748	7.677646e-206
CNVR_72	chrIV	536893	537367	475	1.202393	3.78264e-61
CNVR_73	chrIV	1524323	1524703	381	0.8337799	2.519824e-27
CNVR_74	chrIV	2709	4037	1329	-1.148578	1.926003e-142
CNVR_75	chrIV	4229	5653	1425	-1.218721	1.000583e-166
CNVR_76	chrIV	5749	8883	3135	-1.051041	9.834857e-290
CNVR_77	chrIV	9263	10973	1711	-0.9409153	5.54318e-133
CNVR_78	chrIV	11163	11637	475	-0.9906155	1.654146e-41
CNVR_79	chrIV	11733	16197	4465	-1.213526	0
CNVR_80	chrIV	16959	18097	1139	-0.9425124	1.490298e-89
CNVR_81	chrIV	19049	26267	7219	-1.141222	0
CNVR_82	chrIV	26363	31397	5035	-1.241283	0
CNVR_83	chrIV	31589	38713	7125	-1.194265	0
CNVR_84	chrIV	38809	40803	1995	-1.277829	2.011429e-249
CNVR_85	chrIV	40993	44127	3135	-1.152266	0
CNVR_86	chrIV	383943	384513	571	-1.623578	2.985898e-100
CNVR_87	chrIV	529103	529767	665	-1.257039	1.706533e-82
CNVR_88	chrIV	529863	530433	571	-1.797607	2.798746e-113
CNVR_89	chrIV	544683	545157	475	-0.7676537	1.759106e-27
CNVR_90	chrIV	583539	583917	379	-0.6683816	9.095764e-18
CNVR_91	chrIV	649753	650323	571	-1.686576	4.723639e-105
CNVR_92	chrIV	982253	982633	381	-0.8159855	1.217217e-24
CNVR_93	chrIV	988713	989187	475	-1.382569	5.772345e-68
CNVR_94	chrIV	1095493	1095873	381	-0.8617373	6.575372e-27
CNVR_95	chrIV	1096159	1096537	379	-0.848233	3.110956e-26
CNVR_96	chrIV	1155153	1155533	381	-0.8663197	3.871231e-27
CNVR_97	chrIV	1528029	1528407	379	-1.565433	1.863728e-64
CNVR_98	chrIV	1529453	1530023	571	-1.685132	6.070815e-105
CNVR_99	chrIV	1530213	1530687	475	-1.425638	7.352899e-71
CNVR_100	chrIV	1531543	1531923	381	[-Inf]	1.035791e-158
CNVR_101	chrX	199643	200213	571	0.831083	6.437476e-41
CNVR_102	chrX	729553	730313	761	-0.932644	9.042688e-58
CNVR_103	chrX	730883	731833	951	-1.021484	6.580664e-83
CNVR_104	chrX	732309	732783	475	-1.017144	4.390857e-42
CNVR_105	chrX	732973	733827	855	-0.9986293	3.373088e-72
CNVR_106	chrX	733923	734587	665	-1.026054	5.336337e-59
CNVR_107	chrX	734683	735823	1141	-1.041335	3.867171e-102
CNVR_108	chrX	735919	736487	569	-0.9796525	2.666128e-47
CNVR_109	chrX	737059	737627	569	-1.082829	3.417816e-55
CNVR_110	chrX	738199	739433	1235	-1.099557	3.433659e-120
CNVR_111	chrX	739529	741237	1709	-0.9834821	4.945556e-139
CNVR_112	chrX	741429	742187	759	-1.239237	3.477853e-89
CNVR_113	chrX	742283	742947	665	-0.9786692	8.451668e-55
CNVR_114	chrIX	6603	6983	381	-1.033972	4.654329e-35
CNVR_115	chrIX	439519	439897	379	-0.7160912	1.33686e-19
CNVR_116	chrIII	429	997	569	-0.9752473	3.021765e-46
CNVR_117	chrIII	305189	305663	475	-1.915053	2.436712e-96
CNVR_118	chrIII	315163	315543	381	-0.9456605	6.10386e-30
CNVR_119	chrVI	3563	4323	761	-1.224959	8.453251e-86
CNVR_120	chrVI	4799	5177	379	-2.851741	2.752131e-109
CNVR_121	chrVI	6319	6697	379	-1.152549	4.081885e-40
CNVR_122	chrXV	121269	121647	379	-1.049607	1.08e-34
CNVR_123	chrXV	596079	596553	475	-0.8119084	1.215123e-28
CNVR_124	chrXV	597979	598547	569	-1.737526	6.128971e-102
CNVR_125	chrXV	971329	971707	379	-1.063066	2.296587e-35
CNVR_126	chrXV	1083239	1083713	475	-0.9234766	3.374089e-35
CNVR_127	chrXV	1087513	1088177	665	-1.696884	2.504567e-115
CNVR_128	chrXV	1089603	1089983	381	-1.136622	4.604656e-39
CNVR_129	chrXII	598549	598927	379	0.9993835	8.010853e-64
CNVR_130	chrXII	903	1567	665	-1.243503	4.885509e-130
CNVR_131	chrXII	3943	4323	381	-0.9774026	2.340108e-52
CNVR_132	chrXII	980543	981017	475	-1.116301	9.675821e-80
CNVR_133	chrXII	1066233	1066707	475	-1.007776	3.49965e-68
CNVR_134	chrXII	1074593	1075067	475	[-Inf]	0
CNVR_135	chrI	25889	26267	379	1.024774	4.649101e-31
CNVR_136	chrI	161073	161453	381	1.255628	1.168304e-42
CNVR_137	chrI	165253	165633	381	-1.538268	5.866091e-48
CNVR_138	chrI	204299	204773	475	-3.670371	8.880997e-126
CNVR_139	chrI	205723	206197	475	-1.005974	1.075799e-32
CNVR_140	chrI	220449	220827	379	-0.7788958	8.536381e-18
CNVR_141	chrV	3373	3753	381	-0.7630959	6.182504e-21
CNVR_142	chrV	4893	5463	571	-1.39152	1.757945e-76
CNVR_143	chrV	436193	440943	4751	-1.091695	0
CNVR_144	chrV	441133	443223	2091	-1.088191	5.73819e-192
CNVR_145	chrV	444079	444457	379	-2.150119	2.259955e-85
CNVR_146	chrV	571853	572233	381	-1.325691	2.550467e-48
CNVR_147	chrV	574039	574703	665	-1.10705	4.854559e-64
CNVR_148	chrXIII	6699	7077	379	0.6360262	2.136098e-17
CNVR_149	chrXIII	7269	7647	379	0.7688521	4.085374e-24
CNVR_150	chrXIII	375203	375677	475	0.8960204	1.153671e-38
CNVR_151	chrXIII	376913	377293	381	-0.9736889	1.362024e-31

## Sheet: >2-fold change (log2 >1)
cnv	chromosome	start	end	size	log2	p,value	SGD annotation: Protein coding genes	SGD annotation: other			Color legend
CNVR_28	chrXVI	2329	2707	379	3.65346	2.59292e-156	YRF1-7	TEL16L			CNV increase in ISO12
CNVR_71	chrIV	533759	534327	569	3.00975	7.67765e-206	ENA2	-			CNV decrease in ISO12
CNVR_8	chrVII	1085613	1085993	381	2.13964	2.97264e-107	YRF1-3	TEL07R			Telomeric region
CNVR_69	chrIV	523309	523687	379	1.6737	2.47166e-78	EDH3	-			Transposon region
CNVR_136	chrI	161073	161453	381	1.25563	1.1683e-42	YAR009	YARCTy1-1
CNVR_67	chrIV	183399	200687	17289	1.2338	0	RPN5	-
CNVR_72	chrIV	536893	537367	475	1.20239	3.78264e-61	ENA1	-
CNVR_66	chrIV	133619	183207	49589	1.1896	0	UGX2	-
CNVR_68	chrIV	200783	218073	17291	1.18948	0	RPO21	-
CNVR_65	chrIV	118229	133523	15295	1.17151	0	YDL186W	-
CNVR_70	chrIV	531193	531573	381	1.10753	2.11318e-43	ENA2	-
CNVR_7	chrVII	1084093	1084473	381	1.08681	5.83003e-43	-	TEL07R
CNVR_135	chrI	25889	26267	379	1.02477	4.6491e-31	FLO9	-
CNVR_17	chrII	33583	33963	381	-1.00096	1.79748e-33	YBL100W-B	YBLWTy1-1
CNVR_139	chrI	205723	206197	475	-1.00597	1.0758e-32	FLO1	-
CNVR_133	chrXII	1066233	1066707	475	-1.00778	3.49965e-68	YLR462W	TEL12R
CNVR_104	chrX	732309	732783	475	-1.01714	4.39086e-42	HXT16	-
CNVR_6	chrVIII	560549	561023	475	-1.0178	3.20082e-39	YHR219W	TEL08R
CNVR_103	chrX	730883	731833	951	-1.02148	6.58066e-83	-	-
CNVR_106	chrX	733923	734587	665	-1.02605	5.33634e-59	-	-
CNVR_30	chrXVI	3943	4513	571	-1.03103	7.49016e-50	YRF1-7	TEL16L
CNVR_54	chrXI	363043	364753	1711	-1.03107	8.00596e-142	PTM1	-
CNVR_114	chrIX	6603	6983	381	-1.03397	4.65433e-35	-	TEL09W
CNVR_43	chrXI	349363	349743	381	-1.03492	4.12166e-33	YKL046W	-
CNVR_107	chrX	734683	735823	1141	-1.04133	3.86717e-102	-	-
CNVR_40	chrXI	343853	345657	1805	-1.04487	9.7788e-153	YKL050C	-
CNVR_122	chrXV	121269	121647	379	-1.04961	1.08e-34	YOL103W-B	YOLWTy1-1
CNVR_76	chrIV	5749	8883	3135	-1.05104	9.83486e-290	MPH2	-
CNVR_125	chrXV	971329	971707	379	-1.06307	2.29659e-35	YOR343W-A	YORWTy2-2
CNVR_61	chrXI	379573	380903	1331	-1.06878	4.21828e-117	IXR1	-
CNVR_19	chrII	809923	810303	381	-1.08015	1.44768e-37	-	-
CNVR_109	chrX	737059	737627	569	-1.08283	3.41782e-55	-	-
CNVR_52	chrXI	360763	362093	1331	-1.08536	6.56181e-120	NFU1	-
CNVR_144	chrV	441133	443223	2091	-1.08819	5.73819e-192	SCR1	-
CNVR_55	chrXI	364849	367413	2565	-1.08975	8.5707e-231	RGT1	-
CNVR_33	chrXVI	852009	852387	379	-1.09167	7.53027e-37	YPR158C-D	YPRCTy1-4
CNVR_143	chrV	436193	440943	4751	-1.0917	0	-	-
CNVR_48	chrXI	355253	355823	571	-1.09217	5.89897e-53	-	-
CNVR_110	chrX	738199	739433	1235	-1.09956	3.43366e-120	MPH3	-
CNVR_60	chrXI	375583	379477	3895	-1.1	0	TTI1	-
CNVR_147	chrV	574039	574703	665	-1.10705	4.85456e-64	YRF1-2	TEL05R
CNVR_132	chrXII	980543	981017	475	-1.1163	9.67582e-80	-	YLRCTy2-2
CNVR_31	chrXVI	5749	6223	475	-1.11912	2.35459e-47	YRL1-7	TEL16L
CNVR_56	chrXI	367603	368267	665	-1.12601	2.32052e-64	RGT1	-
CNVR_128	chrXV	1089603	1089983	381	-1.13662	4.60466e-39	YRF1-8	TEL15R
CNVR_81	chrIV	19049	26267	7219	-1.14122	0	-	-
CNVR_74	chrIV	2709	4037	1329	-1.14858	1.926e-142	-	-
CNVR_85	chrIV	40993	44127	3135	-1.15227	0	-	-
CNVR_121	chrVI	6319	6697	379	-1.15255	4.08189e-40	COS4	-
CNVR_9	chrVII	821703	822083	381	-1.15314	9.13176e-41	YGR161C-D	YGRCTy1-3
CNVR_3	chrVIII	6223	6603	381	-1.1574	2.06221e-38	COS8	-
CNVR_14	chrII	4229	4703	475	-1.15966	1.02656e-51	YBL111C	TEL02L
CNVR_83	chrIV	31589	38713	7125	-1.19426	0	GYP7	-
CNVR_79	chrIV	11733	16197	4465	-1.21353	0	-	-
CNVR_75	chrIV	4229	5653	1425	-1.21872	1.00058e-166	-	-
CNVR_119	chrVI	3563	4323	761	-1.22496	8.45325e-86	-	TEL06L
CNVR_112	chrX	741429	742187	759	-1.23924	3.47785e-89	-	-
CNVR_82	chrIV	26363	31397	5035	-1.24128	0	-	-
CNVR_130	chrXII	903	1567	665	-1.2435	4.88551e-130	YLL067C	TEL12L
CNVR_87	chrIV	529103	529767	665	-1.25704	1.70653e-82	ENA5	-
CNVR_84	chrIV	38809	40803	1995	-1.27783	2.01143e-249	BRE4	-
CNVR_146	chrV	571853	572233	381	-1.32569	2.55047e-48	YRF1-2	TEL05R
CNVR_93	chrIV	988713	989187	475	-1.38257	5.77235e-68	YDR261C-D	YDRCTy1-3
CNVR_142	chrV	4893	5463	571	-1.39152	1.75794e-76	YEL075W-A	TEL05L
CNVR_99	chrIV	1530213	1530687	475	-1.42564	7.3529e-71	YRF1-1	TEL04R
CNVR_49	chrXI	355919	356297	379	-1.43103	2.0267e-52	-	-
CNVR_64	chrXI	661533	662007	475	-1.43508	2.58803e-65	YKR106W	-
CNVR_11	chrVII	1090079	1090457	379	-1.44532	8.19474e-56	YRF1-3	TEL07R
CNVR_15	chrII	4799	5367	569	-1.46951	6.37055e-86	-	TEL02L
CNVR_16	chrII	29689	30163	475	-1.50169	5.741e-74	-	YBLWTy2-1
CNVR_137	chrI	165253	165633	381	-1.53827	5.86609e-48	YAR10C	YARCTy1-1
CNVR_97	chrIV	1528029	1528407	379	-1.56543	1.86373e-64	YRF1-1	TEL04R
CNVR_86	chrIV	383943	384513	571	-1.62358	2.9859e-100	-	-
CNVR_98	chrIV	1529453	1530023	571	-1.68513	6.07082e-105	YRF1-1	TEL04R
CNVR_91	chrIV	649753	650323	571	-1.68658	4.72364e-105	YDR098C-B	YDRCTy1-1
CNVR_127	chrXV	1087513	1088177	665	-1.69688	2.50457e-115	YRF1-8	TEL15R
CNVR_124	chrXV	597979	598547	569	-1.73753	6.12897e-102	YOR142W-B	YORWTy1-2
CNVR_88	chrIV	529863	530433	571	-1.79761	2.79875e-113	ENA5	-
CNVR_13	chrII	1189	2423	1235	-1.84978	7.54986e-244	YBL113C	TEL02L
CNVR_117	chrIII	305189	305663	475	-1.91505	2.43671e-96	YCR102C	-
CNVR_36	chrXVI	947483	947863	381	-1.99039	9.53324e-80	YPR204W	TEL16R
CNVR_2	chrVIII	2709	3087	379	-1.99058	3.37563e-76	YHL050C	TEL08L
CNVR_35	chrXVI	945489	945963	475	-2.06078	8.51261e-103	YPR204W	TEL16R
CNVR_29	chrXVI	2993	3373	381	-2.0835	1.57814e-83	YRF1-7	TEL16L
CNVR_145	chrV	444079	444457	379	-2.15012	2.25996e-85	YER138C	YERCTy1-1
CNVR_5	chrVIII	551999	552377	379	-2.17115	4.69176e-83	PHO12	-
CNVR_1	chrVIII	2233	2613	381	-2.26502	2.17958e-86	-	-
CNVR_12	chrII	49	523	475	-2.27687	3.37836e-117	-	TEL02L
CNVR_120	chrVI	4799	5177	379	-2.85174	2.75213e-109	-	TEL06L
CNVR_138	chrI	204299	204773	475	-3.67037	8.881e-126	FLO1	-

## Sheet: >3-fold change (log2>1.58)
cnv	chromosome	start	end	size	log2	p,value	SGD annotation: Protein coding genes	SGD annotation: other			Color legend
CNVR_28	chrXVI	2329	2707	379	3.65346	2.59292e-156	YRF1-7	TEL16L			CNV increase in ISO12
CNVR_71	chrIV	533759	534327	569	3.00975	7.67765e-206	ENA2	-			CNV decrease in ISO12
CNVR_8	chrVII	1085613	1085993	381	2.13964	2.97264e-107	YRF1-3	TEL07R			Telomeric region
CNVR_69	chrIV	523309	523687	379	1.6737	2.47166e-78	EDH3	-			Transposon region
CNVR_86	chrIV	383943	384513	571	-1.62358	2.9859e-100	-	-
CNVR_98	chrIV	1529453	1530023	571	-1.68513	6.07082e-105	YRF1-1	TEL04R
CNVR_91	chrIV	649753	650323	571	-1.68658	4.72364e-105	YDR098C-B	YDRCTy1-1
CNVR_127	chrXV	1087513	1088177	665	-1.69688	2.50457e-115	YRF1-8	TEL15R
CNVR_124	chrXV	597979	598547	569	-1.73753	6.12897e-102	YOR142W-B	YORWTy1-2
CNVR_88	chrIV	529863	530433	571	-1.79761	2.79875e-113	ENA5	-
CNVR_13	chrII	1189	2423	1235	-1.84978	7.54986e-244	YBL113C	TEL02L
CNVR_117	chrIII	305189	305663	475	-1.91505	2.43671e-96	YCR102C	-
CNVR_36	chrXVI	947483	947863	381	-1.99039	9.53324e-80	YPR204W	TEL16R
CNVR_2	chrVIII	2709	3087	379	-1.99058	3.37563e-76	YHL050C	TEL08L
CNVR_35	chrXVI	945489	945963	475	-2.06078	8.51261e-103	YPR204W	TEL16R
CNVR_29	chrXVI	2993	3373	381	-2.0835	1.57814e-83	YRF1-7	TEL16L
CNVR_145	chrV	444079	444457	379	-2.15012	2.25996e-85	YER138C	YERCTy1-1
CNVR_5	chrVIII	551999	552377	379	-2.17115	4.69176e-83	PHO12	-
CNVR_1	chrVIII	2233	2613	381	-2.26502	2.17958e-86	-	-
CNVR_12	chrII	49	523	475	-2.27687	3.37836e-117	-	TEL02L
CNVR_120	chrVI	4799	5177	379	-2.85174	2.75213e-109	-	TEL06L
CNVR_138	chrI	204299	204773	475	-3.67037	8.881e-126	FLO1	-
