# Supplementary material for: Cell periphery-related proteins as major genomic targets behind the adaptive evolution of an industrial Saccharomyces cerevisiae strain to combined heat and hydrolysate stress
Source: BMC Genomics. 2015 Jul 9;16(1):514. doi: 10.1186/s12864-015-1737-4 (PMC4496855; doi:10.1186/s12864-015-1737-4)
Supplement: Supplementary file 8 — Assessment of the non-reference strain regions in ER and ISO12, including Copy Number Variations. This file contains the results of the CNV-analysis of the non-reference strain regions of ER and ISO12 based on the de novo assemblies of both strains, as well as a list of the unmapped contigs and their alignments. [file 12864_2015_1737_MOESM8_ESM.xlsx]

## Sheet: Description
	This file contains the list of the results of the assessment of the non-reference material in ER and ISO12 based on the de novo assemblies of these strains.
	A list of the contigs from both assemblies that could not be mapped to the S288c reference strain is provided, as well as the results of the alignment of the unmapped contigs between the strains.
	The two CNV sheets include the results of the Copy Number Variation (CNV) assessment of the five contig pairs present in both strains, with and without a log2 >1 threshold.
	In the CNV sheets, green highlights indicate a CNV increase in ISO12, and the decreases in CNV in ISO12 are highlighted in red.

## Sheet: List of unmapped contigs
Contigs that were not mapped to the S288c reference genome (using ABACAS + MUMmer)
ER_TMB_C63
ER_TMB_C68
ER_TMB_C61
ER_TMB_C45
ER_TMB_C43
ER_TMB_C178
ER_TMB_C90
ER_TMB_C149
ISO12_TMB_C68
ISO12_TMB_C225
ISO12_TMB_C255
ISO12_TMB_C28
ISO12_TMB_C256
ISO12_TMB_C320
ISO12_TMB_C194
ISO12_TMB_C206
ISO12_TMB_C296
ISO12_TMB_C355
ISO12_TMB_C2
ISO12_TMB_C323
ISO12_TMB_C278

## Sheet: Blat alignment results
match	mis-match	rep. Match	N's	Q gap count	Q gap bases	T gap count	T gap bases	strand	Q name	Q size	Q start	Q end	T name	T size	T start	T end	block count	blockSizes	qStarts	tStarts
36802	0	0	0	0	0	1	13	-	ISO12_TMB_C2	36802	0	36802	ER_TMB_C90	56627	18797	55612	2	1586,35216,	0,1586,	18797,20396,
21812	0	0	0	0	0	0	0	+	ISO12_TMB_C28	22116	0	21812	ER_TMB_C43	23152	1340	23152	1	21812	0	1340
14297	25	0	0	0	0	0	0	-	ISO12_TMB_C225	14805	280	14602	ER_TMB_C149	14322	0	14322	1	14322	203	0
2135	0	0	0	0	0	0	0	+	ISO12_TMB_C256	4068	0	2135	ER_TMB_C63	2135	0	2135	1	2135	0	0
5210	91	0	0	0	0	0	0	-	ISO12_TMB_C278	6192	0	5301	ER_TMB_C45	5768	0	5301	1	5301	891	0

## Sheet: CNV  ISO12 vs ER unmapped
cnv	chromosome	start	end	size	log2	p.value
CNVR_1	ER_TMB_C45	2164	2220	57	0.745933	2.252611e-10
CNVR_2	ER_TMB_C90	22	78	57	1.758797	5.392977e-155
CNVR_3	ER_TMB_C90	1702	1772	71	0.7809991	2.339359e-53
CNVR_4	ER_TMB_C90	2836	2892	57	0.946716	2.876579e-60
CNVR_5	ER_TMB_C90	3480	3536	57	0.9632678	4.390947e-62
CNVR_6	ER_TMB_C90	4180	4236	57	0.8138386	2.676811e-46
CNVR_7	ER_TMB_C90	4376	4432	57	1.142941	1.378412e-82
CNVR_8	ER_TMB_C90	4824	4880	57	1.34917	4.064285e-107
CNVR_9	ER_TMB_C90	5468	5538	71	0.8377369	1.878819e-60
CNVR_10	ER_TMB_C90	6658	6728	71	0.9960739	1.085244e-81
CNVR_11	ER_TMB_C90	7064	7162	99	0.8944387	3.232393e-94
CNVR_12	ER_TMB_C90	8912	8982	71	0.7922899	9.599273e-55
CNVR_13	ER_TMB_C90	9038	9094	57	1.282769	3.596439e-99
CNVR_14	ER_TMB_C90	9122	9178	57	1.522235	9.713991e-128
CNVR_15	ER_TMB_C90	13546	13602	57	1.115418	2.268176e-79
CNVR_16	ER_TMB_C90	13812	13882	71	0.7336991	1.081788e-47
CNVR_17	ER_TMB_C90	14638	14694	57	0.77745	1.078693e-42
CNVR_18	ER_TMB_C90	16500	16570	71	1.092086	2.368402e-95
CNVR_19	ER_TMB_C90	17956	18012	57	1.100771	1.143545e-77
CNVR_20	ER_TMB_C90	18110	18194	85	1.203821	1.127729e-133
CNVR_21	ER_TMB_C90	18222	18306	85	1.125569	7.232893e-120
CNVR_22	ER_TMB_C90	18838	18894	57	1.028939	1.994951e-69
CNVR_23	ER_TMB_C90	20210	20294	85	1.311338	6.853426e-153
CNVR_24	ER_TMB_C90	21232	21302	71	1.092247	2.244311e-95
CNVR_25	ER_TMB_C90	22870	22940	71	0.732528	1.483648e-47
CNVR_26	ER_TMB_C90	24102	24158	57	0.8136227	2.813975e-46
CNVR_27	ER_TMB_C90	24536	24606	71	0.8552212	1.063252e-62
CNVR_28	ER_TMB_C90	25208	25278	71	0.8480052	9.065815e-62
CNVR_29	ER_TMB_C90	30374	30430	57	1.103166	6.03069e-78
CNVR_30	ER_TMB_C90	31116	31172	57	1.232016	4.075514e-93
CNVR_31	ER_TMB_C90	32124	32180	57	1.071024	3.122518e-74
CNVR_32	ER_TMB_C90	34602	34672	71	1.203955	9.584664e-112
CNVR_33	ER_TMB_C90	34770	34840	71	1.152412	3.830304e-104
CNVR_34	ER_TMB_C90	35624	35680	57	0.8763398	1.006823e-52
CNVR_35	ER_TMB_C90	35988	36044	57	1.02522	5.26036e-69
CNVR_36	ER_TMB_C90	36702	36786	85	0.7253673	1.048023e-55
CNVR_37	ER_TMB_C90	40146	40202	57	0.8899669	3.683459e-54
CNVR_38	ER_TMB_C90	48098	48168	71	1.101602	9.924475e-97
CNVR_39	ER_TMB_C90	48196	48252	57	0.7622818	3.191657e-41
CNVR_40	ER_TMB_C90	48644	48700	57	0.9054258	8.35499e-56
CNVR_41	ER_TMB_C90	48910	48980	71	1.372576	6.634251e-137
CNVR_42	ER_TMB_C90	49008	49106	99	1.163781	2.400843e-147
CNVR_43	ER_TMB_C90	51360	51444	85	0.8837202	2.487388e-79
CNVR_44	ER_TMB_C90	51724	51780	57	1.061243	4.144762e-73
CNVR_45	ER_TMB_C90	54776	54832	57	1.107198	2.051482e-78
CNVR_46	ER_TMB_C90	55448	55504	57	0.904713	9.956052e-56
CNVR_47	ER_TMB_C90	56456	56526	71	1.039202	9.064188e-88
CNVR_48	ER_TMB_C90	56526	56582	57	-2.536659	5.71233e-170
CNVR_49	ER_TMB_C43	2416	2472	57	1.15597	5.140493e-10
CNVR_50	ER_TMB_C43	3634	3690	57	0.76863	1.322661e-05
CNVR_51	ER_TMB_C43	4810	4866	57	0.8091038	4.991267e-06
CNVR_52	ER_TMB_C43	6602	6658	57	1.373834	1.14082e-12
CNVR_53	ER_TMB_C43	9122	9234	113	0.9504684	9.246437e-14
CNVR_54	ER_TMB_C43	16668	16724	57	1.101522	2.323991e-09
CNVR_55	ER_TMB_C43	19342	19398	57	0.9881864	5.052072e-08
CNVR_56	ER_TMB_C43	19594	19650	57	0.9022132	4.821809e-07
CNVR_57	ER_TMB_C43	20322	20392	71	1.181899	1.503581e-12
CNVR_58	ER_TMB_C43	21596	21652	57	0.9480169	1.46442e-07
CNVR_59	ER_TMB_C43	2906	2976	71	-0.947577	3.480787e-08
CNVR_60	ER_TMB_C43	6672	6728	57	-0.9092578	1.86923e-06
CNVR_61	ER_TMB_C43	12258	12328	71	-1.173075	6.477536e-11
CNVR_62	ER_TMB_C43	18054	18124	71	-0.8193224	1.062815e-06
CNVR_63	ER_TMB_C43	21974	22030	57	-0.9486434	7.906758e-07
CNVR_64	ER_TMB_C43	22590	22646	57	-1.009731	2.044096e-07
CNVR_65	ER_TMB_C63	218	274	57	-1.614894	1.044093e-12
CNVR_66	ER_TMB_C149	2164	2290	127	0.9873921	4.262565e-15
CNVR_67	ER_TMB_C149	2724	2808	85	0.9362059	9.5419e-10
CNVR_68	ER_TMB_C149	4572	4712	141	0.8446356	5.762361e-13
CNVR_69	ER_TMB_C149	1156	1212	57	-0.7444871	0.0001233812
CNVR_70	ER_TMB_C149	10508	10564	57	-0.7745939	7.050832e-05
CNVR_71	ER_TMB_C149	14064	14134	71	-0.9120974	3.272412e-07

## Sheet: CNV >2-fold change (log2 >1)
cnv	chromosome	start	end	size	log2	p,value		Color legend
CNVR_2	ER_TMB_C90	22	78	57	1.758797	5.39298e-155		log2 > 1.0
CNVR_14	ER_TMB_C90	9122	9178	57	1.522235	9.71399e-128		log 2 < -1.0
CNVR_52	ER_TMB_C43	6602	6658	57	1.373834	1.14082e-12
CNVR_41	ER_TMB_C90	48910	48980	71	1.372576	6.63425e-137
CNVR_8	ER_TMB_C90	4824	4880	57	1.34917	4.06429e-107
CNVR_23	ER_TMB_C90	20210	20294	85	1.311338	6.85343e-153
CNVR_13	ER_TMB_C90	9038	9094	57	1.282769	3.59644e-99
CNVR_30	ER_TMB_C90	31116	31172	57	1.232016	4.07551e-93
CNVR_32	ER_TMB_C90	34602	34672	71	1.203955	9.58466e-112
CNVR_20	ER_TMB_C90	18110	18194	85	1.203821	1.12773e-133
CNVR_57	ER_TMB_C43	20322	20392	71	1.181899	1.50358e-12
CNVR_42	ER_TMB_C90	49008	49106	99	1.163781	2.40084e-147
CNVR_49	ER_TMB_C43	2416	2472	57	1.15597	5.14049e-10
CNVR_33	ER_TMB_C90	34770	34840	71	1.152412	3.8303e-104
CNVR_7	ER_TMB_C90	4376	4432	57	1.142941	1.37841e-82
CNVR_21	ER_TMB_C90	18222	18306	85	1.125569	7.23289e-120
CNVR_15	ER_TMB_C90	13546	13602	57	1.115418	2.26818e-79
CNVR_45	ER_TMB_C90	54776	54832	57	1.107198	2.05148e-78
CNVR_29	ER_TMB_C90	30374	30430	57	1.103166	6.03069e-78
CNVR_38	ER_TMB_C90	48098	48168	71	1.101602	9.92448e-97
CNVR_54	ER_TMB_C43	16668	16724	57	1.101522	2.32399e-09
CNVR_19	ER_TMB_C90	17956	18012	57	1.100771	1.14355e-77
CNVR_24	ER_TMB_C90	21232	21302	71	1.092247	2.24431e-95
CNVR_18	ER_TMB_C90	16500	16570	71	1.092086	2.3684e-95
CNVR_31	ER_TMB_C90	32124	32180	57	1.071024	3.12252e-74
CNVR_44	ER_TMB_C90	51724	51780	57	1.061243	4.14476e-73
CNVR_47	ER_TMB_C90	56456	56526	71	1.039202	9.06419e-88
CNVR_22	ER_TMB_C90	18838	18894	57	1.028939	1.99495e-69
CNVR_35	ER_TMB_C90	35988	36044	57	1.02522	5.26036e-69
CNVR_64	ER_TMB_C43	22590	22646	57	-1.009731	2.0441e-07
CNVR_61	ER_TMB_C43	12258	12328	71	-1.173075	6.47754e-11
CNVR_65	ER_TMB_C63	218	274	57	-1.614894	1.04409e-12
CNVR_48	ER_TMB_C90	56526	56582	57	-2.536659	5.71233e-170
