# Supplementary material for: Cell periphery-related proteins as major genomic targets behind the adaptive evolution of an industrial Saccharomyces cerevisiae strain to combined heat and hydrolysate stress
Source: BMC Genomics. 2015 Jul 9;16(1):514. doi: 10.1186/s12864-015-1737-4 (PMC4496855; doi:10.1186/s12864-015-1737-4)
Supplement: Supplementary file 9 — Metabolome and differential analysis of the lipid species compared between ER and ISO12. This file contains the dataset of the relative concentration of each lipid species (119 metabolites) on each biological sample of ER and ISO12, together with the differential analysis. [file 12864_2015_1737_MOESM9_ESM.xlsx]

## Sheet: Description
	This file contains:
	Metabolome:	Dataset of the relative concentration of each lipid species (119 metabolites) on each biological sample of ER and ISO12.
	Differential Analysis:	Relative comparison of the level of metabolites between the strains. It is given in terms of log2 and includes p values .
	Applying p 0.05	Lipid species whose concentration between the strains significanlty differed (p=0.05) .
	Stringent	Lipid species that remain after setting p=0.05 and values of log2 equal of higher than abs(1).

## Sheet: Metabolome
Metabolite	Category	Main class	EtRed- 1	EtRed- 2	EtRed - C	EtRed - C2	ISO12 - 3	ISO12 - 4	ISO12 - A	ISO12 - III	ISO12- A2	ISO12- A3
1-(9Z-hexadecenoyl)-2-eicosanoyl-sn-glycerol	Glycerolipids	Diradylglycerols	0.011953	0.00599884	0.00737896	0.00754393	0.0126881	0.00886824	0.00924745	0.0151354	0.00807295	0.00545722
1,2,3-tri-(9Z-hexadecenoyl)-sn-glycerol	Glycerolipids	Triradylglycerols	0.0340337	0.010455	0.019609	0.0219782	0.0146997	0.0112821	0.0133341	0.00833675	0.0195385	0.0126027
1,2,3-trihexadecanoyl-sn-glycerol	Glycerolipids	Triradylglycerols	85.2555	88.2941	110.74	145.844	147.669	169.124	47.377	136.65	182.101	229.76
1,2-di-(9Z-hexadecenoyl)-sn-glycerol + 0.395	Glycerolipids	Diradylglycerols	0.0201222	0.0055401	0.0065295	0.00834726	0.00875599	0.00856088	0.00548574	0.00704571	0.00976801	0.0112838
1,2-di-(9Z-hexadecenoyl)-sn-glycerol + 4.756	Glycerolipids	Diradylglycerols	0.00503545	0.00445452	0.00577572	0.00379224	0.00820331	0.00486448	0.00385009	0.00516642	0.00748515	0.00673479
1,2-di-(9Z-octadecenoyl)-sn-glycero-3-phospho-(1'-myo-inositol)	Glycerophospholipids	Glycerophosphoinositols	33.5196	31.1883	37.4537	41.9118	106.186	94.1289	26.8309	128.778	61.7363	68.2537
1,2-didocosanoyl-sn-glycerol	Glycerolipids	Diradylglycerols	0.000520777	0.000632579	0.000283692	0.000630356	0.00101234	0.000886637	0.000254248	0.00248366	0.00115274	0.000411322
1,2-ditetradecanoyl-sn-glycero-3-phospho-(1'-sn-glycerol)	Glycerophospholipids	Glycerophosphoglycerols	0.00163295	0.00154963	0.00171035	0.00175042	0.00190494	0.00168618	0.00180123	0.00228892	0.00145636	0.00176173
11-hydroxy palmitic acid	Fatty Acyls	Fatty Acids and Conjugates	0.495997	0.340719	20.4958	5.5163	0.564933	0.487394	1.15903	30.7866	6.86888	3.55083
11-oxo-dodecanoic acid	Fatty Acyls	Fatty Acids and Conjugates	0.218427	0.14196	0.115854	0.0604457	0.0990779	0.0315377	0.179893	0.00746027	0.0276947	0.276194
12-amino-dodecanoic acid	Fatty Acyls	Fatty Acids and Conjugates	0.0014799	0.000747265	0.00120447	0.00053633	0.00134987	7.23222e-05	0.00224779	0.000856172	0.000405815	0.000636969
13,14-dihydroxy-docosanoic acid - 2.537	Fatty Acyls	Fatty Acids and Conjugates	0.325229	0.038939	0.401963	0.264933	0.545875	0.585859	0.227561	0.598794	0.308482	0.268535
13,14-dihydroxy-docosanoic acid - 8.649	Fatty Acyls	Fatty Acids and Conjugates	0.0931021	0.0440304	0.457882	0.310236	0.235556	0.212974	0.121609	0.344985	0.394518	0.204402
13,14-dihydroxy-docosanoic acid + 0.455	Fatty Acyls	Fatty Acids and Conjugates	0.000508827	0.000513759	0.000510613	4.13547e-05	0.000261681	0.000912527	0.000642705	0.00070441	0.000364806	0.000368513
1-eicosanoyl-2-docosanoyl-sn-glycerol	Glycerolipids	Diradylglycerols	0.00387809	0.00509569	0.00353169	0.0020458	0.0145166	0.00687697	0.0033109	0.0132846	0.0100695	0.00322364
1-hexadecanoyl-2-(9Z-hexadecenoyl)-3-(9Z-octadecenoyl)-sn-glycerol	Glycerolipids	Triradylglycerols	1.10784	0.932143	0.419254	0.408246	0.289655	0.279212	0.358212	0.166143	0.381879	0.191287
1-hexadecanoyl-2-(9Z-hexadecenoyl)-sn-glycerol	Glycerolipids	Diradylglycerols	0.0117797	0.00976794	0.0133078	0.0157186	0.0167796	0.0129057	0.012944	0.0146977	0.0175085	0.0118166
1-hexadecanoyl-2-(9Z-octadecenoyl)-sn-glycerol	Glycerolipids	Diradylglycerols	0.0319193	0.0172548	0.0222612	0.0263029	0.0350435	0.024488	0.0252754	0.0369762	0.0270959	0.0175356
1-hexadecanoyl-2,3-di-(9Z-hexadecenoyl)-sn-glycerol	Glycerolipids	Triradylglycerols	3.30687	3.84	4.40221	3.55845	6.2377	4.52227	8.39775	12.0339	4.25517	1.58534
1-hexadecanoyl-sn-glycerol	Glycerolipids	Monoradylglycerols	0.00205886	0.00246797	0.00369592	0.00482698	0.00876132	0.0080631	0.00523135	0.0051771	0.00598495	0.00596552
1-octadecanoyl-2-(9Z-octadecenoyl)-sn-glycero-3-phosphoserine	Glycerophospholipids	Glycerophosphoserine	0.000215346	0.000147073	6.07751e-05	0.000692244	0.000794727	0.000599294	0.000851265	0.000980983	0.00083074	0.000379325
1-octadecanoyl-2-docosanoyl-sn-glycerol	Glycerolipids	Diradylglycerols	0.00423783	0.00141398	0.002826	0.00174242	0.00513493	0.0048214	0.00220172	0.00571504	0.00462653	0.002811
1-octadecanoyl-2-eicosanoyl-sn-glycerol	Glycerolipids	Diradylglycerols	0.000799373	0.000793127	0.000733335	0.000583118	0.00122826	0.000817841	0.000833849	0.000708692	0.000730809	0.000640239
1-octadecanoyl-rac-glycerol + 0.39	Glycerolipids	Monoradylglycerols	0.000843384	0.000774705	0.000653258	0.00118502	0.00111886	0.00131283	0.000828618	0.000967309	0.000848555	0.00087974
1-octadecanoyl-rac-glycerol + 0.634	Glycerolipids	Monoradylglycerols	0.00122943	0.000396094	0.000528528	0.000833702	0.00422028	0.00266169	0.00107976	0.00242543	0.00226502	0.00184119
1-O-hexadecyl-2-(9Z-octadecenoyl)-sn-glycerol	Glycerolipids	Diradylglycerols	0.00327768	0.00063257	0.000420151	0.000800444	0.00453419	0.0032016	0.00143933	0.00464163	0.00167927	0.00167827
20-hydroxy-eicosanoic acid + 1.201	Fatty Acyls	Fatty Acids and Conjugates	0.0124473	0.0130385	0.0149395	0.0154256	0.0296018	0.0203972	0.00937322	0.0287858	0.0159659	0.0119648
20-hydroxy-eicosanoic acid + 5.137	Fatty Acyls	Fatty Acids and Conjugates	0.0170697	0.0177104	0.02042	0.0188765	0.050874	0.0371916	0.0196234	0.0426357	0.0239048	0.0211104
2R-aminohexadecanoic acid	Fatty Acyls	Fatty Acids and Conjugates	0.00132027	9.50389e-05	8.59588e-07	7.38752e-05	0.000379159	0.000467807	0.00024416	0.000554896	0.000456805	0.000314007
2R-hydroxy-hexacosanoic acid	Fatty Acyls	Fatty Acids and Conjugates	0.0735835	0.0838797	0.101009	0.0872685	0.110748	0.0823664	0.0649169	0.118641	0.0773325	0.0663599
3-Hexaprenyl-4-hydroxy-5-methoxybenzoic acid	Prenol Lipids	Quinones and hydroquinones	0.00136631	0.00077903	0.000878073	0.000818282	0.00183103	0.00159286	0.00111513	0.00176085	0.00121723	0.000927355
3-methyl-nonanoic acid	Fatty Acyls	Fatty Acids and Conjugates	0.149579	0.0915092	0.543738	0.29617	0.36528	0.271914	0.115248	0.400939	0.337686	0.200062
5-methyl-tetradecanedioic acid	Fatty Acyls	Fatty Acids and Conjugates	0.00429838	0.00247571	0.00414086	0.000746291	0.00521924	0.00374802	0.00830002	0.0047092	0.00216588	0.0030335
C16 Sphinganine + 0.441	Sphingolipids	Sphingoid bases	0.0028786	0.000184999	1.53469e-05	0.000130444	0.000681773	0.000894331	0.000365431	0.000987768	0.000473972	0.000167651
C16 Sphinganine + 4.901	Sphingolipids	Sphingoid bases	0.000791962	0.0026001	0.00183425	0.00112824	0.00128627	0.00114823	0.000871125	0.00180932	0.00135189	0.00150845
CDP-DG(16:0/16:0) - 4.628	Glycerophospholipids	CDP-Glycerols	0.310495	0.572936	0.96789	0.40413	0.462398	0.436687	0.629364	0.335643	0.296575	0.341996
CDP-DG(16:0/16:0) - 4.903	Glycerophospholipids	CDP-Glycerols	0.266605	0.249343	0.392147	0.413338	0.598024	0.515012	0.166916	0.710522	0.389338	0.3503
CDP-DG(18:1(9Z)/18:1(9Z))	Glycerophospholipids	CDP-Glycerols	0.00149111	0.00152089	0.00138581	0.00150165	0.00170829	0.00169161	0.00171504	0.00185515	0.00181411	0.00163409
Cerotic acid	Fatty Acyls	Fatty Acids and Conjugates	0.0538921	0.0338002	0.17447	0.0411465	0.387202	0.154304	0.155525	0.384913	0.184976	0.17447
CerP(d18:0/16:0)	Sphingolipids	Ceramides	0.00191518	0.00138265	0.00181318	0.00269467	0.00378477	0.00367651	0.003709	0.0059509	0.00287962	0.0037431
Dihydroceramide C2	Sphingolipids	Ceramides	0.00470137	0.00359239	0.00107805	0.00392831	0.0134872	0.00470273	0.000368792	0.0020318	0.0109896	0.00804496
Dihydrosphingosine + 1.428	Sphingolipids	Ceramides	0.00444964	0.00729815	0.00602576	0.0071429	0.00653065	0.00715602	0.00349121	0.00436825	0.00762056	0.00731944
Dihydrosphingosine + 4.878	Sphingolipids	Ceramides	0.0272384	0.0288519	0.0274997	0.0283514	0.0648605	0.0498707	0.0321593	0.0615387	0.037794	0.0333992
Dihydrosphingosine + 5.11	Sphingolipids	Ceramides	0.000432426	0.000793223	0.000576307	0.000730695	0.0011044	0.00114952	0.000593793	0.000491286	0.00129074	0.00145745
Dihydrosphingosine + 5.418	Sphingolipids	Ceramides	0.00368224	0.0055045	0.00304851	0.00433766	0.00325589	0.00401518	0.00239399	0.0023234	0.00303458	0.00324922
Dipalmitoylphosphatidylserine	Glycerophospholipids	Glycerophosphoserines	0.00162976	0.00140113	0.00103974	0.00149348	0.0020843	0.00192484	0.00100128	0.00136086	0.00152087	0.00130197
DL-11-hydroxy stearic acid	Fatty Acyls	Octadecanoids	0.192803	0.173401	11.6861	3.49496	1.04821	0.702251	0.456859	37.1973	4.30329	1.54209
Eicosanedioic acid	Fatty Acyls	Fatty Acids and Conjugates	0.00148174	0.000869508	0.000894657	0.000566217	0.000960347	0.0002802	0.00087075	0.000493312	0.000202045	0.000696068
Ergosta-5,7,22,24(28)-tetraene-3beta-ol	Sterol Lipids	Sterols	0.0323259	0.00901135	0.0100538	0.0143346	0.071566	0.0518836	0.0286545	0.0645742	0.0452743	0.0292939
Ergosterol	Sterol Lipids	Sterols	0.00824552	0.00388887	0.00283862	0.00389313	0.014096	0.00927602	0.00658146	0.0175407	0.00636386	0.00474643
GPA(14:0/18:1(9Z))	Glycerophospholipids	Glycerophosphates	6.60547	5.83454	8.35013	9.03239	9.60182	11.7451	3.90839	12.0355	15.0197	14.173
GPA(16:0/16:0)[rac]	Glycerophospholipids	Glycerophosphates	0.000662542	0.000471027	0.000445408	0.00180362	0.00152905	0.00144334	0.00228557	0.00204333	0.0016611	0.0011451
GPA(16:0/18:1)	Glycerophospholipids	Glycerophosphates	0.000136452	0.000119153	0.000203074	0.000176074	0.00015388	0.000172827	0.000142257	0.000185449	0.000749308	0.00019765
GPA(18:0/18:1(9Z))	Glycerophospholipids	Glycerophosphates	0.0807227	0.125349	0.229968	0.254856	0.172724	0.172724	0.172724	0.172724	0.172724	0.172724
GPEtn(12:0/20:0)[U]	Glycerophospholipids	Glycerophosphoethanolamines	5.36881	3.72058	7.10104	5.60208	4.63355	4.60103	2.74317	3.9489	5.65192	4.82954
GPEtn(14:0/10:0)[U]	Glycerophospholipids	Glycerophosphoethanolamines	0.000390551	0.000773038	0.00134155	0.00138938	0.000705734	0.0010358	0.00102919	0.00403207	0.00227879	0.00174035
GPEtn(16:1(9Z)/16:1(9Z)) - 2.477	Glycerophospholipids	Glycerophosphoethanolamines	46.4598	9.1616	70.5679	53.6759	90.2137	25.198	20.753	56.5431	72.9937	26.2884
GPEtn(16:1(9Z)/16:1(9Z)) - 4.76	Glycerophospholipids	Glycerophosphoethanolamines	363.249	305.56	442.567	390.215	301.57	299.712	173.186	301.384	429.246	453.295
GPEtn(16:1(9Z)/16:1(9Z)) + 6.148	Glycerophospholipids	Glycerophosphoethanolamines	0.00801224	0.0115516	0.00893344	0.0145869	0.0123554	0.0153013	0.00622381	0.0138441	0.0178696	0.018887
GPEtn(16:1/18:1) - 6.11	Glycerophospholipids	Glycerophosphoethanolamines	5.54299	6.54764	6.97927	7.78165	6.7952	7.50896	3.96247	5.53598	10.4017	10.3285
GPEtn(18:0/0:0)	Glycerophospholipids	Glycerophosphoethanolamines	0.000153352	0.00036595	0.000482704	0.000364213	0.000305726	0.000263226	0.000200293	0.000518903	0.000636997	0.000522899
GPEtn(18:1/0:0) + 5.762	Glycerophospholipids	Glycerophosphoethanolamines	0.0046784	0.00212909	0.00510704	0.00430642	0.00475327	0.00289622	0.00124356	0.0140949	0.00716689	0.00428144
GPEtn(18:1/0:0) + 6.31	Glycerophospholipids	Glycerophosphoethanolamines	0.000249241	0.000691916	0.0013497	0.000724662	0.000516176	0.00108081	0.000359767	0.0022126	0.00150471	0.00113093
GPEtn(18:1/0:0) + 6.9	Glycerophospholipids	Glycerophosphoethanolamines	0.000322387	0.000607557	0.0005695	0.000719613	0.000266289	0.000416293	0.000481003	0.00103814	0.00181832	0.00143399
GPEtn(18:1/18:1) - 4.697	Glycerophospholipids	Glycerophosphoethanolamines	0.235509	0.222461	0.232472	0.407353	0.733698	0.572593	0.0112827	0.284382	0.401023	0.317705
GPEtn(18:1/18:1) - 6.039	Glycerophospholipids	Glycerophosphoethanolamines	6.6492	8.40494	8.79843	9.07277	10.6319	10.7908	5.46136	11.0745	12.2956	12.5074
GPEtn(8:0/8:0)	Glycerophospholipids	Glycerophosphoethanolamines	0.00046012	0.00112816	0.00361209	0.00192496	0.00118822	0.00172209	0.00112983	0.00384777	0.00274456	0.00224355
GPEtn(O-16:0/16:0)[U]	Glycerophospholipids	Glycerophosphoethanolamines	0.0177843	0.0501704	0.257687	0.0423393	0.0823272	0.0961126	0.0961126	0.0961126	0.126368	0.0961126
GPEtn(O-16:0/O-16:0) + 0.349	Glycerophospholipids	Glycerophosphoethanolamines	0.173451	0.152565	0.817306	0.345572	0.125037	0.196884	0.078057	0.378613	0.270596	0.0748163
GPEtn(O-16:0/O-16:0) + 6.124	Glycerophospholipids	Glycerophosphoethanolamines	0.0567541	0.0611745	0.0530316	0.0942303	0.0633844	0.0882352	0.0414318	0.039391	0.140617	0.149245
GPEtn(O-18:0/O-18:0)	Glycerophospholipids	Glycerophosphoethanolamines	0.462649	0.394171	2.41128	0.70379	0.303835	0.275277	0.302096	0.379132	0.725546	0.264404
GPEtnNMe(18:1(9Z)/18:1(9Z)) + 4.829	Glycerophospholipids	Glycerophosphoethanolamines	0.00200619	0.0025596	0.00189694	0.00276147	0.00757254	0.00639905	0.00267052	0.00770518	0.00410855	0.00403054
GPEtnNMe(18:1(9Z)/18:1(9Z)) + 5.992	Glycerophospholipids	Glycerophosphoethanolamines	4.0452	3.84762	4.51558	5.30819	6.99155	6.13834	4.81065	7.70536	5.74637	5.04553
GPEtnNMe(O-16:0/O-16:0)	Glycerophospholipids	Glycerophosphoethanolamines	0.000958218	0.000829908	0.00101732	0.00109568	0.00219866	0.00176646	0.00153938	0.00180708	0.0014621	0.00109513
GPEtnNMe2(O-14:0/O-14:0)	Glycerophospholipids	Glycerophosphoethanolamines	0.151742	0.131839	0.95575	0.357775	0.150461	0.18008	0.0349412	0.211515	0.256542	0.109816
GPGro(14:0/14:0)[U]	Glycerophospholipids	Glycerophosphoglycerols	0.0015948	0.0173358	0.000622348	0.0961794	0.00681122	0.00458436	0.0186042	0.0110416	0.0556838	0.0508442
GPGro(16:0/18:1(9Z))[U] - 0.373	Glycerophospholipids	Glycerophosphoglycerols	7.81574	5.56031	9.48644	9.68143	4.71567	3.80819	1.96243	6.36358	3.1445	2.56595
GPGro(18:0/14:0)[U]	Glycerophospholipids	Glycerophosphoglycerols	0.139399	0.0268375	0.215412	0.243989	0.155211	0.155211	0.155211	0.150417	0.155211	0.155211
GPGro(18:0/18:0)	Glycerophospholipids	Glycerophosphoglycerols	1.27697	1.25159	1.60206	1.6833	1.44426	1.54094	0.80072	1.43802	1.70298	1.69503
GPGro(18:1(9E)/0:0)[U]	Glycerophospholipids	Glycerophosphoglycerols	0.0011157	0.000860828	0.00144033	0.00132726	0.00130369	0.00154085	0.00164727	0.00154671	0.00171073	0.0015162
GPGro(18:1(9E)/18:1(9E))[U]	Glycerophospholipids	Glycerophosphoglycerols	0.00203178	0.00184894	0.00183948	0.00570427	0.00784541	0.0025825	0.00437478	0.0200476	0.00730254	0.00751987
GPGroP(18:0/18:1(11Z))	Glycerophospholipids	Glycerophosphoglycerols	0.00154802	0.00146483	0.00168666	0.00175987	0.00136601	0.00159907	0.00169862	0.00152442	0.00200634	0.0017785
GPIns(16:0/18:1(9Z)) - 0.37	Glycerophospholipids	Glycerophosphoinositols	376.234	311.418	465.179	487.9	658.241	528.121	257.674	883.585	549.025	376.536
GPIns(16:0/18:1(9Z)) + 0.518	Glycerophospholipids	Glycerophosphoinositols	0.189733	0.146343	0.229907	0.235433	0.301165	0.234901	0.2021	0.369677	0.270671	0.185666
GPIns(16:0/18:1(9Z)) + 3.065	Glycerophospholipids	Glycerophosphoinositols	0.0434018	0.0320506	0.0582105	0.0543556	0.095842	0.0638627	0.055588	0.108411	0.067574	0.0378092
GPInsP(16:0/18:1(9Z))	Glycerophospholipids	Glycerophosphoinositols	0.000598875	0.000447329	0.000552079	0.000594371	0.000901501	0.000773477	0.00156903	0.00170672	0.000676275	0.000864373
GPnEtn(16:0/18:1(9Z))	Glycerophospholipids	Glycerophosphonoethanolamines	12.7739	14.4922	14.9413	16.3483	26.5297	22.8799	7.97952	34.0535	20.1645	20.5856
GPP(16:0/18:1(9Z))	Glycerophospholipids	Glyceropyrophosphates	0.426075	1.28519	1.71044	0.866627	0.827697	0.923857	0.405133	7.22402	2.81687	0.78816
GPP(18:1(9Z)/18:1(9Z)) - 0.466	Glycerophospholipids	Glyceropyrophosphates	4.75174	5.01684	8.43944	6.57452	4.9689	2.34109	3.24757	2.8956	8.72737	8.52878
GPSer(10:0/10:0)	Glycerophospholipids	Glycerophosphoserines	0.000540478	0.000434232	0.00048243	0.000544281	0.000691386	0.000506366	0.000317831	0.000638281	0.000619344	0.000602753
GPSer(12:0/12:0)[U]	Glycerophospholipids	Glycerophosphoserines	0.319978	0.0339388	0.543662	0.465627	0.487267	0.483949	0.137749	0.511471	0.469483	0.480777
GPSer(14:0/14:0) - 5.956	Glycerophospholipids	Glycerophosphoserines	0.20228	0.39061	0.719523	0.252233	0.15709	0.205585	0.204144	0.186965	0.289528	0.283954
GPSer(14:0/14:0) - 6.514	Glycerophospholipids	Glycerophosphoserines	0.533388	0.681355	1.0051	0.808217	0.787157	0.606771	0.487632	0.748386	0.697226	0.781812
GPSer(16:0/16:0)	Glycerophospholipids	Glycerophosphoserines	2.20833	1.82134	2.71681	2.92776	3.03997	3.13436	1.01927	3.71599	3.53305	3.06937
GPSer(16:0/18:1(11Z))	Glycerophospholipids	Glycerophosphoserines	0.0108167	0.00923106	0.0107161	0.0176399	0.0231893	0.0202306	0.0158155	0.0357643	0.020909	0.0149092
GPSer(18:0/18:1(9Z))	Glycerophospholipids	Glycerophosphoserines	97.6205	81.3329	130.499	120.77	120.805	120.728	63.7077	116.36	139.112	129.957
GPSer(18:1(9Z)/16:0)[S]	Glycerophospholipids	Glycerophosphoserines	4.57626	3.76938	5.60899	5.35102	4.85124	5.68362	2.29393	4.46103	6.61369	7.14908
GPSerNAc(18:0/18:1(9Z)/16:0)	Glycerophospholipids	Glycerophosphoserines	0.000473376	0.000356787	0.000311612	0.000350821	0.000524748	0.000349083	0.000386088	0.000231763	0.0002703	0.000263411
Isoarachidic acid	Fatty Acyls	Fatty Acids and Conjugates	0.00940405	0.0102885	0.0103278	0.0109461	0.0157158	0.0140604	0.00722044	0.0148825	0.0117044	0.00975357
M(IP)2C(38:0)	Sphingolipids	Phosphosphingolipids	0.00232034	0.00243746	0.00362186	0.00272639	0.000954072	0.00329985	0.00448439	0.00443616	0.00642151	0.00490549
MIPC (36:0) + 0.471	Sphingolipids	Phosphosphingolipids	0.000106941	0.000288255	0.000328033	0.00152664	0.000381525	0.000383459	0.000189736	0.00153811	0.0013764	0.000451048
MIPC (36:0) + 5.119	Sphingolipids	Phosphosphingolipids	0.00022685	0.000184481	0.00029746	0.000279921	0.000346059	0.000419808	0.00025148	0.00034385	0.000310021	0.000290713
MIPC (36:0) + 7.16	Sphingolipids	Phosphosphingolipids	0.000293991	0.000342946	0.000193666	0.000312934	0.000616029	0.000555386	0.000306186	0.000910405	0.000283977	0.000277716
MIPC (42:0)	Sphingolipids	Phosphosphingolipids	0.000702139	0.000608262	0.000679946	0.000651922	0.000941349	0.000733836	0.000602755	0.000567411	0.000730064	0.000706939
MIPC (46:0)	Sphingolipids	Phosphosphingolipids	0.00177038	0.00157482	0.00181641	0.00209786	0.00204714	0.0020203	0.00244044	0.0021277	0.00182126	0.00193563
N-(2-hydroxyethyl)palmitamide	Fatty Acyls	Fatty amides	0.0267782	0.00361824	0.00321721	0.00564215	0.00637534	0.0111376	0.00496292	0.0101845	0.00743769	0.00259857
PE(16:1(9Z)/18:1(9Z)) - 4.699	Glycerophospholipids	Glycerophosphoethanolamines	765.243	620.41	951.493	898.775	1060.15	924.245	395.892	1404.17	961.384	763.605
PG(18:1(9Z)/18:1(9Z))	Glycerophospholipids	Glycerophosphoglycerols	0.863838	0.525296	1.04581	1.08647	0.622503	0.450141	0.665478	1.20444	0.0790045	0.111793
PG(18:1/17:1)	Glycerophospholipids	Glycerophosphoglycerols	0.154347	0.233162	0.336912	0.413258	0.00502335	0.022392	0.180408	0.0977594	0.180408	0.180408
Phosphatidylserine	Glycerophospholipids	Glycerophosphoserines	0.00181579	0.00133648	0.00195793	0.00186189	0.00224166	0.00130855	0.00205252	0.00198227	0.00177181	0.00168594
Phytosphingosine + 1.206	Sphingolipids	Sphingoid bases	0.00874817	0.0133865	0.0116672	0.0121063	0.0179378	0.0179421	0.00779767	0.014458	0.0152716	0.0152796
Phytosphingosine + 5.162	Sphingolipids	Sphingoid bases	0.0357524	0.0407923	0.0448411	0.0507062	0.0920448	0.0819431	0.0443222	0.0685281	0.056177	0.0579114
PI-Cer (42:0)	Sphingolipids	Phosphosphingolipids	0.410001	0.195768	0.35544	0.249673	0.357226	0.412538	0.106971	0.238012	0.398181	0.334175
PI-Cer (44:0) - 0.365	Sphingolipids	Phosphosphingolipids	0.201424	0.081403	0.137614	0.108646	0.20685	0.258638	0.0564559	0.00161073	0.351931	0.370836
PI-Cer (44:0) + 0.258	Sphingolipids	Phosphosphingolipids	0.000729548	0.000858871	0.00147311	0.00108725	0.000999176	0.0010244	0.00105978	0.000742557	0.0015702	0.00116363
PI-Cer (46:0) + 0.247	Sphingolipids	Phosphosphingolipids	0.0003963	0.000392831	0.000569961	0.000539346	0.00048629	0.000464086	0.000699359	0.000217501	0.000785561	0.00068348
PI-Cer (46:0) + 0.251	Sphingolipids	Phosphosphingolipids	0.000400645	0.000460497	0.000619878	0.000556718	0.000586791	0.00082277	0.000746746	0.000478551	0.000879943	0.000561767
Stearaldehyde	Fatty Acyls	Fatty aldehydes	0.0159398	0.0230021	0.0211073	0.0277052	0.0211618	0.0222175	0.013916	0.0149151	0.0244988	0.0241905
TG(18:0/20:1(11Z)/22:1(13Z))[iso6]	Glycerolipids	Triradylglycerols	0.00136212	0.00110323	0.000966523	0.00147872	0.00207216	0.000735842	0.00145225	0.00140641	0.00104148	0.000779117

## Sheet: Differential analysis
Metabolite	EtRed/ISO12
	p-value	log2-ratio	Category	Main class
11-hydroxy palmitic acid	0.821441	-0.332461	Fatty Acyls	Fatty Acids and Conjugates
11-oxo-dodecanoic acid	0.467093	0.602075	Fatty Acyls	Fatty Acids and Conjugates
12-amino-dodecanoic acid	0.316696	0.57865	Fatty Acyls	Fatty Acids and Conjugates
13,14-dihydroxy-docosanoic acid - 2.537	0.0980216	-0.840296	Fatty Acyls	Fatty Acids and Conjugates
13,14-dihydroxy-docosanoic acid - 8.649	0.64199	-0.299295	Fatty Acyls	Fatty Acids and Conjugates
13,14-dihydroxy-docosanoic acid + 0.455	0.473654	-0.40825	Fatty Acyls	Fatty Acids and Conjugates
20-hydroxy-eicosanoic acid + 1.201	0.100521	-0.612192	Fatty Acyls	Fatty Acids and Conjugates
20-hydroxy-eicosanoic acid + 5.137	0.0408933	-0.924232	Fatty Acyls	Fatty Acids and Conjugates
2R-aminohexadecanoic acid	0.857973	-0.222192	Fatty Acyls	Fatty Acids and Conjugates
2R-hydroxy-hexacosanoic acid	0.70045	-0.0756649	Fatty Acyls	Fatty Acids and Conjugates
3-methyl-nonanoic acid	0.697358	-0.221868	Fatty Acyls	Fatty Acids and Conjugates
5-methyl-tetradecanedioic acid	0.425664	-0.372891	Fatty Acyls	Fatty Acids and Conjugates
Cerotic acid	0.0249946	-1.76195	Fatty Acyls	Fatty Acids and Conjugates
Eicosanedioic acid	0.122892	0.856379	Fatty Acyls	Fatty Acids and Conjugates
Isoarachidic acid	0.0508775	-0.368644	Fatty Acyls	Fatty Acids and Conjugates
Ergosta-5,7,22,24(28)-tetraene-3beta-ol	0.00599453	-1.67636	Sterols Lipids	Sterols
DL-11-hydroxy stearic acid	0.532979	-1.20469	Fatty Acyls	Octadecanoids
N-(2-hydroxyethyl)palmitamide	0.722405	0.378976	Fatty Acyls	Fatty amides
Stearaldehyde	0.86237	0.0360806	Fatty Acyls	Fatty aldehydes
1-hexadecanoyl-sn-glycerol	0.00680372	-1.05755	Glycerolipids	Monoradylglycerols
1-octadecanoyl-rac-glycerol + 0.39	0.301606	-0.247013	Glycerolipids	Monoradylglycerols
1-octadecanoyl-rac-glycerol + 0.634	0.00600429	-1.84464	Glycerolipids	Monoradylglycerols
1-(9Z-hexadecenoyl)-2-eicosanoyl-sn-glycerol	0.424765	-0.289409	Glycerolipids	Diradylglycerols
1,2-di-(9Z-hexadecenoyl)-sn-glycerol + 0.395	0.778985	0.158092	Glycerolipids	Diradylglycerols
1,2-di-(9Z-hexadecenoyl)-sn-glycerol + 4.756	0.0632081	-0.446084	Glycerolipids	Diradylglycerols
1,2-didocosanoyl-sn-glycerol	0.125041	-1.20234	Glycerolipids	Diradylglycerols
1-eicosanoyl-2-docosanoyl-sn-glycerol	0.0430141	-1.3991	Glycerolipids	Diradylglycerols
1-octadecanoyl-2-eicosanoyl-sn-glycerol	0.433328	-0.182259	Glycerolipids	Diradylglycerols
1-O-hexadecyl-2-(9Z-octadecenoyl)-sn-glycerol	0.0872779	-1.29478	Glycerolipids	Diradylglycerols
1-octadecanoyl-2-docosanoyl-sn-glycerol	0.0420215	-0.855092	Glycerolipids	Diradylglycerols
1-hexadecanoyl-2-(9Z-hexadecenoyl)-sn-glycerol	0.250467	-0.221496	Glycerolipids	Diradylglycerols
1-hexadecanoyl-2-(9Z-octadecenoyl)-sn-glycerol	0.448013	-0.208196	Glycerolipids	Diradylglycerols
1,2,3-tri-(9Z-hexadecenoyl)-sn-glycerol	0.190959	0.695056	Glycerolipids	Triradylglycerols
1,2,3-trihexadecanoyl-sn-glycerol	0.0184039	-0.686496	Glycerolipids	Triradylglycerols
1-hexadecanoyl-2-(9Z-hexadecenoyl)-3-(9Z-octadecenoyl)-sn-glycerol	0.0812155	1.45416	Glycerolipids	Triradylglycerols
1-hexadecanoyl-2,3-di-(9Z-hexadecenoyl)-sn-glycerol	0.327867	-0.600551	Glycerolipids	Triradylglycerols
TG(18:0/20:1(11Z)/22:1(13Z))[iso6]	0.942429	0.0244679	Glycerolipids	Triradylglycerols
CDP-DG(16:0/16:0) - 4.628	0.285611	0.589763	Glycerophospholipids	CDP-Glycerols
CDP-DG(16:0/16:0) - 4.903	0.0564013	-0.633913	Glycerophospholipids	CDP-Glycerols
CDP-DG(18:1(9Z)/18:1(9Z))	0.00130059	-0.239042	Glycerophospholipids	CDP-Glycerols
GPA(14:0/18:1(9Z))	0.00427485	-0.747258	Glycerophospholipids	Glycerophosphates
GPA(16:0/16:0)[rac]	0.108877	-0.887464	Glycerophospholipids	Glycerophosphates
GPA(16:0/18:1)	0.312579	-0.878898	Glycerophospholipids	Glycerophosphates
GPA(18:0/18:1(9Z))	1	-7.08328e-10	Glycerophospholipids	Glycerophosphates
GPP(16:0/18:1(9Z))	0.312984	-1.23078	Glycerophospholipids	Glyceropyrophosphates
GPP(18:1(9Z)/18:1(9Z)) - 0.466	0.6742	0.173829	Glycerophospholipids	Glyceropyrophosphates
GPEtn(12:0/20:0)[U]	0.391726	0.203009	Glycerophospholipids	Glycerophosphoethanolamines
GPEtn(14:0/10:0)[U]	0.177756	-1.00834	Glycerophospholipids	Glycerophosphoethanolamines
GPEtn(16:1(9Z)/16:1(9Z)) - 2.477	0.626405	-0.270709	Glycerophospholipids	Glycerophosphoethanolamines
GPEtn(16:1(9Z)/16:1(9Z)) - 4.76	0.69449	0.0723275	Glycerophospholipids	Glycerophosphoethanolamines
GPEtn(16:1(9Z)/16:1(9Z)) + 6.148	0.0417324	-0.539142	Glycerophospholipids	Glycerophosphoethanolamines
GPEtn(16:1/18:1) - 6.11	0.244106	-0.273492	Glycerophospholipids	Glycerophosphoethanolamines
GPEtn(18:0/0:0)	0.310491	-0.396365	Glycerophospholipids	Glycerophosphoethanolamines
GPEtn(18:1/0:0) + 5.762	0.27383	-0.711078	Glycerophospholipids	Glycerophosphoethanolamines
GPEtn(18:1/0:0) + 6.31	0.180692	-0.773896	Glycerophospholipids	Glycerophosphoethanolamines
GPEtn(18:1/0:0) + 6.9	0.215179	-0.84225	Glycerophospholipids	Glycerophosphoethanolamines
GPEtn(18:1/18:1) - 4.697	0.0973737	-0.750981	Glycerophospholipids	Glycerophosphoethanolamines
GPEtn(18:1/18:1) - 6.039	0.00332828	-0.477411	Glycerophospholipids	Glycerophosphoethanolamines
GPEtn(8:0/8:0)	0.516071	-0.399238	Glycerophospholipids	Glycerophosphoethanolamines
GPEtn(O-16:0/16:0)[U]	0.903053	-0.111784	Glycerophospholipids	Glycerophosphoethanolamines
GPEtn(O-16:0/O-16:0) + 0.349	0.379216	0.831361	Glycerophospholipids	Glycerophosphoethanolamines
GPEtn(O-16:0/O-16:0) + 6.124	0.253319	-0.5367	Glycerophospholipids	Glycerophosphoethanolamines
GPEtn(O-18:0/O-18:0)	0.297043	1.34962	Glycerophospholipids	Glycerophosphoethanolamines
PE(16:1(9Z)/18:1(9Z)) - 4.699	0.145636	-0.338224	Glycerophospholipids	Glycerophosphoethanolamines
GPEtnNMe(18:1(9Z)/18:1(9Z)) + 4.829	0.00887086	-1.37066	Glycerophospholipids	Glycerophosphoethanolamines
GPEtnNMe(18:1(9Z)/18:1(9Z)) + 5.992	0.0132972	-0.514134	Glycerophospholipids	Glycerophosphoethanolamines
GPEtnNMe(O-16:0/O-16:0)	0.0175099	-0.772397	Glycerophospholipids	Glycerophosphoethanolamines
GPEtnNMe2(O-14:0/O-14:0)	0.341321	1.13597	Glycerophospholipids	Glycerophosphoethanolamines
GPnEtn(16:0/18:1(9Z))	0.0141568	-0.763008	Glycerophospholipids	Glycerophosphonoethanolamines
1,2-ditetradecanoyl-sn-glycero-3-phospho-(1'-sn-glycerol)	0.325092	-0.131728	Glycerophospholipids	Glycerophosphoglycerols
GPGro(14:0/14:0)[U]	0.906947	0.165738	Glycerophospholipids	Glycerophosphoglycerols
GPGro(16:0/18:1(9Z))[U] - 0.373	0.0151055	0.98182	Glycerophospholipids	Glycerophosphoglycerols
GPGro(18:0/14:0)[U]	0.967322	0.0200375	Glycerophospholipids	Glycerophosphoglycerols
GPGro(18:0/18:0)	0.418918	-0.105956	Glycerophospholipids	Glycerophosphoglycerols
GPGro(18:1(9E)/0:0)[U]	0.0702508	-0.361375	Glycerophospholipids	Glycerophosphoglycerols
GPGro(18:1(9E)/18:1(9E))[U]	0.100796	-1.66539	Glycerophospholipids	Glycerophosphoglycerols
GPGroP(18:0/18:1(11Z))	0.765697	-0.0353216	Glycerophospholipids	Glycerophosphoglycerols
PG(18:1(9Z)/18:1(9Z))	0.157443	0.834807	Glycerophospholipids	Glycerophosphoglycerols
PG(18:0/14:1)	0.0418641	0.733825	Glycerophospholipids	Glycerophosphoglycerols
1,2-di-(9Z-octadecenoyl)-sn-glycero-3-phospho-(1'-myo-inositol)	0.00961229	-1.35002	Glycerophospholipids	Glycerophosphoinositols
GPIns(16:0/18:1(9Z)) - 0.37	0.092436	-0.546533	Glycerophospholipids	Glycerophosphoinositols
GPIns(16:0/18:1(9Z)) + 0.518	0.0968851	-0.443262	Glycerophospholipids	Glycerophosphoinositols
GPIns(16:0/18:1(9Z)) + 3.065	0.0947662	-0.668301	Glycerophospholipids	Glycerophosphoinositols
GPInsP(16:0/18:1(9Z))	0.076706	-0.844739	Glycerophospholipids	Glycerophosphoinositols
1-octadecanoyl-2-(9Z-octadecenoyl)-sn-glycero-3-phosphoserine	0.0478289	-1.36246	Glycerophospholipids	Glycerophosphoserine
Dipalmitoylphosphatidylserine	0.256757	-0.236285	Glycerophospholipids	Glycerophosphoserines
GPSer(10:0/10:0)	0.0272488	-0.289697	Glycerophospholipids	Glycerophosphoserines
GPSer(12:0/12:0)[U]	0.285129	-0.513774	Glycerophospholipids	Glycerophosphoserines
GPSer(14:0/14:0) - 5.956	0.249481	0.800249	Glycerophospholipids	Glycerophosphoserines
GPSer(14:0/14:0) - 6.514	0.772881	0.0637938	Glycerophospholipids	Glycerophosphoserines
GPSer(16:0/16:0)	0.029103	-0.447685	Glycerophospholipids	Glycerophosphoserines
GPSer(16:0/18:1(11Z))	0.0326872	-0.926545	Glycerophospholipids	Glycerophosphoserines
GPSer(18:0/18:1(9Z))	0.210439	-0.221367	Glycerophospholipids	Glycerophosphoserines
GPSer(18:1(9Z)/16:0)[S]	0.201751	-0.253045	Glycerophospholipids	Glycerophosphoserines
GPSerNAc(18:0/18:1(9Z)/16:0)	0.499215	0.186667	Glycerophospholipids	Glycerophosphoserines
Phosphatidylserine	0.799343	-0.0448393	Glycerophospholipids	Glycerophosphoserines
M(IP)2C(38:0)	0.258832	-0.527957	Sphingolipids	Phosphosphingolipids
MIPC (36:0) + 0.471	0.548756	-0.55456	Sphingolipids	Phosphosphingolipids
MIPC (36:0) + 5.119	0.0289541	-0.468826	Sphingolipids	Phosphosphingolipids
MIPC (36:0) + 7.16	0.108341	-0.887025	Sphingolipids	Phosphosphingolipids
MIPC (42:0)	0.287254	-0.155843	Sphingolipids	Phosphosphingolipids
MIPC (46:0)	0.210791	-0.133198	Sphingolipids	Phosphosphingolipids
PI-Cer (42:0)	0.466389	-0.20121	Sphingolipids	Phosphosphingolipids
PI-Cer (44:0) - 0.365	0.195787	-0.847292	Sphingolipids	Phosphosphingolipids
PI-Cer (44:0) + 0.258	0.776734	-0.0848082	Sphingolipids	Phosphosphingolipids
PI-Cer (46:0) + 0.247	0.645596	-0.152111	Sphingolipids	Phosphosphingolipids
PI-Cer (46:0) + 0.251	0.137573	-0.386549	Sphingolipids	Phosphosphingolipids
CerP(d18:0/16:0)	0.0125041	-1.03799	Sphingolipids	Ceramides
Dihydroceramide C2	0.094899	-1.23956	Sphingolipids	Ceramides
Dihydrosphingosine + 1.428	0.687777	-0.0832176	Sphingolipids	Ceramides
Dihydrosphingosine + 4.878	0.0259072	-0.822541	Sphingolipids	Ceramides
Dihydrosphingosine + 5.11	0.0454582	-0.795122	Sphingolipids	Ceramides
Dihydrosphingosine + 5.418	0.167573	0.383701	Sphingolipids	Ceramides
C16 Sphinganine + 0.441	0.83347	0.323679	Sphingolipids	Sphingoid bases
C16 Sphinganine + 4.901	0.710649	0.161053	Sphingolipids	Sphingoid bases
Phytosphingosine + 1.206	0.00880891	-0.495264	Sphingolipids	Sphingoid bases
Phytosphingosine + 5.162	0.0114933	-0.729216	Sphingolipids	Sphingoid bases
Ergosterol	0.0792533	-1.14142	Sterol Lipids	Sterols
3-Hexaprenyl-4-hydroxy-5-methoxybenzoic acid	0.0549182	-0.610012	Prenol Lipids	Quinones and hydroquinones

## Sheet: Applying p 0.05
Metabolite	EtRed/ISO12
	p-value	log2-ratio	Category	Main class
11-hydroxy palmitic acid	0.821441	-0.332461	Fatty Acyls	Fatty Acids and Conjugates
11-oxo-dodecanoic acid	0.467093	0.602075	Fatty Acyls	Fatty Acids and Conjugates
12-amino-dodecanoic acid	0.316696	0.57865	Fatty Acyls	Fatty Acids and Conjugates
13,14-dihydroxy-docosanoic acid - 2.537	0.0980216	-0.840296	Fatty Acyls	Fatty Acids and Conjugates
13,14-dihydroxy-docosanoic acid - 8.649	0.64199	-0.299295	Fatty Acyls	Fatty Acids and Conjugates
13,14-dihydroxy-docosanoic acid + 0.455	0.473654	-0.40825	Fatty Acyls	Fatty Acids and Conjugates
20-hydroxy-eicosanoic acid + 1.201	0.100521	-0.612192	Fatty Acyls	Fatty Acids and Conjugates
20-hydroxy-eicosanoic acid + 5.137	0.0408933	-0.924232	Fatty Acyls	Fatty Acids and Conjugates
2R-aminohexadecanoic acid	0.857973	-0.222192	Fatty Acyls	Fatty Acids and Conjugates
2R-hydroxy-hexacosanoic acid	0.70045	-0.0756649	Fatty Acyls	Fatty Acids and Conjugates
3-methyl-nonanoic acid	0.697358	-0.221868	Fatty Acyls	Fatty Acids and Conjugates
5-methyl-tetradecanedioic acid	0.425664	-0.372891	Fatty Acyls	Fatty Acids and Conjugates
Cerotic acid	0.0249946	-1.76195	Fatty Acyls	Fatty Acids and Conjugates
Eicosanedioic acid	0.122892	0.856379	Fatty Acyls	Fatty Acids and Conjugates
Isoarachidic acid	0.0508775	-0.368644	Fatty Acyls	Fatty Acids and Conjugates
Ergosta-5,7,22,24(28)-tetraene-3beta-ol	0.00599453	-1.67636	Sterol Lipids	Sterols
DL-11-hydroxy stearic acid	0.532979	-1.20469	Fatty Acyls	Octadecanoids
N-(2-hydroxyethyl)palmitamide	0.722405	0.378976	Fatty Acyls	Fatty amides
Stearaldehyde	0.86237	0.0360806	Fatty Acyls	Fatty aldehydes
1-hexadecanoyl-sn-glycerol	0.00680372	-1.05755	Glycerolipids	Monoradylglycerols
1-octadecanoyl-rac-glycerol + 0.39	0.301606	-0.247013	Glycerolipids	Monoradylglycerols
1-octadecanoyl-rac-glycerol + 0.634	0.00600429	-1.84464	Glycerolipids	Monoradylglycerols
1-(9Z-hexadecenoyl)-2-eicosanoyl-sn-glycerol	0.424765	-0.289409	Glycerolipids	Diradylglycerols
1,2-di-(9Z-hexadecenoyl)-sn-glycerol + 0.395	0.778985	0.158092	Glycerolipids	Diradylglycerols
1,2-di-(9Z-hexadecenoyl)-sn-glycerol + 4.756	0.0632081	-0.446084	Glycerolipids	Diradylglycerols
1,2-didocosanoyl-sn-glycerol	0.125041	-1.20234	Glycerolipids	Diradylglycerols
1-eicosanoyl-2-docosanoyl-sn-glycerol	0.0430141	-1.3991	Glycerolipids	Diradylglycerols
1-octadecanoyl-2-eicosanoyl-sn-glycerol	0.433328	-0.182259	Glycerolipids	Diradylglycerols
1-O-hexadecyl-2-(9Z-octadecenoyl)-sn-glycerol	0.0872779	-1.29478	Glycerolipids	Diradylglycerols
1-octadecanoyl-2-docosanoyl-sn-glycerol	0.0420215	-0.855092	Glycerolipids	Diradylglycerols
1-hexadecanoyl-2-(9Z-hexadecenoyl)-sn-glycerol	0.250467	-0.221496	Glycerolipids	Diradylglycerols
1-hexadecanoyl-2-(9Z-octadecenoyl)-sn-glycerol	0.448013	-0.208196	Glycerolipids	Diradylglycerols
1,2,3-tri-(9Z-hexadecenoyl)-sn-glycerol	0.190959	0.695056	Glycerolipids	Triradylglycerols
1,2,3-trihexadecanoyl-sn-glycerol	0.0184039	-0.686496	Glycerolipids	Triradylglycerols
1-hexadecanoyl-2-(9Z-hexadecenoyl)-3-(9Z-octadecenoyl)-sn-glycerol	0.0812155	1.45416	Glycerolipids	Triradylglycerols
1-hexadecanoyl-2,3-di-(9Z-hexadecenoyl)-sn-glycerol	0.327867	-0.600551	Glycerolipids	Triradylglycerols
TG(18:0/20:1(11Z)/22:1(13Z))[iso6]	0.942429	0.0244679	Glycerolipids	Triradylglycerols
CDP-DG(16:0/16:0) - 4.628	0.285611	0.589763	Glycerophospholipids	CDP-Glycerols
CDP-DG(16:0/16:0) - 4.903	0.0564013	-0.633913	Glycerophospholipids	CDP-Glycerols
CDP-DG(18:1(9Z)/18:1(9Z))	0.00130059	-0.239042	Glycerophospholipids	CDP-Glycerols
GPA(14:0/18:1(9Z))	0.00427485	-0.747258	Glycerophospholipids	Glycerophosphates
GPA(16:0/16:0)[rac]	0.108877	-0.887464	Glycerophospholipids	Glycerophosphates
GPA(16:0/18:1(9Z))	0.312579	-0.878898	Glycerophospholipids	Glycerophosphates
GPA(18:0/18:1(9Z))	1	-7.08328e-10	Glycerophospholipids	Glycerophosphates
GPP(16:0/18:1(9Z))	0.312984	-1.23078	Glycerophospholipids	Glyceropyrophosphates
GPP(18:1(9Z)/18:1(9Z)) - 0.466	0.6742	0.173829	Glycerophospholipids	Glyceropyrophosphates
GPEtn(12:0/20:0)[U]	0.391726	0.203009	Glycerophospholipids	Glycerophosphoethanolamines
GPEtn(14:0/10:0)[U]	0.177756	-1.00834	Glycerophospholipids	Glycerophosphoethanolamines
GPEtn(16:1(9Z)/16:1(9Z)) - 2.477	0.626405	-0.270709	Glycerophospholipids	Glycerophosphoethanolamines
GPEtn(16:1(9Z)/16:1(9Z)) - 4.76	0.69449	0.0723275	Glycerophospholipids	Glycerophosphoethanolamines
GPEtn(16:1(9Z)/16:1(9Z)) + 6.148	0.0417324	-0.539142	Glycerophospholipids	Glycerophosphoethanolamines
GPEtn(16:1/18:1) - 6.11	0.244106	-0.273492	Glycerophospholipids	Glycerophosphoethanolamines
GPEtn(18:0/0:0)	0.310491	-0.396365	Glycerophospholipids	Glycerophosphoethanolamines
GPEtn(18:1/0:0) + 5.762	0.27383	-0.711078	Glycerophospholipids	Glycerophosphoethanolamines
GPEtn(18:1/0:0) + 6.31	0.180692	-0.773896	Glycerophospholipids	Glycerophosphoethanolamines
GPEtn(18:1/0:0) + 6.9	0.215179	-0.84225	Glycerophospholipids	Glycerophosphoethanolamines
GPEtn(18:1/18:1) - 4.697	0.0973737	-0.750981	Glycerophospholipids	Glycerophosphoethanolamines
GPEtn(18:1/18:1) - 6.039	0.00332828	-0.477411	Glycerophospholipids	Glycerophosphoethanolamines
GPEtn(8:0/8:0)	0.516071	-0.399238	Glycerophospholipids	Glycerophosphoethanolamines
GPEtn(O-16:0/16:0)[U]	0.903053	-0.111784	Glycerophospholipids	Glycerophosphoethanolamines
GPEtn(O-16:0/O-16:0) + 0.349	0.379216	0.831361	Glycerophospholipids	Glycerophosphoethanolamines
GPEtn(O-16:0/O-16:0) + 6.124	0.253319	-0.5367	Glycerophospholipids	Glycerophosphoethanolamines
GPEtn(O-18:0/O-18:0)	0.297043	1.34962	Glycerophospholipids	Glycerophosphoethanolamines
PE(16:1(9Z)/18:1(9Z)) - 4.699	0.145636	-0.338224	Glycerophospholipids	Glycerophosphoethanolamines
GPEtnNMe(18:1(9Z)/18:1(9Z)) + 4.829	0.00887086	-1.37066	Glycerophospholipids	Glycerophosphoethanolamines
GPEtnNMe(18:1(9Z)/18:1(9Z)) + 5.992	0.0132972	-0.514134	Glycerophospholipids	Glycerophosphoethanolamines
GPEtnNMe(O-16:0/O-16:0)	0.0175099	-0.772397	Glycerophospholipids	Glycerophosphoethanolamines
GPEtnNMe2(O-14:0/O-14:0)	0.341321	1.13597	Glycerophospholipids	Glycerophosphoethanolamines
GPnEtn(16:0/18:1(9Z))	0.0141568	-0.763008	Glycerophospholipids	Glycerophosphonoethanolamines
1,2-ditetradecanoyl-sn-glycero-3-phospho-(1'-sn-glycerol)	0.325092	-0.131728	Glycerophospholipids	Glycerophosphoglycerols
GPGro(14:0/14:0)[U]	0.906947	0.165738	Glycerophospholipids	Glycerophosphoglycerols
GPGro(16:0/18:1(9Z))[U] - 0.373	0.0151055	0.98182	Glycerophospholipids	Glycerophosphoglycerols
GPGro(18:0/14:0)[U]	0.967322	0.0200375	Glycerophospholipids	Glycerophosphoglycerols
GPGro(18:0/18:0)	0.418918	-0.105956	Glycerophospholipids	Glycerophosphoglycerols
GPGro(18:1(9E)/0:0)[U]	0.0702508	-0.361375	Glycerophospholipids	Glycerophosphoglycerols
GPGro(18:1(9E)/18:1(9E))[U]	0.100796	-1.66539	Glycerophospholipids	Glycerophosphoglycerols
GPGroP(18:0/18:1(11Z))	0.765697	-0.0353216	Glycerophospholipids	Glycerophosphoglycerols
PG(18:1(9Z)/18:1(9Z))	0.157443	0.834807	Glycerophospholipids	Glycerophosphoglycerols
PG(18:0/14:1)	0.0418641	0.733825	Glycerophospholipids	Glycerophosphoglycerols
1,2-di-(9Z-octadecenoyl)-sn-glycero-3-phospho-(1'-myo-inositol)	0.00961229	-1.35002	Glycerophospholipids	Glycerophosphoinositols
GPIns(16:0/18:1(9Z)) - 0.37	0.092436	-0.546533	Glycerophospholipids	Glycerophosphoinositols
GPIns(16:0/18:1(9Z)) + 0.518	0.0968851	-0.443262	Glycerophospholipids	Glycerophosphoinositols
GPIns(16:0/18:1(9Z)) + 3.065	0.0947662	-0.668301	Glycerophospholipids	Glycerophosphoinositols
GPInsP(16:0/18:1(9Z))	0.076706	-0.844739	Glycerophospholipids	Glycerophosphoinositols
1-octadecanoyl-2-(9Z-octadecenoyl)-sn-glycero-3-phosphoserine	0.0478289	-1.36246	Glycerophospholipids	Glycerophosphoserine
Dipalmitoylphosphatidylserine	0.256757	-0.236285	Glycerophospholipids	Glycerophosphoserines
GPSer(10:0/10:0)	0.0272488	-0.289697	Glycerophospholipids	Glycerophosphoserines
GPSer(12:0/12:0)[U]	0.285129	-0.513774	Glycerophospholipids	Glycerophosphoserines
GPSer(14:0/14:0) - 5.956	0.249481	0.800249	Glycerophospholipids	Glycerophosphoserines
GPSer(14:0/14:0) - 6.514	0.772881	0.0637938	Glycerophospholipids	Glycerophosphoserines
GPSer(16:0/16:0)	0.029103	-0.447685	Glycerophospholipids	Glycerophosphoserines
GPSer(16:0/18:1(11Z))	0.0326872	-0.926545	Glycerophospholipids	Glycerophosphoserines
GPSer(18:0/18:1(9Z))	0.210439	-0.221367	Glycerophospholipids	Glycerophosphoserines
GPSer(18:1(9Z)/16:0)[S]	0.201751	-0.253045	Glycerophospholipids	Glycerophosphoserines
GPSerNAc(18:0/18:1(9Z)/16:0)	0.499215	0.186667	Glycerophospholipids	Glycerophosphoserines
Phosphatidylserine	0.799343	-0.0448393	Glycerophospholipids	Glycerophosphoserines
M(IP)2C(38:0)	0.258832	-0.527957	Sphingolipids	Phosphosphingolipids
MIPC (36:0) + 0.471	0.548756	-0.55456	Sphingolipids	Phosphosphingolipids
MIPC (36:0) + 5.119	0.0289541	-0.468826	Sphingolipids	Phosphosphingolipids
MIPC (36:0) + 7.16	0.108341	-0.887025	Sphingolipids	Phosphosphingolipids
MIPC (42:0)	0.287254	-0.155843	Sphingolipids	Phosphosphingolipids
MIPC (46:0)	0.210791	-0.133198	Sphingolipids	Phosphosphingolipids
PI-Cer (42:0)	0.466389	-0.20121	Sphingolipids	Phosphosphingolipids
PI-Cer (44:0) - 0.365	0.195787	-0.847292	Sphingolipids	Phosphosphingolipids
PI-Cer (44:0) + 0.258	0.776734	-0.0848082	Sphingolipids	Phosphosphingolipids
PI-Cer (46:0) + 0.247	0.645596	-0.152111	Sphingolipids	Phosphosphingolipids
PI-Cer (46:0) + 0.251	0.137573	-0.386549	Sphingolipids	Phosphosphingolipids
CerP(d18:0/16:0)	0.0125041	-1.03799	Sphingolipids	Ceramides
Dihydroceramide C2	0.094899	-1.23956	Sphingolipids	Ceramides
Dihydrosphingosine + 1.428	0.687777	-0.0832176	Sphingolipids	Ceramides
Dihydrosphingosine + 4.878	0.0259072	-0.822541	Sphingolipids	Ceramides
Dihydrosphingosine + 5.11	0.0454582	-0.795122	Sphingolipids	Ceramides
Dihydrosphingosine + 5.418	0.167573	0.383701	Sphingolipids	Ceramides
C16 Sphinganine + 0.441	0.83347	0.323679	Sphingolipids	Sphingoid bases
C16 Sphinganine + 4.901	0.710649	0.161053	Sphingolipids	Sphingoid bases
Phytosphingosine + 1.206	0.00880891	-0.495264	Sphingolipids	Sphingoid bases
Phytosphingosine + 5.162	0.0114933	-0.729216	Sphingolipids	Sphingoid bases
Ergosterol	0.0792533	-1.14142	Sterol Lipids	Sterols
3-Hexaprenyl-4-hydroxy-5-methoxybenzoic acid	0.0549182	-0.610012	Prenol Lipids	Quinones and hydroquinones

## Sheet: Stringent
Metabolite	EtRed/ISO12
	p-value	log2-ratio	Category	Main class
11-hydroxy palmitic acid	0.821441	-0.332461	Fatty Acyls	Fatty Acids and Conjugates
11-oxo-dodecanoic acid	0.467093	0.602075	Fatty Acyls	Fatty Acids and Conjugates
12-amino-dodecanoic acid	0.316696	0.57865	Fatty Acyls	Fatty Acids and Conjugates
13,14-dihydroxy-docosanoic acid - 2.537	0.0980216	-0.840296	Fatty Acyls	Fatty Acids and Conjugates
13,14-dihydroxy-docosanoic acid - 8.649	0.64199	-0.299295	Fatty Acyls	Fatty Acids and Conjugates
13,14-dihydroxy-docosanoic acid + 0.455	0.473654	-0.40825	Fatty Acyls	Fatty Acids and Conjugates
20-hydroxy-eicosanoic acid + 1.201	0.100521	-0.612192	Fatty Acyls	Fatty Acids and Conjugates
2R-aminohexadecanoic acid	0.857973	-0.222192	Fatty Acyls	Fatty Acids and Conjugates
2R-hydroxy-hexacosanoic acid	0.70045	-0.0756649	Fatty Acyls	Fatty Acids and Conjugates
3-methyl-nonanoic acid	0.697358	-0.221868	Fatty Acyls	Fatty Acids and Conjugates
5-methyl-tetradecanedioic acid	0.425664	-0.372891	Fatty Acyls	Fatty Acids and Conjugates
Cerotic acid	0.0249946	-1.76195	Fatty Acyls	Fatty Acids and Conjugates
Eicosanedioic acid	0.122892	0.856379	Fatty Acyls	Fatty Acids and Conjugates
Isoarachidic acid	0.0508775	-0.368644	Fatty Acyls	Fatty Acids and Conjugates
7Z-hexadecen-1-ol + 5.181	0.531459	-0.245764	Fatty Acyls	Fatty alcohols
Ergosta-5,7,22,24(28)-tetraene-3beta-ol	0.00599453	-1.67636	Sterol Lipids	Sterols
DL-11-hydroxy stearic acid	0.532979	-1.20469	Fatty Acyls	Octadecanoids
N-(2-hydroxyethyl)palmitamide	0.722405	0.378976	Fatty Acyls	Fatty amides
Stearaldehyde	0.86237	0.0360806	Fatty Acyls	Fatty aldehydes
1-hexadecanoyl-sn-glycerol	0.00680372	-1.05755	Glycerolipids	Monoradylglycerols
1-octadecanoyl-rac-glycerol + 0.39	0.301606	-0.247013	Glycerolipids	Monoradylglycerols
1-octadecanoyl-rac-glycerol + 0.634	0.00600429	-1.84464	Glycerolipids	Monoradylglycerols
1-(9Z-hexadecenoyl)-2-eicosanoyl-sn-glycerol	0.424765	-0.289409	Glycerolipids	Diradylglycerols
1,2-di-(9Z-hexadecenoyl)-sn-glycerol + 0.395	0.778985	0.158092	Glycerolipids	Diradylglycerols
1,2-di-(9Z-hexadecenoyl)-sn-glycerol + 4.756	0.0632081	-0.446084	Glycerolipids	Diradylglycerols
1,2-didocosanoyl-sn-glycerol	0.125041	-1.20234	Glycerolipids	Diradylglycerols
1-eicosanoyl-2-docosanoyl-sn-glycerol	0.0430141	-1.3991	Glycerolipids	Diradylglycerols
1-octadecanoyl-2-eicosanoyl-sn-glycerol	0.433328	-0.182259	Glycerolipids	Diradylglycerols
1-O-hexadecyl-2-(9Z-octadecenoyl)-sn-glycerol	0.0872779	-1.29478	Glycerolipids	Diradylglycerols
1-hexadecanoyl-2-(9Z-hexadecenoyl)-sn-glycerol	0.250467	-0.221496	Glycerolipids	Diradylglycerols
1-hexadecanoyl-2-(9Z-octadecenoyl)-sn-glycerol	0.448013	-0.208196	Glycerolipids	Diradylglycerols
1,2,3-tri-(9Z-hexadecenoyl)-sn-glycerol	0.190959	0.695056	Glycerolipids	Triradylglycerols
1-hexadecanoyl-2-(9Z-hexadecenoyl)-3-(9Z-octadecenoyl)-sn-glycerol	0.0812155	1.45416	Glycerolipids	Triradylglycerols
1-hexadecanoyl-2,3-di-(9Z-hexadecenoyl)-sn-glycerol	0.327867	-0.600551	Glycerolipids	Triradylglycerols
TG(18:0/20:1(11Z)/22:1(13Z))[iso6]	0.942429	0.0244679	Glycerolipids	Triradylglycerols
CDP-DG(16:0/16:0) - 4.628	0.285611	0.589763	Glycerophospholipids	CDP-Glycerols
CDP-DG(16:0/16:0) - 4.903	0.0564013	-0.633913	Glycerophospholipids	CDP-Glycerols
GPA(16:0/16:0)[rac]	0.108877	-0.887464	Glycerophospholipids	Glycerophosphates
GPA(16:0/18:1(11Z))	0.312579	-0.878898	Glycerophospholipids	Glycerophosphates
GPA(18:0/18:1(9Z))	1	-7.08328e-10	Glycerophospholipids	Glycerophosphates
GPP(16:0/18:1(9Z))	0.312984	-1.23078	Glycerophospholipids	Glyceropyrophosphates
GPP(18:1(9Z)/18:1(9Z)) - 0.466	0.6742	0.173829	Glycerophospholipids	Glyceropyrophosphates
GPEtn(12:0/20:0)[U]	0.391726	0.203009	Glycerophospholipids	Glycerophosphoethanolamines
GPEtn(14:0/10:0)[U]	0.177756	-1.00834	Glycerophospholipids	Glycerophosphoethanolamines
GPEtn(16:1(9Z)/16:1(9Z)) - 2.477	0.626405	-0.270709	Glycerophospholipids	Glycerophosphoethanolamines
GPEtn(16:1(9Z)/16:1(9Z)) - 4.76	0.69449	0.0723275	Glycerophospholipids	Glycerophosphoethanolamines
GPEtn(16:1/18:1) - 6.11	0.244106	-0.273492	Glycerophospholipids	Glycerophosphoethanolamines
GPEtn(18:0/0:0)	0.310491	-0.396365	Glycerophospholipids	Glycerophosphoethanolamines
GPEtn(18:1/0:0) + 5.762	0.27383	-0.711078	Glycerophospholipids	Glycerophosphoethanolamines
GPEtn(18:1/0:0) + 6.31	0.180692	-0.773896	Glycerophospholipids	Glycerophosphoethanolamines
GPEtn(18:1/0:0) + 6.9	0.215179	-0.84225	Glycerophospholipids	Glycerophosphoethanolamines
GPEtn(18:1/18:1) - 4.697	0.0973737	-0.750981	Glycerophospholipids	Glycerophosphoethanolamines
GPEtn(18:1/20:1) - 4.854	0.0787426	-1.25579	Glycerophospholipids	Glycerophosphoethanolamines
GPEtn(20:0/24:1(15Z))	0.525146	-0.202271	Glycerophospholipids	Glycerophosphoethanolamines
GPEtn(22:0/18:1(13Z))	0.467479	-0.32818	Glycerophospholipids	Glycerophosphoethanolamines
GPEtn(8:0/8:0)	0.516071	-0.399238	Glycerophospholipids	Glycerophosphoethanolamines
GPEtn(O-16:0/16:0)[U]	0.903053	-0.111784	Glycerophospholipids	Glycerophosphoethanolamines
GPEtn(O-16:0/O-16:0) + 0.349	0.379216	0.831361	Glycerophospholipids	Glycerophosphoethanolamines
GPEtn(O-16:0/O-16:0) + 6.124	0.253319	-0.5367	Glycerophospholipids	Glycerophosphoethanolamines
GPEtn(O-18:0/22:0)	0.196509	-0.478587	Glycerophospholipids	Glycerophosphoethanolamines
GPEtn(O-18:0/O-18:0)	0.297043	1.34962	Glycerophospholipids	Glycerophosphoethanolamines
PE(16:1(9Z)/18:1(9Z)) - 4.699	0.145636	-0.338224	Glycerophospholipids	Glycerophosphoethanolamines
GPEtnNMe(18:1(9Z)/18:1(9Z)) + 4.829	0.00887086	-1.37066	Glycerophospholipids	Glycerophosphoethanolamines
GPEtnNMe2(O-14:0/O-14:0)	0.341321	1.13597	Glycerophospholipids	Glycerophosphoethanolamines
1,2-ditetradecanoyl-sn-glycero-3-phospho-(1'-sn-glycerol)	0.325092	-0.131728	Glycerophospholipids	Glycerophosphoglycerols
GPGro(14:0/14:0)[U]	0.906947	0.165738	Glycerophospholipids	Glycerophosphoglycerols
GPGro(18:0/14:0)[U]	0.967322	0.0200375	Glycerophospholipids	Glycerophosphoglycerols
GPGro(18:0/18:0)	0.418918	-0.105956	Glycerophospholipids	Glycerophosphoglycerols
GPGro(18:0/18:1(11Z))	0.507718	-0.122352	Glycerophospholipids	Glycerophosphoglycerols
GPGro(18:1(9E)/0:0)[U]	0.0702508	-0.361375	Glycerophospholipids	Glycerophosphoglycerols
GPGro(18:1(9E)/18:1(9E))[U]	0.100796	-1.66539	Glycerophospholipids	Glycerophosphoglycerols
GPGroP(18:0/18:1(11Z))	0.765697	-0.0353216	Glycerophospholipids	Glycerophosphoglycerols
PG(18:1(9Z)/18:1(9Z))	0.157443	0.834807	Glycerophospholipids	Glycerophosphoglycerols
1,2-di-(9Z-octadecenoyl)-sn-glycero-3-phospho-(1'-myo-inositol)	0.00961229	-1.35002	Glycerophospholipids	Glycerophosphoinositols
GPIns(16:0/18:1(9Z)) - 0.37	0.092436	-0.546533	Glycerophospholipids	Glycerophosphoinositols
GPIns(16:0/18:1(9Z)) + 0.518	0.0968851	-0.443262	Glycerophospholipids	Glycerophosphoinositols
GPIns(16:0/18:1(9Z)) + 3.065	0.0947662	-0.668301	Glycerophospholipids	Glycerophosphoinositols
GPInsP(16:0/18:1(9Z))	0.076706	-0.844739	Glycerophospholipids	Glycerophosphoinositols
1-octadecanoyl-2-(9Z-octadecenoyl)-sn-glycero-3-phosphoserine	0.0478289	-1.36246	Glycerophospholipids	Glycerophosphoserine
Dipalmitoylphosphatidylserine	0.256757	-0.236285	Glycerophospholipids	Glycerophosphoserines
GPSer(12:0/12:0)[U]	0.285129	-0.513774	Glycerophospholipids	Glycerophosphoserines
GPSer(14:0/14:0) - 5.956	0.249481	0.800249	Glycerophospholipids	Glycerophosphoserines
GPSer(14:0/14:0) - 6.514	0.772881	0.0637938	Glycerophospholipids	Glycerophosphoserines
GPSer(18:0/18:1(9Z))	0.210439	-0.221367	Glycerophospholipids	Glycerophosphoserines
GPSer(18:1(9Z)/16:0)[S]	0.201751	-0.253045	Glycerophospholipids	Glycerophosphoserines
GPSerNAc(18:0/18:1(9Z)/16:0)	0.499215	0.186667	Glycerophospholipids	Glycerophosphoserines
Phosphatidylserine	0.799343	-0.0448393	Glycerophospholipids	Glycerophosphoserines
M(IP)2C(38:0)	0.258832	-0.527957	Sphingolipids	Phosphosphingolipids
MIPC (36:0) + 0.471	0.548756	-0.55456	Sphingolipids	Phosphosphingolipids
MIPC (36:0) + 7.16	0.108341	-0.887025	Sphingolipids	Phosphosphingolipids
MIPC (42:0)	0.287254	-0.155843	Sphingolipids	Phosphosphingolipids
MIPC (46:0)	0.210791	-0.133198	Sphingolipids	Phosphosphingolipids
PI-Cer (42:0)	0.466389	-0.20121	Sphingolipids	Phosphosphingolipids
PI-Cer (44:0) - 0.365	0.195787	-0.847292	Sphingolipids	Phosphosphingolipids
PI-Cer (44:0) + 0.258	0.776734	-0.0848082	Sphingolipids	Phosphosphingolipids
PI-Cer (46:0) + 0.247	0.645596	-0.152111	Sphingolipids	Phosphosphingolipids
PI-Cer (46:0) + 0.251	0.137573	-0.386549	Sphingolipids	Phosphosphingolipids
Ceramide (d18:1/26:1(17Z))	0.469575	0.883556	Sphingolipids	Ceramides
CerP(d18:0/16:0)	0.0125041	-1.03799	Sphingolipids	Ceramides
Dihydroceramide C2	0.094899	-1.23956	Sphingolipids	Ceramides
Dihydrosphingosine + 1.428	0.687777	-0.0832176	Sphingolipids	Ceramides
Dihydrosphingosine + 5.418	0.167573	0.383701	Sphingolipids	Ceramides
C16 Sphinganine + 0.441	0.83347	0.323679	Sphingolipids	Sphingoid bases
C16 Sphinganine + 4.901	0.710649	0.161053	Sphingolipids	Sphingoid bases
Ergosterol	0.0792533	-1.14142	Sterol Lipids	Sterols
3-Hexaprenyl-4-hydroxy-5-methoxybenzoic acid	0.0549182	-0.610012	Prenol Lipids	Quinones and hydroquinones
